# Supplementary material for: Analysis of ambient temperature-responsive transcriptome in shoot apical meristem of heat-tolerant and heat-sensitive broccoli inbred lines during floral head formation
Source: BMC Plant Biol. 2019 Jan 3;19:3. doi: 10.1186/s12870-018-1613-x (PMC6318969; doi:10.1186/s12870-018-1613-x)
Supplement: Supplementary file 2 — Table S1. GO functional categories (biological process) of probes in the brown module. (XLSX 14 kb) [file 12870_2018_1613_MOESM2_ESM.xlsx]

## Sheet: brownGOTable
brown module GO table
GO term	Ontology	Description	Number in input list	Number in BG/Ref	p-value	FDR
GO:0042221	P	response to chemical stimulus	69	2085	2.8e-09	3.5e-06
GO:0010876	P	lipid localization	8	24	1.9e-08	1.2e-05
GO:0042542	P	response to hydrogen peroxide	10	53	3.3e-08	1.4e-05
GO:0050896	P	response to stimulus	105	4057	6.9e-08	2.2e-05
GO:0009791	P	post-embryonic development	30	705	1e-06	0.00025
GO:0000302	P	response to reactive oxygen species	10	85	1.7e-06	0.00036
GO:0009719	P	response to endogenous stimulus	38	1068	2.5e-06	0.00044
GO:0010035	P	response to inorganic substance	17	279	3e-06	0.00047
GO:0022610	P	biological adhesion	6	25	5.9e-06	0.00075
GO:0007155	P	cell adhesion	6	25	5.9e-06	0.00075
GO:0009266	P	response to temperature stimulus	22	485	1.1e-05	0.0012
GO:0009628	P	response to abiotic stimulus	44	1471	2.7e-05	0.0029
GO:0010033	P	response to organic substance	41	1342	3.3e-05	0.0032
GO:0006457	P	protein folding	15	275	3.8e-05	0.0034
GO:0009408	P	response to heat	11	161	6.3e-05	0.0053
GO:0050794	P	regulation of cellular process	80	3375	6.8e-05	0.0053
GO:0009725	P	response to hormone stimulus	32	982	7.8e-05	0.0057
GO:0050789	P	regulation of biological process	85	3697	0.00011	0.0076
GO:0065007	P	biological regulation	93	4188	0.00017	0.011
GO:0070887	P	cellular response to chemical stimulus	18	452	0.00031	0.02
GO:0009987	P	cellular process	217	11684	0.00034	0.02
GO:0009755	P	hormone-mediated signaling pathway	14	321	0.00061	0.033
GO:0032870	P	cellular response to hormone stimulus	14	321	0.00061	0.033
GO:0009648	P	photoperiodism	6	64	0.00064	0.034
GO:0009314	P	response to radiation	21	613	0.0007	0.035
GO:0008152	P	metabolic process	197	10614	0.0008	0.039
GO:0006979	P	response to oxidative stress	14	332	0.00083	0.039
GO:0006950	P	response to stress	55	2320	0.00099	0.044

## Sheet: magentaGOTable
magenta module GO table
GO term	Ontology	Description	Number in input list	Number in BG/Ref	p-value	FDR
GO:0010876	P	lipid localization	5	24	1.1e-06	0.00066
GO:0010035	P	response to inorganic substance	10	279	2.1e-05	0.006
GO:0043436	P	oxoacid metabolic process	17	859	6.2e-05	0.0074
GO:0006082	P	organic acid metabolic process	17	860	6.3e-05	0.0074
GO:0019752	P	carboxylic acid metabolic process	17	859	6.2e-05	0.0074
GO:0016053	P	organic acid biosynthetic process	11	417	0.00012	0.0077
GO:0016051	P	carbohydrate biosynthetic process	9	277	0.00011	0.0077
GO:0046394	P	carboxylic acid biosynthetic process	11	417	0.00012	0.0077
GO:0042180	P	cellular ketone metabolic process	17	882	8.5e-05	0.0077
GO:0034641	P	cellular nitrogen compound metabolic process	12	506	0.00015	0.009
GO:0034637	P	cellular carbohydrate biosynthetic process	7	177	0.0002	0.011
GO:0000096	P	sulfur amino acid metabolic process	5	84	0.00029	0.014
GO:0055086	P	nucleobase, nucleoside and nucleotide metabolic process	7	221	0.00074	0.033
GO:0044255	P	cellular lipid metabolic process	12	618	0.00088	0.037
GO:0044272	P	sulfur compound biosynthetic process	5	115	0.0011	0.044
