# Supplementary material for: Analysis of ambient temperature-responsive transcriptome in shoot apical meristem of heat-tolerant and heat-sensitive broccoli inbred lines during floral head formation
Source: BMC Plant Biol. 2019 Jan 3;19:3. doi: 10.1186/s12870-018-1613-x (PMC6318969; doi:10.1186/s12870-018-1613-x)
Supplement: Supplementary file 3 — Table S2. The calculation of gene interactions by network component analysis. (XLSX 92 kb) [file 12870_2018_1613_MOESM3_ESM.xlsx]

## Sheet: brown module
LOCUS	name	interaction	annotation
AT2G26330	ERECTA	67	ERECTA; Receptor kinase that, together with ERL1 and ERL2, regulates aerial architecture, including inflorescence (e.g. shoot apical meristem-originating organ shape, elongation of the internode and pedicels, and adaxial-abaxial polarity), and stomatal patterning (e.g. density and clustering), probably by tuning cell division and expansion. Redundantly involved with ERL1 in procambial development…
AT3G51740	IMK2	55	Inflorescence meristem receptor-like kinase 2
AT5G63930	LRR-RLK	54	Leucine-rich repeat protein kinase-like protein
AT3G12580	HSP70	34	Heat shock protein 70; Component of the Mediator complex, a coactivator involved in the regulated transcription of nearly all RNA polymerase II-dependent genes. Mediator functions as a bridge to convey information from gene-specific regulatory proteins to the basal RNA polymerase II transcription machinery. The Mediator complex, having a compact conformation in its free form, is recruited to prom…
AT2G29940	ABCG31	31	ATP-binding cassette G31; May be a general defense protein
AT4G24280	cpHsc70-1	26	Chloroplast heat shock protein 70-1; Acts redundantly with HSP70-7 in the thermotolerance of germinating seeds. Plays an important role in the protein precursor import into chloroplasts
AT5G41770	AT5G41770	24	Putative crooked neck protein / cell cycle protein
AT2G28880	emb1997	22	Embryo defective 1997; Bifunctional enzyme that catalyzes the biosynthesis of 4-amino-4-deoxychorismate (ADC) from chorismate and glutamine. In the first step, a glutamine amidotransferase generates ammonia that is channelled between the binding sites of glutamine and chorismate and used along with chorismate in the second step, catalyzed by aminodeoxychorismate synthase, to produce ADC. Required…
AT1G08260	TIL1	20	TILTED 1; DNA polymerase II participates in chromosomal DNA replication. Required for the timing and determination of cell fate during plant embryogenesis and root pole development, by promoting cell cycle and cell type patterning. Necessary for proper shoot (SAM) and root apical meristem (RAM) functions. Involved in maintaining epigenetic states, controlling hypersensitive response (HR), and med…
AT3G18030	HAL3A	18	HAL3-like protein A; Involved in plant growth and salt and osmotic tolerance. Catalyzes the decarboxylation of 4'-phosphopantothenoylcysteine to 4'-phosphopantetheine, a key step in coenzyme A biosynthesis. The enzyme is also able to decarboxylate pantothenoylcysteine to pantothenoylcysteamine
AT5G59300	UBC7	18	Ubiquitin carrier protein 7; Accepts the ubiquitin from the E1 complex and catalyzes its covalent attachment to other proteins. Involved in the formation of multiubiquitin chains. Signal the protein for selective degradation
AT5G48600	SMC3	18	Member of SMC subfamily; Central component of the condensin complex, a complex required for conversion of interphase chromatin into mitotic-like condense chromosomes. The condensin complex probably introduces positive supercoils into relaxed DNA in the presence of type I topoisomerases and converts nicked DNA into positive knotted forms in the presence of type II topoisomerases. Also involved in …
AT3G13180	AT3G13180	16	Ribosomal RNA small subunit methyltransferase B
AT5G16400	TRXF2	16	Thioredoxin F2; Probable thiol-disulfide oxidoreductase involved in the redox regulation of enzymes of both reductive pentose phosphate pathway (Calvin-Benson cycle) and oxidative pentose phosphate pathway
AT2G16600	ROC3	16	Rotamase CYP 3; PPIases accelerate the folding of proteins. It catalyzes the cis-trans isomerization of proline imidic peptide bonds in oligopeptides. Involved in reactive oxygen species production in response to pathogen infection
AT5G01920	STN8	15	State transition 8; Light-dependent serine/threonine protein kinase that specifically phosphorylates N-terminal threonine residues in psbA/D1, psbD/D2, psbC/CP43 and psbH, which are components of the core antenna complex of photosystem II. Phosphorylation of PSII core components facilitates the exchange of chlorophyll proteins between the grana and the stroma lamellae. Also involved in the phosph…
AT4G35090	CAT	15	Catalase 2; Occurs in almost all aerobically respiring organisms and serves to protect cells from the toxic effects of hydrogen peroxide
AT4G38740	ROC1	15	Rotamase CYP 1; PPIases accelerate the folding of proteins. It catalyzes the cis-trans isomerization of proline imidic peptide bonds in oligopeptides. Involved in de-etiolation. Reduces the sensitivity to brassinosteroids by decreasing somehow the abundance of the partially dephosphorylated form of BES1. Triggers the activation of bacterial AvrRpt2 protease activity upon infection by P.syringae. …
AT1G09640	AT1G09640	15	Elongation factor EF-1 gamma subunit; Probably plays a role in anchoring the complex to other cellular components
AT2G25170	PKL	14	PICKLE; Chromatin remodeling factor that represses the expression of embryonic trait genes (such as NFYB9/LEC1) upon and after seed germination and thus enables the developmental switch to post-germinative growth. Silences some MADS-box proteins such as PHE1 and PHE2. Plays a role during carpel differentiation. Regulates late processes in cytokinin signaling
AT5G48030	GFA2	14	Gametophytic factor 2; Chaperone that may play a role in mitochondrial protein folding. Involved in female gametophyte development. Required for cell death of the synergid cells during fertilization process, and fusion of the polar nuclei during megagametogenesis
AT5G08020	RPA70B	14	RPA70-kDa subunit B; Component of the replication protein A complex (RPA) required for DNA recombination, repair and replication. The activity of RPA is mediated by single-stranded DNA binding and protein interactions (By similarity). Probably involved in repair of double-strand DNA breaks (DSBs) induced by genotoxic stresses (By similarity)
AT2G20560	AT2G20560	14	DNAJ heat shock family protein
AT3G43810	CAM7	13	Calmodulin 7; Calmodulin mediates the control of a large number of enzymes, ion channels and other proteins by Ca(2+). Among the enzymes to be stimulated by the calmodulin-Ca(2+) complex are a number of protein kinases and phosphatases. Activates MPK8 in vitro
AT1G22840	CYTC-1	13	CYTOCHROME C-1; Electron carrier protein. The oxidized form of the cytochrome c heme group can accept an electron from the heme group of the cytochrome c1 subunit of cytochrome reductase. Cytochrome c then transfers this electron to the cytochrome oxidase complex, the final protein carrier in the mitochondrial electron-transport chain (By similarity)
AT5G12110	AT5G12110	13	Elongation factor 1-beta 1; EF-1-beta and EF-1-delta stimulate the exchange of GDP bound to EF-1-alpha to GTP
AT1G72500	AT1G72500	12	Uncharacterized protein
AT1G79650	RAD23B	12	RADIATION SENSITIVE23B; May be involved in nucleotide excision repair (By similarity). Binds and presumably selects ubiquitin-conjugates for destruction. Prefers multiubiquitin chains rather than single ubiquitins, with a binding affinity for 'Lys-48'-linked ubiquitin chains. Acts as a ubiquitin receptor that associates with the 26S proteasomal docking subunit RPN10 for the indirect recognition o…
AT2G41370	BOP2	12	BLADE ON PETIOLE2; May act as a substrate-specific adapter of an E3 ubiquitin-protein ligase complex (CUL3-RBX1-BTB) which mediates the ubiquitination and subsequent proteasomal degradation of target proteins (By similarity). Acts redundantly with BOP2. BOP1/2 promote leaf and floral meristem fate and determinacy in a pathway targeting AP1 and AGL24. BOP1/2 act as transcriptional co- regulators t…
AT5G61460	MIM	12	Protein MIM; Core component of the SMC5-SMC6 complex that promotes sister chromatid alignment after DNA damage and facilitates double-stranded DNA breaks (DSBs) repair via homologous recombination between sister chromatids
AT3G14200	AT3G14200	12	Chaperone DnaJ-domain containing protein
AT1G10350	AT1G10350	12	DNAJ heat shock family protein
AT2G23460	XLG1	11	Extra-large G-protein 1; Guanine nucleotide-binding proteins (G proteins) are involved as modulators or transducers in various transmembrane signaling systems (By similarity). Binds GTP with specificity. Plays a role in the root morphogenesis by regulation of the cell proliferation
AT1G66400	CML23	11	Calmodulin like 23; Potential calcium sensor
AT2G19310	AT2G19310	11	HSP20-like chaperone
AT4G12570	UPL5	11	Ubiquitin protein ligase 5; E3 ubiquitin protein ligase that regulates leaf senescence through ubiquitination and subsequent degradation of WRKY53
AT2G29500	AT2G29500	11	HSP20 family protein
AT3G48000	ALDH2B4	11	Aldehyde dehydrogenase 2B4; Possesses activity on acetaldehyde and glycolaldehyde in vitro
AT5G12020	HSP17.6II	11	Heat shock protein 17.6-II
AT5G12030	HSP17.6A	11	Heat shock protein 17.6A
AT5G60640	PDIL1-4	10	PDI-like 1-4; Acts as a protein-folding catalyst that interacts with nascent polypeptides to catalyze the formation, isomerization, and reduction or oxidation of disulfide bonds
AT1G22300	GRF10	10	General regulatory factor 10; Is associated with a DNA binding complex that binds to the G box, a well-characterized cis-acting DNA regulatory element found in plant genes
AT5G43500	ARP9	10	Actin-related protein 9
AT3G62980	TIR1	10	TRANSPORT INHIBITOR RESPONSE 1; Auxin receptor that mediates Aux/IAA proteins proteasomal degradation and auxin-regulated transcription. The SCF(TIR1) E3 ubiquitin ligase complex is involved in auxin- mediated signaling pathway that regulate root and hypocotyl growth, lateral root formation, cell elongation, and gravitropism. Appears to allow pericycle cells to overcome G2 arrest prior to lateral…
AT5G61850	LFY	10	LEAFY; Probable transcription factor that promotes early floral meristem identity in synergy with APETALA1. Is required subsequently for the transition of an inflorescence meristem into a floral meristem, by an immediate upstream regulation of the ABC classes of floral homeotic genes. Activates directly APETALA1, CAULIFLOWER and AGAMOUS, and indirectly APETALA3 and PISTILLATA with the cooperation…
AT1G59980	ARL2	10	ARG1-like 2; Have a continuous role in plant development probably in the structural organization of compartments (By similarity). Seems to be involved in early gravitropic signal transduction within the gravity-perceiving cells (statocytes)
AT3G05590	RPL18	10	Ribosomal protein L18
AT1G52260	PDIL1-5	9	PDI-like 1-5; Acts as a protein-folding catalyst that interacts with nascent polypeptides to catalyze the formation, isomerization, and reduction or oxidation of disulfide bonds
AT4G34110	PAB2	9	poly(A) binding protein 2; Binds the poly(A) tail of mRNA. Appears to be an important mediator of the multiple roles of the poly(A) tail in mRNA biogenesis, stability and translation. In the cytoplasm, affects both translation and mRNA decay. Stimulates translation by interaction with translation initiation factor eIF4G, a subunit of the cap-binding complex eIF4F, bringing the 5'- and 3'-ends of …
AT2G33560	BUBR1	9	Checkpoint serine/threonine-protein kinase; Essential component of the mitotic checkpoint. Required for normal mitosis progression. The mitotic checkpoint delays anaphase until all chromosomes are properly attached to the mitotic spindle. One of its checkpoint functions may be to inhibit the activity of the anaphase-promoting complex/cyclosome (APC/C) by blocking the binding of CDC20 to APC/C (By…
AT4G26780	AR192	9	Unknown function; Essential component of the PAM complex, a complex required for the translocation of transit peptide-containing proteins from the inner membrane into the mitochondrial matrix in an ATP-dependent manner
AT5G02610	AT5G02610	9	60S ribosomal protein L35-4
ATMG00160	COX2	9	Cytochrome oxidase 2; Cytochrome c oxidase is the component of the respiratory chain that catalyzes the reduction of oxygen to water. Subunits 1- 3 form the functional core of the enzyme complex. Subunit 2 transfers the electrons from cytochrome c via its binuclear copper A center to the bimetallic center of the catalytic subunit 1 (By similarity)
AT5G23740	RPS11-BETA	9	Ribosomal protein S11-beta
AT5G09970	CYP78A7	8	Member of CYP78A; Functions probably in association with CYP78A5 in regulating relative growth of the shoot apical meristem and plant organs via a non-cell-autonomous signal
AT1G13710	CYP78A5	8	Cytochrome P450, family 78, subfamily A, polypeptide 5; Plays a role in regulating directional growth at the meristem/organ boundary. Is required for the promotion of leaf and floral organ growth and for the prolongation of the plastochron. Promotes organ growth in a non-cell-autonomous manner and may generate a mobile growth signal distinct from the classical phytohormones that prevents prematur…
AT4G10610	CID12	8	CTC-interacting domain 12; Binds nucleotic acids in vitro
AT3G28880	AT3G28880	8	Ankyrin repeat family protein
AT5G03340	AtCDC48C	8	Cell division cycle 48C; Probably functions in cell division and growth processes. Interacts with certain SNAREs as part of specialized membrane fusion events where vesicles from the same organelle fuse (homotypic fusion) (By similarity)
AT1G02780	emb2386	8	Embryo defective 2386
AT4G02230	AT4G02230	8	60S ribosomal protein L19-3
AT3G57710	AT3G57710	7	Protein kinase family protein
AT1G13110	CYP71B7	7	Member of CYP71B
AT1G10200	WLIM1	7	WLIM1; Binds to actin filaments and promotes cross-linking into thick bundles. Has an actin-stabilizing activity. The actin regulatory activities are not regulated by pH and [Ca(2+)]
AT2G30600	AT2G30600	7	BTB/POZ domain-containing protein
AT2G24550	AT2G24550	7	Uncharacterized protein
AT3G03170	AT3G03170	7	Uncharacterized protein
AT1G08290	At1g08290	7	WIP domain protein 3; Probable transcriptional regulator
AT1G10960	FD1	7	Ferredoxin; Ferredoxins are iron-sulfur proteins that transfer electrons in a wide variety of metabolic reactions
AT3G27530	GC6	7	Golgin candidate 6; Golgi matrix protein playing a role in tethering of vesicles to Golgi membranes and in maintaining the overall structure of the Golgi apparatus. Functions in the anterograde transport of storage protein precursors from the endoplasmic reticulum (ER) to the Golgi complex
AT2G03170	SK14	7	SKP1-like 14; Involved in ubiquitination and subsequent proteasomal degradation of target proteins. Together with CUL1, RBX1 and a F- box protein, it forms a SCF E3 ubiquitin ligase complex. The functional specificity of this complex depends of the type of F- box protein. In the SCF complex, it serves as an adapter that links the F-box protein to CUL1 (By similarity)
AT5G41880	POLA3	7	DNA primase small subunit
AT1G49400	emb1129	7	Embryo defective 1129
AT5G58040	FIP1[V]	7	FIP1 [V]-like protein; Essential gene (PubMed:16282318). Component of the cleavage and polyadenylation specificity factor (CPSF) complex that plays a key role in pre-mRNA 3'-end formation, recognizing the AAUAAA signal sequence and interacting with poly(A) polymerase and other factors to bring about cleavage and poly(A) addition. FIP1L1 contributes to poly(A) site recognition and stimulates poly(…
AT3G58690	AT3G58690	6	Protein kinase family protein
AT5G25110	CIPK25	6	Member of AtCIPKs; CIPK serine-threonine protein kinases interact with CBL proteins. Binding of a CBL protein to the regulatory NAF domain of CIPK protein lead to the activation of the kinase in a calcium- dependent manner (By similarity)
AT2G25220	AT2G25220	6	Protein kinase superfamily protein
AT1G75660	XRN3	6	5'-3' exoribonuclease 3; Possesses 5'->3' exoribonuclease activity. Acts as an endogenous post-transcriptional gene silencing (PTGS) suppressor. Degrades MIRNA-derived loops excised during miRNA maturation in the nucleus. Required for proper development
AT4G35790	PLDDELTA	6	Phospholipase D delta; Hydrolyzes glycerol-phospholipids at the terminal phosphodiesteric bond to generate phosphatidic acids (PA). May be involved in PA accumulation in the dehydration stress response and in the transduction of hormonal and environmental signals to the microtubules cytoskeleton (PubMed:11549769, PubMed:11489173, PubMed:12881496). Prefers phosphatidylethanolamine to phosphatidylc…
AT2G38180	AT2G38180	6	GDSL esterase/lipase
AT4G05330	AGD13	6	ARF-GAP domain 13; GTPase-activating protein (GAP) for ADP ribosylation factor (ARF)
AT1G27320	HK3	6	Histidine kinase 3; Cytokinins (CK) receptor related to bacterial two- component regulators. Functions as a histidine kinase and transmits the stress signal to a downstream MAPK cascade. This protein undergoes an ATP-dependent autophosphorylation at a conserved histidine residue in the kinase core, and a phosphoryl group is then transferred to a conserved aspartate residue in the receiver domain.…
AT4G32730	PC-MYB1	6	Myb-related protein 3R-1
AT1G58470	RBP1	6	RNA-binding protein 1; RNA binding protein. Can also bind in vitro to single- stranded DNA
AT5G17440	AT5G17440	6	LUC7 related protein
AT5G19180	ECR1	6	E1 C-terminal related 1; Catalytic subunit of the dimeric ECR1-AXR1 E1 enzyme. E1 activates NEDD8/RUB1 by first adenylating its C-terminal glycine residue with ATP, thereafter linking this residue to the side chain of the catalytic cysteine, yielding a NEDD8-ECR1 thioester and free AMP. E1 finally transfers NEDD8 to the catalytic cysteine of RCE1 (By similarity)
AT5G60300	LecRK-I.9	6	Lectin receptor kinase I.9; Essential receptor for extracellular ATP. Binds ATP with high affinity through its extracellular legume-lectin like region. Is required for ATP-induced intracellular calcium response, mitogen-activated protein kinase 3 (MPK3) and MPK6 activation and ATP-induced gene expression. May play a variety of roles in stress resistance. May be involved in protein-protein interac…
AT5G52860	ABCG8	6	ATP-binding cassette G8
AT3G61250	MYB17	6	Myb domain protein 17
AT2G31570	GPX2	6	Glutathione peroxidase; May constitute a glutathione peroxidase-like protective system against oxidative stresses
AT3G23000	CIPK7	5	CBL-interacting protein kinase 7; CIPK serine-threonine protein kinases interact with CBL proteins. Binding of a CBL protein to the regulatory NAF domain of CIPK protein lead to the activation of the kinase in a calcium- dependent manner (By similarity). Phosphorylates the rice sucrose synthase (SuSy) in vitro in an allosteric manner. Involved in cold response
AT3G20420	RTL2	5	RNAse THREE-like protein 2; Ribonuclease that cleaves double-stranded RNA (dsRNA). Required for 3'-external transcribed spacer (ETS) cleavage of the pre-rRNA precursors. May promote the production of 21 nucleotide small interfering RNA (siRNA) during post-transcriptional gene silencing (PTGS)
AT3G21230	4CL5	5	4-coumarate:CoA ligase 5; Produces CoA thioesters of a variety of hydroxy- and methoxy-substituted cinnamic acids, which are used to synthesize several phenylpropanoid-derived compounds, including anthocyanins, flavonoids, isoflavonoids, coumarins, lignin, suberin and wall- bound phenolics
AT3G11210	AT3G11210	5	GDSL esterase/lipase CPRD49
AT3G15970	AT3G15970	5	NUP50 protein; Probably involved in nucleocytoplasmic transport via its interactions with importins and Ran, rather than by forming part of the nuclear pore complex (NPC) scaffolding
AT3G15170	CUC1	5	CUP-SHAPED COTYLEDON1; Transcription activator of STM and KNAT6. Involved in molecular mechanisms regulating shoot apical meristem (SAM) formation during embryogenesis and organ separation. Required for the fusion of septa of gynoecia along the length of the ovaries. Activates the shoot formation in callus in a STM-dependent manner. Seems to act as an inhibitor of cell division
AT3G58650	TRM7	5	TON1 Recruiting Motif 7
AT4G39630	AT4G39630	5	Uncharacterized protein
AT4G17380	MSH4	5	MUTS-like protein 4; Involved in meiotic recombination in association with MSH5. Required for reciprocal recombination and proper segregation of homologous chromosomes at meiosis. Promotes homologous recombination through facilitating chiasma formation during prophase I. Involved in the control of class I crossovers formation
AT2G47120	AT2G47120	5	NAD(P)-binding Rossmann-fold superfamily protein
AT1G01750	ADF11	5	Actin depolymerizing factor 11; Actin-depolymerizing protein. Severs actin filaments (F- actin) and binds to actin monomers
AT1G69270	RPK1	5	Receptor-like protein kinase 1; Involved in the main abscisic acid-mediated (ABA) signaling pathway and in early ABA perception. Together with RPK2, required for pattern formation along the radial axis (e.g. the apical embryonic domain cell types that generate cotyledon primordia), and the apical-basal axis (e.g. differentiation of the basal pole during early embryogenesis)
AT2G39940	COI1	5	CORONATINE INSENSITIVE 1; Required for jasmonate-regulated plant fertility and defense processes, and for coronatine and/or other elicitors perceptions/responses. Seems to not be required for meiosis. Required for the regulation of some genes induced by wounding, but not for all. Component of SCF(COI1) E3 ubiquitin ligase complexes, which may mediate the ubiquitination and subsequent proteasomal …
AT3G09100	AT3G09100	5	mRNA capping enzyme-like protein
AT4G34880	AT4G34880	5	Amidase family protein
AT1G31812	ACBP6	5	acyl-CoA-binding protein 6; Binds medium- and long-chain acyl-CoA esters with very high affinity. May function as an intracellular carrier of acyl- CoA esters. Confers resistance to cold and freezing. Interacts with phosphatidylcholine and derivatives, but not phosphatidic acid and lysophosphatidylcholine. May be involved in phospholipid metabolism
AT5G10140	FLC	5	FLOWERING LOCUS C; Putative transcription factor that seems to play a central role in the regulation of flowering time in the late- flowering phenotype by interacting with 'FRIGIDA', the autonomous and the vernalization flowering pathways. Inhibits flowering by repressing 'SUPPRESSOR OF OVEREXPRESSION OF CONSTANS 1'
AT2G38720	MAP65-5	5	Microtubule-associated protein 65-5
AT1G27595	AT1G27595	5	Symplekin
AT3G29320	AT3G29320	5	Alpha-glucan phosphorylase 1; Phosphorylase is an important allosteric enzyme in carbohydrate metabolism. Enzymes from different sources differ in their regulatory mechanisms and in their natural substrates. However, all known phosphorylases share catalytic and structural properties (By similarity). May be not required for the degradation of starch, but the phosphorolysis of starch may play an im…
AT2G25850	PAPS2	5	poly(A) polymerase 2; Essential protein (PubMed:19956626). Polymerase that creates the 3'-poly(A) tail of mRNA's (PubMed:15297145). Also required for the endoribonucleolytic cleavage reaction at some polyadenylation sites. May acquire specificity through interaction with a cleavage and polyadenylation specificity factor (CPSF) at its C-terminus (By similarity). Mediates the polyadenylation of RNA…
ATMG00730	COX3	5	Cytochrome c oxidase subunit 3; Subunits I, II and III form the functional core of the enzyme complex
AT1G10700	PRS3	4	Ribose-phosphate pyrophosphokinase 3
AT2G19390	AT2G19390	4	Uncharacterized protein
AT5G11340	AT5G11340	4	Acyl-CoA N-acyltransferases (NAT) superfamily protein
AT1G30270	CIPK23	4	CBL-interacting protein kinase 23; CIPK serine-threonine protein kinases interact with CBL proteins. Binding of a CBL protein to the regulatory NAF domain of CIPK protein leads to activation of the kinase in a calcium- dependent manner. Downstream of CBL1, CBL2, CBL3 and CBL9, regulates by phosphorylation the K(+) conductance and uptake of AKT1 in low K(+) condition, in response to calcium signal…
AT1G27190	AT1G27190	4	Putative inactive receptor kinase
AT1G68780	AT1G68780	4	RNI-like superfamily protein
AT5G07910	AT5G07910	4	Leucine-rich repeat-containing protein
AT3G60880	DHDPS1	4	Dihydrodipicolinate synthase 1; Catalyzes the condensation of (S)-aspartate-beta- semialdehyde [(S)-ASA] and pyruvate to 4-hydroxy- tetrahydrodipicolinate (HTPA)
AT3G54720	AMP1	4	ALTERED MERISTEM PROGRAM 1; May modulate the level of one or more small signaling molecules that have a role in regulating meristem function. May play a role in balancing and restricting the meristem-promoting activity of auxin signaling
AT3G20910	NF-YA9	4	Nuclear factor Y, subunit A9; Stimulates the transcription of various genes by recognizing and binding to a CCAAT motif in promoters
AT1G07440	AT1G07440	4	Tropinone reductase-like protein
AT1G73280	scpl3	4	Serine carboxypeptidase-like 3; Probable carboxypeptidase
AT1G51650	AT1G51650	4	ATP synthase subunit epsilon; Mitochondrial membrane ATP synthase (F(1)F(0) ATP synthase or Complex V) produces ATP from ADP in the presence of a proton gradient across the membrane which is generated by electron transport complexes of the respiratory chain. F-type ATPases consist of two structural domains, F(1) - containing the extramembraneous catalytic core, and F(0) - containing the membrane …
AT3G20540	POLGAMMA1	4	Polymerase gamma 1; In addition to polymerase activity, this DNA polymerase 5' to 3' exonuclease activity (By similarity). Required for DNA replication and accumulation in plastids and mitochondria
AT2G39050	EULS3	4	Euonymus lectin S3
ATMG00180	CCB452	4	Cytochrome C biogenesis 452; Forms a complex with CCMFN1, CCMFN2 and CCMH that performs the assembly of heme with c-type apocytochromes in mitochondria
AT1G22770	GI	4	GIGANTEA; Involved in regulation of circadian rhythm and photoperiodic flowering. May play a role in maintenance of circadian amplitude and period length. Is involved in phytochrome B signaling. Stabilizes ADO3 and the circadian photoreceptor ADO1/ZTL. Regulates 'CONSTANS' (CO) in the long-day flowering pathway by modulating the ADO3-dependent protein stability of CDF1 and CDF2, but is not essent…
AT5G04670	AT5G04670	4	Enhancer of polycomb-like transcription factor protein
AT4G12290	AT4G12290	4	Copper amine oxidase family protein
AT3G16770	EBP	3	Ethylene-responsive element binding protein; Probably acts as a transcriptional activator. Binds to the GCC-box pathogenesis-related promoter element. May be involved in the regulation of gene expression by stress factors and by components of stress signal transduction pathways (By similarity)
AT3G26520	TIP2	3	Aquaporin TIP1-2; Water channel required to facilitate the transport of water across cell membrane. May be involved in the osmoregulation in plants under high osmotic stress such as under a high salt condition. Transports urea in yeast cells in a pH-independent manner. Transports H(2)O(2) in yeast cells
AT2G15440	AT2G15440	3	Uncharacterized protein
AT2G46530	ARF11	3	Auxin response factor 11; Auxin response factors (ARFs) are transcriptional factors that binds specifically to the DNA sequence 5'-TGTCTC-3' found in the auxin-responsive promoter elements (AuxREs). Could act as transcriptional activator or repressor. Formation of heterodimers with Aux/IAA proteins may alter their ability to modulate early auxin response genes expression
AT3G48690	CXE12	3	Alpha/beta-hydrolase domain-containing protein; Carboxylesterase acting on esters with varying acyl chain length
AT3G54260	TBL36	3	TRICHOME BIREFRINGENCE-LIKE 36; May be involved in the specific O-acetylation of cell wall polymers
AT3G25840	AT3G25840	3	Protein kinase superfamily protein
AT4G24000	CSLG2	3	Cellulose synthase like G2; Thought to be a Golgi-localized beta-glycan synthase that polymerize the backbones of noncellulosic polysaccharides (hemicelluloses) of plant cell wall
AT4G37580	HLS1	3	HOOKLESS 1; Ethylene-responsive N-acetyltransferase required for differential cell elongation in the hypocotyl. Regulates apical hook formation of dark-grown seedlings. May control differential cell growth by regulating auxin activity. May be involved in negative feedback regulation of auxin homeostasis through the control of GH3-like genes. Modulates de novo shoot organogenesis
AT4G24160	AT4G24160	3	Hydrolase, alpha/beta fold family protein; Lysophosphatidic acid acyltransferase which functions in phosphatidic acid biosynthesis. Is highly specific for lysophosphatidic acid and able to use different acyl-CoA donors. May regulate neutral lipid accumulation and participate in the regulation of lipid turnover in vegetative cells. Possesses additional triacylglycerol lipase and phospholipase A2 a…
AT1G67730	KCR1	3	Beta-ketoacyl reductase 1; Beta-ketoacyl-coenzyme A reductase required for the elongation of fatty acids precursors of sphingolipids, triacylglycerols, cuticular waxes and suberin. Responsible for the first reduction step in very long-chain fatty acids (VLCFAs) synthesis. Decreased expression of KCR1 (RNAi) leads to plants with fused vegetative and reproductive organs, and abnormal trichome, epid…
AT2G03667	AT2G03667	3	Asparagine synthase-like protein
AT4G22390	AT4G22390	3	F-box protein
AT3G12600	NUDT16	3	Nudix hydrolase 16; Probably mediates the hydrolysis of some nucleoside diphosphate derivatives
AT5G03080	LPPgamma	3	Dolichyldiphosphatase; Exhibits phosphatidate phosphatase (PAP) activity in vitro. May play a primary role as PAP in plastids
AT3G20970	NFU4	3	NifU-like protein 4; Molecular scaffold for [Fe-S] cluster assembly of mitochondrial iron-sulfur proteins
AT3G03620	AT3G03620	3	MATE efflux family protein
AT5G12940	AT5G12940	3	Leucine-rich repeat-containing protein
AT1G09070	SRC2	3	Uncharacterized protein; May act as an activator of the calcium-dependent activation of RBOHF that mediates reactive oxygene species (ROS) production and may play a role in cold responses
AT1G18740	AT1G18740	3	Uncharacterized protein
AT4G19860	AT4G19860	3	Lecithine-cholesterol acyltransferase-like 4
AT5G24290	MEB2	3	MEMBRANE OF ER BODY 2; May sequester excess cytosolic iron and manganese into endoplasmic reticulum to reduce metal ion toxicity. Not essential for the accumulation of ER body components, including PYK10
AT2G46260	LRB1	3	Light-response BTB 1; May act as a substrate-specific adapter of an E3 ubiquitin-protein ligase complex (CUL3-RBX1-BTB) which mediates the ubiquitination and subsequent proteasomal degradation of target proteins
AT1G22640	MYB3	3	Myb domain protein 3
AT3G54610	HAG1	3	Histone acetyltransferase GCN5; Acetylates histone H3 and ADA2 proteins in vitro. Acetylates 'Lys-14' of histone H3. Acetylation of histones gives a specific tag for epigenetic transcription activation. Operates in concert with certain DNA-binding transcriptional activators. Acts via the formation of large multiprotein complexes that modify the chromatin (By similarity)
AT1G20340	DRT112	3	Plastocyanin major isoform; Participates in electron transfer between P700 and the cytochrome b6-f complex in photosystem I. Seems to be the major plastocyanin in Arabidopsis
AT4G08500	MEKK1	3	MAPK/ERK kinase kinase 1; The MEKK1, MKK1/MKK2 and MPK4 function in a signaling pathway that modulates the expression of genes responding to biotic and abiotic stresses and also plays an important role in pathogen defense by negatively regulating innate immunity. Involved in the innate immune MAP kinase signaling cascade (MEKK1, MKK4/MKK5 and MPK3/MPK6) downstream of bacterial flagellin receptor …
AT5G56600	PRF3	3	Profilin 3; Binds to actin and affects the structure of the cytoskeleton. At high concentrations, profilin prevents the polymerization of actin, whereas it enhances it at low concentrations. By binding to PIP2, it inhibits the formation of IP3 and DG (By similarity)
AT2G14890	AGP9	3	Arabinogalactan protein 9; Proteoglycan that seems to be implicated in diverse developmental roles such as differentiation, cell-cell recognition, embryogenesis and programmed cell death
AT4G17790	AT4G17790	3	SNARE associated Golgi protein
AT1G47128	RD21A	3	Cysteine proteinase RD21a
AT5G25350	EBF2	3	EIN3-binding F box protein 2; Component of SCF(EBF1) E3 ubiquitin ligase complexes, which may mediate the ubiquitination and subsequent proteasomal degradation of target proteins (probably including EIN3 and EIL1). Regulator of the ethylene signaling cascade by modulating the stability of EIN3 and EIL1 proteins
AT3G54650	FBL17	3	F-box/LRR-repeat protein 17; Essential protein for male fertility. Component of the SCF(ASK-cullin-F-box) E3 ubiquitin ligase complex SCF(FBL17), which mediates the ubiquitination and subsequent proteasomal degradation of target proteins. Enables the switch in cell cycle control leading to male germ cell lineage formation from microspores after meiosis. Targets CDKA-1 inhibitors the degradation s…
AT3G04080	APY1	3	Apyrase 1; Catalyzes the hydrolysis of phosphoanhydride bonds of nucleoside tri- and di-phosphates. Substrate preference is ATP > ADP. Functions with APY2 to reduce extracellular ATP level which is essential for pollen germination and normal plant development. Plays a role in the regulation of stomatal function by modulating extracellular ATP levels in guard cells
AT1G02810	AT1G02810	3	Pectinesterase 7; Acts in the modification of cell walls via demethylesterification of cell wall pectin
AT3G58040	SINAT2	3	E3 ubiquitin-protein ligase SINAT2; E3 ubiquitin-protein ligase that mediates ubiquitination and subsequent proteasomal degradation of target proteins. E3 ubiquitin ligases accept ubiquitin from an E2 ubiquitin- conjugating enzyme in the form of a thioester and then directly transfers the ubiquitin to targeted substrates. It probably triggers the ubiquitin-mediated degradation of different substr…
AT1G62810	CuAO1	3	COPPER AMINE OXIDASE1
AT2G47210	AT2G47210	3	DNA methyltransferase 1-associated protein 1; Component of the SWR1 complex which mediates the ATP- dependent exchange of histone H2A for the H2A variant HZT1 leading to transcriptional regulation of selected genes by chromatin remodeling. Component of the NuA4 histone acetyltransferase complex which is involved in transcriptional activation of selected genes principally by acetylation of nucleos…
AT5G08100	ASPGA1	2	Asparaginase A1; Acts in asparagine catabolism but also in the final steps of protein and degradation via hydrolysis of a range of isoaspartyl dipeptides. The affinity for Asn and at least 4 isoaspartyl dipeptides (L-beta-Asp-Ala, L-beta-Asp-Gly, L-beta- Asp-Leu, L-beta-Asp-Phe) is quite low, KM being greater than 4.0 mM. The enzyme is inactive on alpha-aspartyl dipeptides
AT4G29240	AT4G29240	2	Leucine-rich repeat-containing protein
AT3G60350	At3g60350	2	ARABIDILLO-2; Promotes lateral root initiation and development, independently of auxin (IAA) and abscisis acid (ABA)
AT1G73970	AT1G73970	2	Uncharacterized protein
AT1G62710	BETA-VPE	2	Beta vacuolar processing enzyme; Asparagine-specific endopeptidase involved in the processing of vacuolar seed protein precursors into the mature forms (By similarity). Probably involved in post-translational proteolysis of seed storage proteins in the protein storage vacuole of developing seeds (PubMed:12417707, PubMed:14688293)
AT2G20320	AT2G20320	2	DENN (AEX-3) domain-containing protein
AT3G20300	AT3G20300	2	Uncharacterized protein
AT5G47550	AT5G47550	2	Cysteine proteinase inhibitor 5; Specific inhibitor of cysteine proteinases. Probably involved in the regulation of endogenous processes and in defense against pests and pathogens (By similarity)
AT4G36980	AT4G36980	2	Splicing factor, arginine/serine-rich 16
AT5G67210	IRX15-L	2	IRX15-LIKE; Required for xylan biosynthesis, but not directly involved in catalyzing the addition of sugars to the growing polymer
AT1G68620	AT1G68620	2	alpha/beta-Hydrolases superfamily protein; Carboxylesterase acting on esters with varying acyl chain length
AT4G04890	At4g04890	2	Protodermal factor 2; Probable transcription factor that binds to the L1 box DNA sequence 5'-TAAATG[CT]A-3'. Plays a role in maintaining the identity of L1 cells, possibly by interacting with their L1 box or other target-gene promoters. Functionally redundant to ATML1
AT1G51390	NFU5	2	NifU-like protein 5; Molecular scaffold for [Fe-S] cluster assembly of mitochondrial iron-sulfur proteins
AT2G47710	AT2G47710	2	Adenine nucleotide alpha hydrolases-like protein
AT5G58770	cPT4	2	Cis-prenyltransferase 4; Catalyzes cis-prenyl chain elongation to produce the polyprenyl backbone of dolichol, a glycosyl carrier-lipid required for the biosynthesis of several classes of glycoprotein
AT1G12470	AT1G12470	2	Zinc ion binding
AT5G42890	SCP2	2	Sterol carrier protein 2
AT5G43600	UAH	2	Ureidoglycolate amidohydrolase; Involved in the catabolism of purine nucleotides. Can use (S)-ureidoglycolate as substrate, but not (R)-ureidoglycolate or allantoate. The sequential activity of AAH, UGLYAH and UAH allows a complete purine breakdown without the intermediate generation of urea
ATCG00350	PSAA	2	Photosystem I, PsaA/PsaB protein.[Source:TAIR;Acc:ATCG00350]; PsaA and PsaB bind P700, the primary electron donor of photosystem I (PSI), as well as the electron acceptors A0, A1 and FX. PSI is a plastocyanin-ferredoxin oxidoreductase, converting photonic excitation into a charge separation, which transfers an electron from the donor P700 chlorophyll pair to the spectroscopically characterized ac…
AT3G22790	NET1A	2	Networked 1A; Plant-specific actin binding protein. Associates with F- actin at the plasma membrane and plasmodesmata. May be part of a membrane-cytoskeletal adapter complex
AT2G07725	rpl5	2	60S ribosomal protein L5
AT1G15215	SHH1	2	Uncharacterized protein; Involved in RNA-directed DNA methylation (RdDM). Required for the silencing of some endogenous RdDM targets and accumulation of 24-nt siRNAs, but not for the production of Pol V- dependent transcripts. Functions in transcriptional silencing through both DNA methylation-dependent and -independent pathways. Required for both maintenance and de-novo DNA methylation. Plays a …
AT3G17300	EMB2786	2	At3g17300
AT5G67070	RALFL34	2	Ralf-like 34; Cell signaling peptide that may regulate plant stress, growth, and development. Mediates a rapid alkalinization of extracellular space by mediating a transient increase in the cytoplasmic Ca(2+) concentration leading to a calcium-dependent signaling events through a cell surface receptor and a concomitant activation of some intracellular mitogen-activated protein kinases (By similar…
AT2G02710	PLPB	2	PAS/LOV protein B
AT3G49240	emb1796	2	Embryo defective 1796; May play a role in embryogenesis
AT3G15410	AT3G15410	2	Leucine-rich repeat-containing protein
AT1G73260	KTI1	2	Kunitz trypsin inhibitor 1
AT2G21410	VHA-A2	2	Vacuolar proton ATPase A2; Essential component of the vacuolar proton pump (V- ATPase), a multimeric enzyme that catalyzes the translocation of protons across the membranes. Required for assembly and activity of the V-ATPase. Involved in vacuolar nutrient storage (e.g. accumulation and storage of nitrate) and in tolerance to some toxic ions (e.g. zinc ions sequestration in vacuoles)
AT4G11790	AT4G11790	2	Pleckstrin homology domain-containing protein
AT4G30370	AT4G30370	2	RING-H2 finger protein ATL14
AT3G10985	SAG20	2	Senescence associated gene 20
AT1G05260	RCI3	2	Peroxidase 3; Removal of H(2)O(2), oxidation of toxic reductants, biosynthesis and degradation of lignin, suberization, auxin catabolism, response to environmental stresses such as wounding, pathogen attack and oxidative stress. These functions might be dependent on each isozyme/isoform in each plant tissue
AT3G23560	ALF5	2	ABERRANT LATERAL ROOT FORMATION 5; Required for protection of the roots from inhibitory compounds. When expressed in a heterologous system, confers resistance to tetramethylammonium chloride
AT3G26720	AT3G26720	2	Alpha-mannosidase
AT3G53990	AT3G53990	2	Universal stress protein (USP) family protein
AT4G35750	AT4G35750	2	SEC14 cytosolic factor family protein / phosphoglyceride transfer family protein
AT1G11780	AT1G11780	2	Alpha-ketoglutarate-dependent dioxygenase alkB; Putative dioxygenase that may repair alkylated DNA or RNA by oxidative demethylation. Requires molecular oxygen, alpha- ketoglutarate and iron (By similarity)
AT4G15930	AT4G15930	2	Dynein light chain LC8-type
AT2G32260	CCT1	2	Phosphorylcholine cytidylyltransferase; Plays an important role in the biosynthesis of the phospholipid phosphatidylcholine. Catalyzes the formation of CDP- choline
AT4G30170	AT4G30170	2	Peroxidase 45; Removal of H(2)O(2), oxidation of toxic reductants, biosynthesis and degradation of lignin, suberization, auxin catabolism, response to environmental stresses such as wounding, pathogen attack and oxidative stress. These functions might be dependent on each isozyme/isoform in each plant tissue
AT5G65310	HB5	2	Homeobox protein 5; Probable transcription factor that acts as a positive regulator of ABA-responsiveness, mediating the inhibitory effect of ABA on growth during seedling establishment. Binds to the DNA sequence 5'-CAATNATTG-3'
AT2G22430	HB6	2	Homeobox protein 6; Transcription activator that may act as growth regulators in response to water deficit. Interacts with the core sequence 5'-CAATTATTA-3' of promoters in response to ABA and in an ABI1-dependent manner. Involved in the negative regulation of the ABA signaling pathway
AT5G52060	BAG1	2	BCL-2-associated athanogene 1; Co-chaperone that regulates diverse cellular pathways, such as programmed cell death and stress responses
AT3G16860	COBL8	2	COBRA-like protein 8
AT5G11740	AGP15	2	Arabinogalactan protein 15; Proteoglycan that seems to be implicated in diverse developmental roles such as differentiation, cell-cell recognition, embryogenesis and programmed cell death
AT5G24280	GMI1	2	GAMMA-IRRADIATION AND MITOMYCIN C INDUCED 1
AT4G32980	ATH1	2	Homeobox gene 1; Transcription factor which may be involved in the signal transduction pathway downstream of the COP1 gene. Controls floral competency as a specific activator of FLC expression. Is responsive of the nuclear import of SHOOT MERISTEMLESS (STM)
AT5G10430	AGP4	2	Arabinogalactan protein 4; Proteoglycan that seems to be implicated in diverse developmental roles such as differentiation, cell-cell recognition, embryogenesis and programmed cell death
ATMG00110	ABCI2	2	ATP-binding cassette I2
AT2G28100	FUC1	2	alpha-L-fucosidase 1; Hydrolyzes both 3- and 4-linked fucoses in Lewis determinants. Not active on neither 2-linked fucose nor on fucose in alpha-1,3-linkage to the innermost GlcNAc
AT4G14720	PPD2	2	Protein TIFY 4B; Regulates the arrest of dispersed meristematic cells during lamina development
AT5G15470	GAUT14	2	Galacturonosyltransferase 14; May be involved in pectin and/or xylans biosynthesis in cell walls
AT1G60970	AT1G60970	2	Coatomer subunit zeta-1; The coatomer is a cytosolic protein complex that binds to dilysine motifs and reversibly associates with Golgi non- clathrin-coated vesicles, which further mediate biosynthetic protein transport from the ER, via the Golgi up to the trans Golgi network. Coatomer complex is required for budding from Golgi membranes, and is essential for the retrograde Golgi-to-ER transport …
AT1G12240	BFRUCT4	2	Beta-fructofuranosidase; Possible role in the continued mobilization of sucrose to sink organs. Regulates root elongation
AT3G21370	BGLU19	2	Beta glucosidase 19
AT4G24230	ACBP3	2	acyl-CoA-binding domain 3; Binds medium- and long-chain acyl-CoA esters with very high affinity. Can interact in vitro with arachidonyl-CoA, barely with oleoyl-CoA, but not with palmitoyl-CoA
AT4G22150	PUX3	2	Plant UBX domain-containing protein 3
AT5G03650	SBE2.2	2	Starch branching enzyme 2.2; Catalyzes the formation of the alpha-1,6-glucosidic linkages in starch by scission of a 1,4-alpha-linked oligosaccharide from growing alpha-1,4-glucan chains and the subsequent attachment of the oligosaccharide to the alpha-1,6 position
AT5G62350	AT5G62350	1	Plant invertase/pectin methylesterase inhibitor superfamily protein
AT1G74940	AT1G74940	1	Uncharacterized protein
AT1G54060	ASIL1	1	6B-interacting protein 1-like 1; Transcription repressor that binds specific DNA sequence such as the GT-box-like motif 5'-CGTGATT-3' in the AT2S3 promoter. Negative regulator of seed maturation genes during seed germination and seedling development. May target GT-box-containing embryonic genes by competing with the binding of transcriptional activators to this promoter region (PubMed:19155348). …
AT2G39010	PIP2E	1	Putative aquaporin PIP2-6; Aquaporins facilitate the transport of water and small neutral solutes across cell membranes
AT3G54000	AT3G54000	1	Uncharacterized protein
AT5G57410	AT5G57410	1	Afadin/alpha-actinin-binding protein
AT1G04150	AT1G04150	1	C2 domain-containing protein
AT3G63210	MARD1	1	Uncharacterized protein; Involved in seed dormancy control
AT5G66460	MAN7	1	Endo-beta-mannase 7
AT2G46690	AT2G46690	1	SAUR-like auxin-responsive protein; May play a role in the apical hook development (Ref.6)
AT1G19840	AT1G19840	1	SAUR-like auxin-responsive protein
AT5G56270	WRKY2	1	WRKY DNA-binding protein 2; Transcription factor. Regulates WOX8 and WOX9 expression and basal cell division patterns during early embryogenesis. Interacts specifically with the W box (5'-(T)TGAC[CT]-3'), a frequently occurring elicitor-responsive cis-acting element. Required to repolarize the zygote from a transient symmetric state
AT4G34135	UGT73B2	1	UDP-glucosyltransferase 73B2; Catalyzes the glycosylation of flavonoids from UDP- glucose. Uses a wide range of flavonoid substrates including flavonols (quercetin, kaempferol, isorhamnetin, 3-OH 7,2',4'-MeO- flavone), flavones (luteolin, apigenin), flavanones (naringenin, hesperetin), flavanonols (taxifolin), isoflavones (genistein, daidzein), flavonol glycosides (quercitrin, isoquercitrin, ruti…
AT2G28340	GATA13	1	GATA transcription factor 13; Transcriptional activator that specifically binds 5'- GATA-3' or 5'-GAT-3' motifs within gene promoters. May be involved in the regulation of some light-responsive genes (By similarity)
AT5G11790	NDL2	1	N-MYC downregulated-like 2
AT5G46570	BSK2	1	BR-signaling kinase 2
AT3G01220	HB20	1	Homeobox protein 20; Probable transcription factor
AT2G22170	PLAT2	1	PLAT domain protein 2
AT4G14305	AT4G14305	1	Peroxisomal membrane 22 kDa (Mpv17/PMP22) family protein
AT5G54530	AT5G54530	1	Uncharacterized protein
AT5G51560	AT5G51560	1	Leucine-rich repeat protein kinase-like protein
AT5G18630	AT5G18630	1	alpha/beta-Hydrolases superfamily protein
AT2G30230	AT2G30230	1	Uncharacterized protein
AT1G54090	EXO70D2	1	Exocyst complex component 7
AT5G18060	SAUR23	1	SMALL AUXIN UP RNA 23; Functions as positive effectors of cell expansion through modulation of auxin transport
AT5G13000	GSL12	1	Callose synthase; Involved in callose synthesis at the forming cell plate during cytokinesis. During plant growth and development, callose is found as a transitory component of the cell plate in dividing cells, is a major component of pollen mother cell walls and pollen tubes, and is found as a structural component of plasmodesmatal canals (By similarity)
AT3G23770	AT3G23770	1	O-Glycosyl hydrolases family 17 protein
AT5G24400	EMB2024	1	EMBRYO DEFECTIVE 2024; Hydrolysis of 6-phosphogluconolactone to 6- phosphogluconate
AT1G62500	AT1G62500	1	Bifunctional inhibitor/lipid-transfer protein/seed storage 2S albumin-like protein
AT5G36100	AT5G36100	1	Uncharacterized protein
AT2G36570	AT2G36570	1	Leucine-rich repeat protein kinase-like protein; Leucine-rich repeat receptor-like protein kinase involved in secondary cell wall formation in xylem fibers. May play a role in a regulatory network which also incorporates the TDR/PXY signaling pathway and regulates the maturation of interfascicular fiber cells. May promote the initiation of secondary cell wall deposition during the procedure of ce…
AT2G01630	AT2G01630	1	Glucan endo-1,3-beta-glucosidase 3
AT4G28070	AT4G28070	1	AFG1-like protein
AT3G04290	LTL1	1	Li-tolerant lipase 1; Involved in the mechanisms of salt tolerance. Mediates resistance to LiCl and NaCl
AT1G07420	SMO2-1	1	Methylsterol monooxygenase; Non-heme iron oxygenase involved in sterols biosynthesis. 24-ethylidenelophenol and 24-ethyllophenol are the preferred substrates
AT4G12110	SMO1-1	1	Sterol-4alpha-methyl oxidase 1-1; Non-heme iron oxygenase involved in sterols biosynthesis. 4,4-dimethyl-9-beta,19-cyclopropylsterols such as 24-methylenecycloartanol are the preferred substrates
AT4G07390	AT4G07390	1	Mannose-P-dolichol utilization defect 1 protein; Required for normal utilization of mannose-dolichol phosphate (Dol-P-Man) in the synthesis of N-linked and O-linked oligosaccharides and GPI anchors
AT4G15960	AT4G15960	1	Epoxide hydrolase-related protein
AT5G57990	UBP23	1	Ubiquitin-specific protease 23; Recognizes and hydrolyzes the peptide bond at the C- terminal Gly of ubiquitin. Involved in the processing of poly- ubiquitin precursors as well as that of ubiquitinated proteins (By similarity)
AT1G20070	AT1G20070	1	Uncharacterized protein
AT5G57015	ckl12	1	Casein kinase I-like 12
AT4G35540	AT4G35540	1	Zinc ion binding protein
AT5G11090	AT5G11090	1	Serine-rich protein-related
AT2G03200	AT2G03200	1	Aspartyl protease-like protein
AT2G02950	PKS1	1	Phytochrome kinase substrate 1; May be responsible for light-regulated cytoplasmic sequestration of phytochromes or may be a negative regulator of phytochrome B signaling. Component of the network that modulates the very low-fluence response (VLFR) branch of phyA signaling. Acts positively in PHOT1 signaling. Regulates phytochrome-mediated photomorphogenesis and hypocotyl phototropism. Involved i…
AT2G32150	AT2G32150	1	Haloacid dehalogenase-like hydrolase (HAD) superfamily protein
AT2G23150	NRAMP3	1	Metal transporter Nramp3; Vacuolar metal transporter involved in intracellular metal homeostasis. Can transport iron (Fe), manganese (Mn) and cadmium (Cd). Regulates metal accumulation under Fe starvation. Acts redundantly with NRAMP4 to mobilize vacuolar Fe and provide sufficient Fe during seed germination. In association with NRAMP4, required for optimal growth and photosynthesis under Mn defic…
AT5G66920	sks17	1	SKU5 similar 17
AT5G66910	AT5G66910	1	CC-NBS-LRR class disease resistance protein; Probable disease resistance protein
AT3G55560	AGF2	1	AT-hook protein of GA feedback 2; Transcription factor that specifically binds AT-rich DNA sequences related to the nuclear matrix attachment regions (MARs) (By similarity). Binds the DNA sequence GNFEI (GA-negative feedback element I) in the GA3OX1 promoter (PubMed:17277098). Negatively regulates plant innate immunity (PTI) to pathogens through the down-regulation of the PAMP-triggered FRK1 expr…
AT3G61180	AT3G61180	1	RING/U-box superfamily protein
AT1G49850	AT1G49850	1	RING/U-box superfamily protein
AT5G01880	AT5G01880	1	RING-H2 finger protein ATL74
AT5G48440	AT5G48440	1	FAD-dependent oxidoreductase
AT3G13960	At3g13960	1	Growth-regulating factor 5; Transcription activator that plays a role in the regulation of cell expansion in leaf and cotyledons tissues. Acts together with GIF1 for the development of appropriate leaf size and shape through the promotion and/or maintenance of cell proliferation activity in leaf primordia
AT3G10020	AT3G10020	1	Uncharacterized protein
AT2G43510	TI1	1	Defensin-like protein 195
AT2G34200	AT2G34200	1	RING/FYVE/PHD zinc finger-containing protein
AT3G30260	AGL79	1	AGAMOUS-like 79
AT4G31730	GDU1	1	Glutamine dumper 1; Probable subunit of an amino acid transporter involved in the regulation of the amino acid metabolism. Stimulates amino acid export by activating nonselective amino acid facilitators. Required the interaction with the RING-type E3 ubiquitin-protein ligase LOG2 to fulfill its function. Plays a role in the Gln export at hydathodes, at xylem parenchyma into xylem sap and from mes…
AT3G50845	AT3G50845	1	Uncharacterized protein; May play a role in chromosome segregation through establishment of sister chromatid cohesion (By similarity). Unable to complement ae7 mutants, and thus probably not involved in the cytosolic iron-sulfur assembly (CIA) pathway (PubMed:23104832)
AT1G25370	AT1G25370	1	Uncharacterized protein
AT5G46830	NIG1	1	NACL-inducible gene 1
AT1G71990	FUT13	1	Fucosyltransferase 13; May be involved in cell wall synthesis. Catalyzes alpha- 1,4 glycosidic linkages and generates Lewis-a epitopes
AT3G02040	SRG3	1	Senescence-related gene 3; Hydrolyzes glycerolphosphoglycerol, glycerophosphocholine and glycerophosphoethanolamine in vitro. May be involved in release of inorganic phosphate (Pi) from phospholipids during Pi starvation
AT3G05290	PNC1	1	Peroxisomal adenine nucleotide carrier 1; Peroxisomal adenine nucleotide transporter catalyzing the counterexchange of ATP with AMP. ATP is needed by reactions that generate acyl-CoA for peroxisomal fatty acid beta-oxidation during postgerminative growth. Required for the beta-oxidation reactions involved in auxin biosynthesis and for the conversion of seed-reserved triacylglycerols into sucrose …
AT3G53940	AT3G53940	1	Mitochondrial substrate carrier family protein
AT3G50070	CYCD3;3	1	CYCLIN D3;3
AT2G29670	AT2G29670	1	Tetratricopeptide repeat-containing protein
AT1G18280	AT1G18280	1	Bifunctional inhibitor/lipid-transfer protein/seed storage 2S albumin-like protein
AT4G23550	WRKY29	1	Putative WRKY transcription factor 29; Transcription factor involved in the expression of defense genes in innate immune response of plants. Interacts specifically with the W box (5'-(T)TGAC[CT]-3'), a frequently occurring elicitor-responsive cis-acting element. Activates WRKY 22, SIRK and its own promoters
AT4G38690	AT4G38690	1	PLC-like phosphodiesterases superfamily protein
AT3G21865	PEX22	1	Peroxin 22; May tethered PEX4 to the peroxisome membrane and may be involved in a late step of the matrix protein import. Does not play a role in the biogenesis of the peroxisomal membrane
AT5G60360	ALP	1	Aleurain-like protease; May play a role in proteolysis leading to mobilization of nitrogen during senescence and starvation
AT1G23980	AT1G23980	1	RING-H2 finger protein ATL47
AT2G47700	RFI2	1	RED AND FAR-RED INSENSITIVE 2
AT4G11400	AT4G11400	1	ARID/BRIGHT DNA-binding domain;ELM2 domain protein
AT5G47590	AT5G47590	1	Heat shock protein HSP20/alpha crystallin family
AT3G45140	LOX2	1	Lipoxygenase 2; 13S-lipoxygenase that can use linolenic acid as substrates. Plant lipoxygenases may be involved in a number of diverse aspects of plant physiology including growth and development, pest resistance, and senescence or responses to wounding. Catalyzes the hydroperoxidation of lipids containing a cis,cis-1,4-pentadiene structure. Required for the wound-induced synthesis of jasmonic ac…
AT4G32295	AT4G32295	1	Uncharacterized protein
AT1G72290	AT1G72290	1	Kunitz family trypsin and protease inhibitor protein
AT1G30970	SUF4	1	Suppressor of FRIGIDA4; Sequence-specific DNA binding factor that recognizes the 5'-CCAAATTTTAAGTTT-3' sequence. Recruites the FRI-C complex to the FLC promoter. Required for FRI-mediated FLC activation, but has no effect on the expression of MAF1, MAF2, MAF3, MAF5, UFC and CO. Dispensable for the reactivation of FLC in early embryogenesis, but required to maintain high levels of FLC expression i…
AT1G34245	EPF2	1	EPIDERMAL PATTERNING FACTOR 2; Controls stomatal patterning. Regulates the number of cells that enter, and remain in, the stomatal lineage by inhibiting protodermal cells from adopting the meristemoid mother cell (MMC) fate in a non-cell-autonomous manner. Mediates stomatal development inhibition. MEPF2: mobile signal controlling stomatal development in a non-cell-autonomous manner (PubMed:222417…
AT5G02790	GSTL3	1	Glutathione transferase L3; Catalyzes the glutathione-dependent reduction of S- glutathionylquercetin to quercetin
AT2G41475	AT2G41475	1	Embryo-specific protein 3, (ATS3)
AT4G22670	HIP1	1	HSP70-interacting protein 1

## Sheet: magenta module
LOCUS	name	interaction	annotation
AT2G41680	NTRC	34	NADPH-dependent thioredoxin reductase 3; Thioredoxin reductase (TR) that exhibits both TR and thioredoxin (Trx) activities. Contains a C-terminal functional Trx domain. Functions as an electron donor for plastidial 2-Cys peroxiredoxins and participates in a NADPH-dependent hydrogen peroxide scavenging system in chloroplasts in the dark. Required for chlorophyll biosynthesis and biogenesis of the …
AT5G02500	HSP70	18	Heat shock 70kDa protein 1/8; Component of the Mediator complex, a coactivator involved in the regulated transcription of nearly all RNA polymerase II-dependent genes. Mediator functions as a bridge to convey information from gene-specific regulatory proteins to the basal RNA polymerase II transcription machinery. The Mediator complex, having a compact conformation in its free form, is recruited …
AT5G08670	ATP synthase β-subunit	15	F-type H+-transporting ATPase subunit beta
AT5G53890	PSKR2	14	Phytosulfokine receptor 2; Phytosulfokine receptor with a serine/threonine-protein kinase activity
AT1G34430	EMB3003	12	Embryo defective 3003; The pyruvate dehydrogenase complex catalyzes the overall conversion of pyruvate to acetyl-CoA and CO(2). It contains multiple copies of three enzymatic components: pyruvate dehydrogenase (E1), dihydrolipoamide acetyltransferase (E2) and lipoamide dehydrogenase (E3) (By similarity)
AT5G55070	AT5G55070	11	Dihydrolipoamide succinyltransferase; The 2-oxoglutarate dehydrogenase complex catalyzes the overall conversion of 2-oxoglutarate to succinyl-CoA and CO(2). It contains multiple copies of three enzymatic components: 2- oxoglutarate dehydrogenase (E1), dihydrolipoamide succinyltransferase (E2) and lipoamide dehydrogenase (E3) (By similarity)
AT3G20050	TCP-1	11	T-complex protein 1 alpha subunit; Molecular chaperone; assists the folding of proteins upon ATP hydrolysis. Known to play a role, in vitro, in the folding of actin and tubulin
AT3G16080	AT3G16080	11	60S ribosomal protein L37-3; Binds to the 23S rRNA
AT3G11510	AT3G11510	11	40S ribosomal protein S14-2
AT5G55200	MGE1	10	Mitochondrial GrpE 1; Essential component of the PAM complex, a complex required for the translocation of transit peptide-containing proteins from the inner membrane into the mitochondrial matrix in an ATP-dependent manner
AT1G23800	ALDH2B7	10	Aldehyde dehydrogenase 2B7; Possesses activity on acetaldehyde and glycolaldehyde in vitro
AT5G13430	AT5G13430	10	Ubiquinol-cytochrome C reductase iron-sulfur subunit; Component of the ubiquinol-cytochrome c reductase complex (complex III or cytochrome b-c1 complex), which is a respiratory chain that generates an electrochemical potential coupled to ATP synthesis
AT2G19750	AT2G19750	10	40S ribosomal protein S30
AT1G07770	RPS15A	10	Ribosomal protein S15A
AT3G48930	EMB1080	10	Embryo defective 1080
AT3G05020	ACP1	9	Acyl carrier protein 1; Carrier of the growing fatty acid chain in fatty acid biosynthesis
AT3G15360	TRX-M4	9	Thioredoxin M4; Thiol-disulfide oxidoreductase involved in the redox regulation of enzyme of the oxidative pentose phosphate pathway. Under reducing conditions, inhibits the glucose-6-phosphate dehydrogenase
AT3G60245	AT3G60245	9	60S ribosomal protein L37a-2
AT1G10060	BCAT-1	8	Branched-chain amino acid transaminase 1; Converts 2-oxo acids to branched-chain amino acids. Acts on leucine, isoleucine and valine (By similarity)
AT5G08610	PDE340	8	PIGMENT DEFECTIVE 340
AT4G25370	AT4G25370	8	Double Clp-N motif protein; Accessory protein regulating the assembly of the plastidial Clp protease system (PubMed:21266658, PubMed:25921872). CLPT1 first binds to the heptameric P-ring containing the CLP3-6 subunits followed by CLPT2, and only then does the P-ring combine with the R-ring composed of the clpP1 and CLPR1-4 subunits (PubMed:21266658). Once the core complex is fully assembled, it t…
AT3G56340	AT3G56340	8	40S ribosomal protein S26-3
AT4G27090	AT4G27090	8	Ribosomal protein L14
AT1G77940	AT1G77940	8	60S ribosomal protein L30-2
AT3G48990	AAE3	6	ACYL-ACTIVATING ENZYME 3; Oxalyl-CoA synthetase acting exclusively against oxalate. No activity with malonate, succinate, malate, acetate, formate, lactate, glycolate, glyoxylate or glutarate. Required for oxalate degradation, normal seed development and defense against oxalate-producing fungal pathogens
AT1G24360	AT1G24360	6	3-oxoacyl-[acyl-carrier-protein] reductase
AT5G23140	NCLPP7	6	Nuclear-encoded CLP protease P7; Component of the mitochondrial ATP-dependent Clp protease (PubMed:11352464). Cleaves peptides in various proteins in a process that requires ATP hydrolysis (By similarity). Has a chymotrypsin-like activity. Plays a major role in the degradation of misfolded proteins (By similarity)
AT4G01480	PPa5	6	Pyrophosphorylase 5
AT5G64300	GCH	6	GTP cyclohydrolase-2; Involved in riboflavin biosynthesis. Catalyzes both the conversion of D-ribulose 5-phosphate to formate and 3,4-dihydroxy- 2-butanone 4-phosphate and the conversion of GTP to 2,5-diamino-6- ribosylamino-4(3H)-pyrimidinone 5'-phosphate (DARP), formate and pyrophosphate. RIBA2 and RIBA3 together are not able to complement the loss of function of RIBA1
AT1G01900	SBTI1.1	5	Subtilase-like protein; Serine protease that cleaves the phytosulfokines PSK3, PSK2 and PSK5 in vitro. Phytosulfokines are plant growth factors or peptide hormones that promotes plant cell differentiation, organogenesis and somatic embryogenesis as well as cell proliferation
AT4G32470	AT4G32470	5	Ubiquinol-cytochrome c reductase subunit 7; This is a component of the ubiquinol-cytochrome c reductase complex (complex III or cytochrome b-c1 complex), which is part of the mitochondrial respiratory chain. This component is involved in redox-linked proton pumping (By similarity)
AT5G52882	AT5G52882	4	Putative ATP binding protein
AT5G58240	FHIT	4	FRAGILE HISTIDINE TRIAD
AT3G53450	LOG4	4	LONELY GUY 4; Cytokinin-activating enzyme working in the direct activation pathway. Phosphoribohydrolase that converts inactive cytokinin nucleotides to the biologically active free-base forms
AT2G28305	LOG1	4	LONELY GUY 1; Cytokinin-activating enzyme working in the direct activation pathway. Phosphoribohydrolase that converts inactive cytokinin nucleotides to the biologically active free-base forms
AT5G19780	TUA5	4	Tubulin alpha-5; Tubulin is the major constituent of microtubules. It binds two moles of GTP, one at an exchangeable site on the beta chain and one at a non-exchangeable site on the alpha chain
AT3G43810	CAM7	4	Calmodulin 7; Calmodulin mediates the control of a large number of enzymes, ion channels and other proteins by Ca(2+). Among the enzymes to be stimulated by the calmodulin-Ca(2+) complex are a number of protein kinases and phosphatases. Activates MPK8 in vitro
AT5G20080	AT5G20080	4	FAD/NAD(P)-binding oxidoreductase; Desaturation and elongation of fatty acids
AT2G46400	WRKY46	4	WRKY DNA-binding protein 46; Transcription factor involved in the regulation of osmotic stress responses and stomatal movement (PubMed:24773321). Interacts specifically with the W box (5'-(T)TGAC[CT]-3'), a frequently occurring elicitor-responsive cis-acting element (By similarity)
AT1G79560	FTSH12	4	FTSH protease 12; Probable ATP-dependent zinc metallopeptidase
AT1G59990	EMB3108	4	EMBRYO DEFECTIVE 3108
AT4G22220	ISU1	4	SufE/NifU family protein; Scaffold protein for the de novo synthesis of iron- sulfur (Fe-S) clusters within mitochondria, which is required for maturation of both mitochondrial and cytoplasmic [2Fe-2S] and [4Fe-4S] proteins (PubMed:15507320, PubMed:17417719). First, a [2Fe-2S] cluster is transiently assembled on the scaffold protein ISCU (ISU1, ISU2 or ISU3). In a second step, the cluster is rele…
AT3G06483	PDK	4	Pyruvate dehydrogenase kinase; Serine protein kinase that inhibits the mitochondrial pyruvate dehydrogenase (PDH) complex (mtPDC) by phosphorylation of the E1 alpha subunit on Ser residues, thus contributing to the regulation of glucose metabolism
AT1G76690	OPR2	4	12-oxophytodienoate reductase 2; Specifically cleaves olefinic bonds in alpha,beta- unsaturated carbonyls and may be involved in detoxification or modification of these reactive compounds. May be involved in the biosynthesis or metabolism of oxylipin signaling molecules. In vitro, reduces 9R,13R-12-oxophyodienoic acid (9R,13R-OPDA) to 9R,13R-OPC-8:0, but only poorly 9S,13S-OPDA, the natural precu…
AT2G44050	COS1	4	COI1 SUPPRESSOR1; Catalyzes the formation of 6,7-dimethyl-8- ribityllumazine by condensation of 5-amino-6-(D- ribitylamino)uracil with 3,4-dihydroxy-2-butanone 4-phosphate. This is the penultimate step in the biosynthesis of riboflavin (By similarity)
AT3G28580	AT3G28580	3	AAA-type ATPase family protein
AT3G22890	APS1	3	ATP sulfurylase 1; Mediates selenate (Se) reduction, and promotes Se and sulfur (S) uptake and assimilation
AT5G48950	DHNAT2	3	DHNA-CoA thioesterase 2; Catalyzes the hydrolysis of the thioester bond of 1,4- dihydroxy-2-naphthoyl-CoA (DHNA-CoA) in peroxisomes, a necessary step to form the naphthoquinone ring of phylloquinone (vitamin K(1)). Displayed also slight thioesterase activity towards benzoyl-CoA. Is not active on phenylacetyl-CoA, succinyl-CoA and palmitoyl-CoA thioesters
AT2G44160	MTHFR2	3	Methylenetetrahydrofolate reductase 2; The probable reversibility of the MTHFR reaction in plants suggests that they can metabolize the methyl group of 5,10- methylenetetrahydrofolate to serine, sugars and starch
AT2G40270	AT2G40270	3	Protein kinase family protein
AT2G20610	SUR1	3	SUPERROOT 1; C-S lyase involved in glucosinolate biosynthesis. Converts S-(alkylacetohydroximoyl)-L-cysteine to thiohydroximate. Functions in auxin homeostasis. Probably required for glucosinolate activation in response to pathogens
AT4G30610	BRS1	3	BRI1 SUPPRESSOR 1; Active serine carboxypeptidase with broad substrate preference, including basic and hydrophilic groups. Processes a protein involved in an early event in the brassinosteroid signaling pathway
ATCG00500	ACCD	3	acetyl-CoA carboxylase carboxyl transferase subunit beta; Component of the acetyl coenzyme A carboxylase (ACC) complex. Biotin carboxylase (BC) catalyzes the carboxylation of biotin on its carrier protein (BCCP) and then the CO(2) group is transferred by the transcarboxylase to acetyl-CoA to form malonyl- CoA
AT5G43940	HOT5	3	Alcohol dehydrogenase class-3; Plays a central role in formaldehyde detoxification
AT2G40890	CYP98A3	3	Cytochrome P450 98A3; Cytochrome P450 which catalyzes 3'-hydroxylation of p- coumaric esters of shikimic/quinic acids to form lignin monomers. Can use p-coumarate, p-coumaraldehyde, p-coumaroyl methyl ester, 5-O-(4-coumaroyl) D-quinate and 5-O-(4-coumaroyl) shikimate as substrates, but not p-coumaryl alcohol, p-coumaroyl CoA, 1-O-p- coumaroyl-beta-D-glucose, p-hydroxy-cinnamyl alcohol, cinnamate,…
AT1G67250	AT1G67250	2	Proteasome maturation protein
AT1G65032	AT1G65032	2	Uncharacterized protein
AT4G03390	SRF3	2	STRUBBELIG-receptor family 3; Not essential for epidermal patterning and not redundant with STRUBBELIG
AT1G10370	ERD9	2	Glutathione S-transferase; Involved in light signaling, mainly phyA-mediated photomorphogenesis and in the integration of various phytohormone signals to modulate various aspects of plant development by affecting glutathione pools. In vitro, possesses glutathione S- transferase activity toward 1-chloro-2,4-dinitrobenzene (CDNB) and benzyl isothiocyanate (BITC)
AT1G19570	DHAR1	2	Dehydroascorbate reductase; Displays a dual function. As a soluble protein, exhibits glutathione-dependent thiol transferase and dehydroascorbate (DHA) reductase activities. Key component of the ascorbate recycling system. Involved in the redox homeostasis, especially in scavenging of ROS under oxidative stresses, subsequently to biotic or abiotic inducers. As a peripheral membrane protein, could…
AT1G27760	SAT32	2	SALT-TOLERANCE 32
AT3G16060	AT3G16060	2	Kinesin family member 2/24
AT4G21105	AT4G21105	2	Acytochrome-c oxidase/ electron carrier
AT3G45300	IVD	2	isovaleryl-CoA-dehydrogenase; Involved in degradation of the branched-chain amino acids, phytol and lysine for the supply of carbon and electrons to the ETF/ETFQO complex during dark-induced sugar starvation
AT1G09750	AT1G09750	2	Aspartyl protease-like protein
AT5G59950	AT5G59950	2	RNA recognition motif-containing protein; Export adapter involved in nuclear export of spliced and unspliced mRNA
AT4G25650	ACD1-LIKE	2	ACD1-like; Part of a translocon most abundantly expressed in etiolated plants and involved in the protochlorophyllide-dependent import of the precursor NADPH:protochlorophyllide oxidoreductase A (pPORA)
AT4G39300	AT4G39300	2	Uncharacterized protein
AT1G51420	At1g51420	2	Sucrose-phosphatase 1; Catalyzes the final step of sucrose synthesis
AT4G14440	HCD1	2	3-hydroxyacyl-CoA dehydratase 1; Able to isomerize both 3-cis and 3-trans double bonds into the 2-trans form in a range of enoyl-CoA species. Essential for the beta oxidation of unsaturated fatty acids
AT2G40765	AT2G40765	2	Uncharacterized protein
AT1G23710	AT1G23710	2	Uncharacterized protein
AT3G55980	SZF1	2	Salt-inducible zinc finger 1; Involved in salt stress response. May positively modulate plant tolerance to salt stress
AT1G51390	NFU5	2	NifU-like protein 5; Molecular scaffold for [Fe-S] cluster assembly of mitochondrial iron-sulfur proteins
AT2G24580	AT2G24580	2	Putative sarcosine oxidase
AT2G17270	PHT3;3	2	Phosphate transporter 3;3; Transport of phosphate groups from the cytosol to the mitochondrial matrix. Mediates salt stress tolerance through an ATP-dependent pathway and via modulation of the gibberellin metabolism
AT2G38400	AGT3	2	Alanine:glyoxylate aminotransferase 3
AT1G20840	TMT1	1	Monosaccharide-sensing protein 1
AT5G50790	SWEET10	1	Nodulin MtN3-like protein; Mediates both low-affinity uptake and efflux of sugar across the plasma membrane
AT1G58070	AT1G58070	1	Uncharacterized protein
AT3G49070	AT3G49070	1	Uncharacterized protein
AT5G23870	AT5G23870	1	Pectinacetylesterase family protein; Hydrolyzes acetyl esters in homogalacturonan regions of pectin. In type I primary cell wall, galacturonic acid residues of pectin can be acetylated at the O-2 and O-3 positions. Decreasing the degree of acetylation of pectin gels in vitro alters their physical properties
AT5G14800	P5CR	1	Pyrroline-5-carboxylate reductase
AT4G01100	ADNT1	1	Adenine nucleotide transporter 1; Mitochondrial adenylate carrier that catalyzes specifically the transport of ATP, ADP and AMP by a counter- exchange mechanism across the inner mitochondrial membrane. Substrate preference in reconstituted proteoliposomes is ATP > AMP > ADP. May play a role in oxidative phosphorylation and be important for the provision of energy required to support growth in het…
AT5G27520	PNC2	1	Peroxisomal adenine nucleotide carrier 2; Peroxisomal adenine nucleotide transporter catalyzing the counterexchange of ATP with AMP. ATP is needed by reactions that generate acyl-CoA for peroxisomal fatty acid beta-oxidation during postgerminative growth. Required for the beta-oxidation reactions involved in auxin biosynthesis and for the conversion of seed-reserved triacylglycerols into sucrose …
AT2G44790	UCC2	1	Uclacyanin 2; Probably acts as an electron carrier involved in oxygen activation and/or lignin formation
AT5G51680	AT5G51680	1	Hydroxyproline-rich glycoprotein family protein
AT3G51230	AT3G51230	1	Uncharacterized protein
AT3G52110	AT3G52110	1	Uncharacterized protein
AT3G61660	AT3G61660	1	Uncharacterized protein
AT2G01170	GABP	1	Bidirectional amino acid transporter 1; May play a role in primary carbon metabolism and plant growth, by mediating the transport of GABA from the cytosol to mitochondria. When expressed in a heterologous system (yeast), imports Arg and Ala across the plasma membrane and exports Lys and Glu, but does not transport proline
AT2G43120	AT2G43120	1	Pirin-like protein; Leucine-rich repeat protein that likely mediates protein interactions, possibly in the context of signal transduction
AT2G17760	AT2G17760	1	Aspartyl protease-like protein; Aspartyl protease. Not able to cleave BAG6
AT4G30280	XTH18	1	Xyloglucan:xyloglucosyl transferase; Catalyzes xyloglucan endohydrolysis (XEH) and/or endotransglycosylation (XET). Cleaves and religates xyloglucan polymers, an essential constituent of the primary cell wall, and thereby participates in cell wall construction of growing tissues (By similarity)
AT4G30290	XTH19	1	Xyloglucan:xyloglucosyl transferase; Catalyzes xyloglucan endohydrolysis (XEH) and/or endotransglycosylation (XET). Cleaves and religates xyloglucan polymers, an essential constituent of the primary cell wall, and thereby participates in cell wall construction of growing tissues (By similarity)
AT4G18820	AT4G18820	1	AAA-type ATPase family protein
AT1G75540	BBX21	1	B-box domain protein 21; Transcription activator that acts as positive regulator of seedling photomorphogenesis (PubMed:17965270). Acts downstream of COP1 and play an important role in early and long-term adjustment of the shade avoidance syndrome (SAS) responses in natural environments (PubMed:21070414)
AT2G27880	AGO5	1	ARGONAUTE 5; Involved in RNA-mediated post-transcriptional gene silencing (PTGS). Main component of the RNA-induced silencing complex (RISC) that binds to a short guide RNA such as a microRNA (miRNA) or small interfering RNA (siRNA). RISC uses the mature miRNA or siRNA as a guide for slicer-directed cleavage of homologous mRNAs to repress gene expression. Associates with siRNAs of various sizes, …
AT5G18000	VDD	1	VERDANDI
AT1G15270	AT1G15270	1	Translation machinery associated TMA7
AT1G27300	AT1G27300	1	Uncharacterized protein
AT3G18280	AT3G18280	1	Protease inhibitor/seed storage/lipid transfer protein (LTP) family protein
AT3G10620	NUDX26	1	Nudix hydrolase 26; Mediates the hydrolysis of some nucleoside diphosphate derivatives. Can use diadenosine 5',5'''-P(1)P(5) pentaphosphate (Ap(5)A), diadenosine 5',5'''-P(1)P(4) tetraphosphate (Ap(4)A) and diadenosine 5',5'''-P(1)P(3) triphosphate (Ap(3)A) as substrates
AT5G61210	SNAP33	1	SNAP25 homologous protein SNAP33; t-SNARE involved in diverse vesicle trafficking and membrane fusion processes, including cell plate formation. May function in the secretory pathway
AT2G45470	FLA8	1	FASCICLIN-like arabinogalactan protein 8; May be a cell surface adhesion protein
AT4G29900	ACA10	1	Ca2+-transporting ATPase; This magnesium-dependent enzyme catalyzes the hydrolysis of ATP coupled with the translocation of calcium from the cytosol into the endoplasmic reticulum
AT4G16610	AT4G16610	1	C2H2-like zinc finger protein
AT5G60750	AT5G60750	1	CAAX amino terminal protease family protein
AT4G12610	RAP74	1	Transcription initiation factor IIF subunit alpha; TFIIF is a general transcription initiation factor that binds to RNA polymerase II and helps to recruit it to the initiation complex in collaboration with TFIIB. It promotes transcription elongation (By similarity)
AT5G45700	AT5G45700	1	Haloacid dehalogenase-like hydrolase (HAD) superfamily protein
AT4G39800	MIPS1	1	D-myo-Inositol 3-Phosphate Synthase 1; Catalyzes the majority of myo-inositol synthesis required for plant growth and development. Acts as a repressor of programmed cell death and protects plant cells against cell death under high light intensity or long days. Controls its own transcription by inhibiting ATXR6 activity. Reduces the deposition of inhibitory histone marks on its own promoter
AT5G10170	MIPS3	1	Myo-inositol-1-phosphate synthase; Involved in myo-inositol synthesis
AT2G24590	RSZ22a	1	RS-containing zinc finger protein 22a; Probably involved in intron recognition and spliceosome assembly
AT1G13280	AOC4	1	Allene oxide cyclase; Involved in the production of 12-oxo-phytodienoic acid (OPDA), a precursor of jasmonic acid
AT5G48930	HCT	1	hydroxycinnamoyl-CoA shikimate/quinate hydroxycinnamoyl transferase; Acyltransferase involved in the biosynthesis of lignin. Accepts caffeoyl-CoA and p-coumaroyl-CoA as substrates and transfers the acyl group on both shikimate and quinate acceptors
AT1G29150	ATS9	1	non-ATPase subunit 9; Component of the lid subcomplex of the 26S proteasome, a multiprotein complex involved in the ATP-dependent degradation of ubiquitinated proteins. In the complex, RPN6A is required for proteasome assembly (By similarity)
AT1G75990	AT1G75990	1	26S proteasome regulatory subunit N3; Acts as a regulatory subunit of the 26 proteasome which is involved in the ATP-dependent degradation of ubiquitinated proteins
