# Supplementary material for: Analysis of ambient temperature-responsive transcriptome in shoot apical meristem of heat-tolerant and heat-sensitive broccoli inbred lines during floral head formation
Source: BMC Plant Biol. 2019 Jan 3;19:3. doi: 10.1186/s12870-018-1613-x (PMC6318969; doi:10.1186/s12870-018-1613-x)
Supplement: Supplementary file 4 — Table S3. Significantly regulated genes in the WGCNA modules. (XLSX 319 kb) [file 12870_2018_1613_MOESM4_ESM.xlsx]

## Sheet: exp
ProbeName	WGCNA_module	HT15	HS15	HT22	HS22	HT27	HS27	Description	Ath_Locus
A_46_P246399	brown	-2.47122	-1.12371	-0.482774	0.635349	1.1889	2.15777	17.6 kDa class II heat shock protein (HSP17.6II); CONTAINS InterPro DOMAIN/s: Heat shock protein Hsp20 (InterPro:IPR002068), HSP20-like chaperone (InterPro:IPR008978); BEST Arabidopsis thaliana protein match is: heat shock protein 17.6A (TAIR:AT5G12030.1)	AT5G12020
A_46_P237799	brown	-3.15041	-1.93632	-0.255544	0.903316	2.50051	3.85491	17.6 kDa class II heat shock protein (HSP17.6II); CONTAINS InterPro DOMAIN/s: Heat shock protein Hsp20 (InterPro:IPR002068), HSP20-like chaperone (InterPro:IPR008978); BEST Arabidopsis thaliana protein match is: heat shock protein 17.6A (TAIR:AT5G12030.1)	AT5G12020
A_46_P177554	brown	-3.49598	-0.54284	-0.817564	1.26429	0.414903	2.98168	2-oxoglutarate (2OG) and Fe(II)-dependent oxygenase superfamily protein; FUNCTIONS IN: oxidoreductase activity, acting on paired donors, with incorporation or reduction of molecular oxygen, 2-oxoglutarate as one donor, and incorporation of one atom each o	AT1G14120
A_46_P044031	brown	-3.75603	-0.671879	-0.826301	1.11962	0.447997	2.79958	2-oxoglutarate (2OG) and Fe(II)-dependent oxygenase superfamily protein; FUNCTIONS IN: oxidoreductase activity, acting on paired donors, with incorporation or reduction of molecular oxygen, 2-oxoglutarate as one donor, and incorporation of one atom each o	AT1G14120
A_46_P237984	brown	-0.421397	0.0597932	-0.405092	0.352691	0.389694	1.02611	2-oxoglutarate (2OG) and Fe(II)-dependent oxygenase superfamily protein; FUNCTIONS IN: oxidoreductase activity, iron ion binding; INVOLVED IN: oxidation reduction; EXPRESSED IN: 22 plant structures; EXPRESSED DURING: 13 growth stages; CONTAINS InterPro DO	AT1G78550
A_46_P039686	brown	-0.591415	-0.143961	-0.48361	0.327714	0.381201	0.99923	2-oxoglutarate (2OG) and Fe(II)-dependent oxygenase superfamily protein; FUNCTIONS IN: oxidoreductase activity, iron ion binding; INVOLVED IN: oxidation reduction; EXPRESSED IN: 22 plant structures; EXPRESSED DURING: 13 growth stages; CONTAINS InterPro DO	AT1G78550
A_46_P343605	brown	-0.616876	-0.346651	-0.00491174	0.113647	0.391663	0.493663	a LAMMER-type protein kinase that co-precipitates with serine/arginine-rich (SR) proteins in vitro, interaction modulated by phosphorylation of the proteins.	AT4G24740
A_46_P195864	brown	-0.455171	-0.177674	-0.201873	0.0228999	0.110845	0.117974	a LAMMER-type protein kinase that co-precipitates with serine/arginine-rich (SR) proteins in vitro, interaction modulated by phosphorylation of the proteins.	AT4G24740
A_46_P203074	brown	-0.50716	0.053892	-0.29668	0.364026	0.0112025	0.511937	A member of Arabidopsis BAG (Bcl-2-associated athanogene) proteins, plant homologs of mammalian regulators of apoptosis. Plant BAG proteins are multi-functional and remarkably similar to their animal counterparts, as they regulate apoptotic-like processes	AT5G52060
A_46_P215919	brown	-0.710519	-0.252097	-0.131401	0.648438	0.238573	0.834873	A member of ARF GAP domain (AGD), A thaliana has 15 members, grouped into four classes.	AT4G05330
A_46_P054526	brown	-0.484541	-0.124674	-0.0609362	0.0753899	0.0944165	0.353233	A member of EXO70 gene family, putative exocyst subunits, conserved in land plants. Arabidopsis thaliana contains 23 putative EXO70 genes, which can be classified into eight clusters on the phylogenetic tree.	AT1G54090
A_46_P247924	brown	-0.995712	-0.429327	-0.276176	0.114689	0.792188	0.919707	A senescence-associated gene whose expression is induced in response to treatment with Nep1, a fungal protein that causes necrosis.	AT3G10985
A_46_P270683	brown	-0.307486	-0.0748169	-0.142321	0.128544	0.00120942	0.159428	a WD40 repeat protein related to the animal NEDD1/GCP-WD protein, which interacts with the g-tubulin complex. Plays a critical role in MT organization during mitosis	AT5G05970
A_46_P200524	brown	-0.29219	-0.293034	-0.0775279	0.253815	0.142173	0.4301	ABC-2 type transporter family protein; FUNCTIONS IN: ATPase activity, coupled to transmembrane movement of substances; LOCATED IN: membrane; EXPRESSED IN: 9 plant structures; EXPRESSED DURING: 6 growth stages; CONTAINS InterPro DOMAIN/s: ATPase, AAA+ type	AT5G52860
A_46_P095426	brown	-0.315297	-0.160987	-0.172825	0.200964	0.164459	0.37489	ABC-2 type transporter family protein; FUNCTIONS IN: ATPase activity, coupled to transmembrane movement of substances; LOCATED IN: membrane; EXPRESSED IN: 9 plant structures; EXPRESSED DURING: 6 growth stages; CONTAINS InterPro DOMAIN/s: ATPase, AAA+ type	AT5G52860
A_46_P071371	brown	-0.618403	-0.350744	0.0170072	0.285098	0.0661771	0.0958583	actin binding; FUNCTIONS IN: actin binding; INVOLVED IN: cellular component organization, actin cytoskeleton organization; EXPRESSED IN: shoot apex, stem; CONTAINS InterPro DOMAIN/s: Actin-binding FH2/DRF autoregulatory (InterPro:IPR003104), C2 calcium/li	AT5G07740
A_46_P231734	brown	-0.905054	-0.0999153	-0.511974	0.516968	0.238244	0.778025	actin depolymerizing factor 11 (ADF11); FUNCTIONS IN: actin binding; INVOLVED IN: biological_process unknown; LOCATED IN: intracellular; EXPRESSED IN: 6 plant structures; EXPRESSED DURING: 4 anthesis, petal differentiation and expansion stage; CONTAINS In	AT1G01750
A_46_P338970	brown	-0.159411	-0.050989	-0.213699	0.0769928	0.114293	0.277116	Acyl-CoA N-acyltransferases (NAT) superfamily protein; FUNCTIONS IN: N-acetyltransferase activity; INVOLVED IN: metabolic process; LOCATED IN: cellular_component unknown; EXPRESSED IN: 23 plant structures; EXPRESSED DURING: 15 growth stages; CONTAINS Inte	AT5G11340
A_46_P114229	brown	-1.21918	-0.44953	-0.0832232	0.288195	0.179921	0.227947	acyl-CoA-binding protein ACBP3. Localized extracellularly in transiently expressed tobacco BY-2 cells and onion epidermal cells. Binds arachidonyl-CoA with high affinity. Microarray data shows up-regulation of many biotic- and abiotic-stress-related ge	AT4G24230
A_46_P135884	brown	-0.363692	-0.060233	-0.0923934	0.179805	0.0875605	0.271909	Acyl-CoA-binding protein. Bind acyl-CoA esters and protect acyl-CoAs from degradation by microsomal acyl-hydrolases.	AT1G31812
A_46_P179689	brown	-0.780802	0.0339764	-0.287905	0.299341	0.0913595	0.289229	ADCS encodes a protein that has two functional domains. The N-terminal domain has glutamine amidotransferase activity while the C-terminal domain has aminodeoxychorismate synthase (ADCS) activity. These two domains act together to catalyze the transformat	AT2G28880
A_46_P239264	brown	-0.50011	-0.0786084	-0.246281	0.236083	0.167703	0.5066	Adenine nucleotide alpha hydrolases-like superfamily protein; FUNCTIONS IN: molecular_function unknown; INVOLVED IN: response to cold, response to stress; LOCATED IN: cellular_component unknown; EXPRESSED IN: 23 plant structures; EXPRESSED DURING: 14 grow	AT3G53990
A_46_P194029	brown	-1.32622	-0.585993	-0.0877673	0.106586	0.496969	0.396089	Adenine nucleotide alpha hydrolases-like superfamily protein; FUNCTIONS IN: molecular_function unknown; INVOLVED IN: response to stress; LOCATED IN: vacuole; EXPRESSED IN: 23 plant structures; EXPRESSED DURING: 13 growth stages; CONTAINS InterPro DOMAIN/s	AT2G47710
A_46_P153999	brown	-1.63019	-0.286041	-0.3666	0.358838	0.217176	0.593779	Adenine nucleotide alpha hydrolases-like superfamily protein; FUNCTIONS IN: molecular_function unknown; INVOLVED IN: response to stress; LOCATED IN: vacuole; EXPRESSED IN: 23 plant structures; EXPRESSED DURING: 13 growth stages; CONTAINS InterPro DOMAIN/s	AT2G47710
A_46_P260393	brown	-0.27614	0.0368029	0.0484949	0.0223576	0.0361875	0.116851	Afadin/alpha-actinin-binding protein; EXPRESSED IN: 19 plant structures; EXPRESSED DURING: 8 growth stages; CONTAINS InterPro DOMAIN/s: Afadin/alpha-actinin-binding (InterPro:IPR021622); BEST Arabidopsis thaliana protein match is: Afadin/alpha-actinin-bin	AT5G57410
A_46_P272493	brown	-0.287672	0.0539484	-0.146809	-0.0152095	0.362795	0.486687	AFG1-like ATPase family protein; FUNCTIONS IN: ATPase activity, ATP binding; INVOLVED IN: biological_process unknown; LOCATED IN: cellular_component unknown; CONTAINS InterPro DOMAIN/s: ATPase, AFG1-like (InterPro:IPR005654); BEST Arabidopsis thaliana pro	AT4G28070
A_46_P126454	brown	-1.66773	-0.0944039	-0.802074	0.42494	0.0641414	0.968694	AGAMOUS-like 79 (AGL79); FUNCTIONS IN: DNA binding, sequence-specific DNA binding transcription factor activity; INVOLVED IN: regulation of transcription, DNA-dependent; LOCATED IN: nucleus; EXPRESSED IN: root; CONTAINS InterPro DOMAIN/s: Transcription fa	AT3G30260
A_46_P284253	brown	-0.279193	-0.0868263	-0.133736	0.0986479	0.130002	0.537284	alanine-tRNA ligases;nucleic acid binding;ligases, forming aminoacyl-tRNA and related compounds;nucleotide binding;ATP binding; FUNCTIONS IN: ligase activity, forming aminoacyl-tRNA and related compounds, alanine-tRNA ligase activity, nucleotide binding,	AT3G16565
A_46_P229284	brown	-0.220402	-0.0476224	-0.225032	0.0528014	0.145356	0.615461	alanine-tRNA ligases;nucleic acid binding;ligases, forming aminoacyl-tRNA and related compounds;nucleotide binding;ATP binding; FUNCTIONS IN: ligase activity, forming aminoacyl-tRNA and related compounds, alanine-tRNA ligase activity, nucleotide binding,	AT3G16565
A_46_P066826	brown	-0.290311	-0.125947	-0.202994	0.038959	0.0933223	0.532548	alanine-tRNA ligases;nucleic acid binding;ligases, forming aminoacyl-tRNA and related compounds;nucleotide binding;ATP binding; FUNCTIONS IN: ligase activity, forming aminoacyl-tRNA and related compounds, alanine-tRNA ligase activity, nucleotide binding,	AT3G16565
A_46_P290388	brown	-2.34457	0.103917	-0.647844	0.643349	-0.00279236	1.28977	Aldolase superfamily protein; FUNCTIONS IN: fructose-bisphosphate aldolase activity; INVOLVED IN: response to oxidative stress, response to cadmium ion, pentose-phosphate shunt; LOCATED IN: mitochondrion, chloroplast, plastoglobule; EXPRESSED IN: 25 plant	AT2G01140
A_46_P018566	brown	-0.409291	0.0853298	-0.168966	-0.185553	0.481027	0.283417	alpha/beta-Hydrolases superfamily protein; FUNCTIONS IN: epoxide hydrolase activity, catalytic activity; INVOLVED IN: biological_process unknown; LOCATED IN: mitochondrion; CONTAINS InterPro DOMAIN/s: Epoxide hydrolase-like (InterPro:IPR000639), Alpha/bet	AT4G15960
A_46_P306120	brown	-0.92675	-0.235606	0.0851332	0.24759	-0.0322773	0.145888	alpha/beta-Hydrolases superfamily protein; FUNCTIONS IN: hydrolase activity; INVOLVED IN: metabolic process; LOCATED IN: cellular_component unknown; EXPRESSED IN: 11 plant structures; EXPRESSED DURING: LP.06 six leaves visible, LP.04 four leaves visible,	AT1G68620
A_46_P312200	brown	-0.737943	-0.0730448	-0.0271165	0.297836	-0.0569051	0.513534	alpha/beta-Hydrolases superfamily protein; FUNCTIONS IN: phosphatidylcholine-sterol O-acyltransferase activity; INVOLVED IN: lipid metabolic process; LOCATED IN: cellular_component unknown; EXPRESSED IN: 23 plant structures; EXPRESSED DURING: 15 growth st	AT4G19860
A_46_P065416	brown	-1.18373	-0.863752	-0.127862	0.250232	0.160361	0.376443	alpha/beta-Hydrolases superfamily protein; FUNCTIONS IN: triglyceride lipase activity; INVOLVED IN: lipid metabolic process; LOCATED IN: endomembrane system; EXPRESSED IN: 24 plant structures; EXPRESSED DURING: 15 growth stages; CONTAINS InterPro DOMAIN/s	AT5G18630
A_46_P281483	brown	-0.717507	0.0109468	-0.588773	0.798306	0.0308525	1.13888	Amidase family protein; FUNCTIONS IN: amidase activity, carbon-nitrogen ligase activity, with glutamine as amido-N-donor; INVOLVED IN: acrylonitrile catabolic process, aldoxime metabolic process; LOCATED IN: endomembrane system; EXPRESSED IN: root; CONTAI	AT4G34880
A_46_P097719	brown	-1.12026	-0.336206	-0.211614	0.259412	0.414354	0.857666	Ankyrin repeat family protein; CONTAINS InterPro DOMAIN/s: Ankyrin repeat-containing domain (InterPro:IPR020683), Ankyrin repeat (InterPro:IPR002110); BEST Arabidopsis thaliana protein match is: Ankyrin repeat family protein (TAIR:AT2G03430.1); Has 30201	AT3G28880
A_46_P245439	brown	-0.260184	0.0266096	-0.12059	0.0851064	-0.00918468	0.291898	ARABIDILLO-2 and its homolog, ARABIDILLO -1, are unique among Arabidopsis Arm-repeat proteins in having an F-box motif and fall into a phylogenetically distinct subgroup from other plant Arm-repeat proteins Similar to arm repeat protein in rice and armadi	AT3G60350
A_46_P227729	brown	-0.960801	-0.475793	-0.162429	0.465404	0.0537906	0.704986	Arabidopsis protein of unknown function (DUF241); CONTAINS InterPro DOMAIN/s: Protein of unknown function DUF241, plant (InterPro:IPR004320); BEST Arabidopsis thaliana protein match is: Arabidopsis protein of unknown function (DUF241) (TAIR:AT4G35680.1);	AT3G51410
A_46_P335730	brown	-0.192744	-0.0919055	-0.190787	0.048554	0.179267	0.465017	Arabidopsis thaliana CBL-interacting protein kinase 23. CIPK23 serves as a positive regulator of the potassium transporter AKT1 by directly phosphorylating AKT1. CIPK23 is activated by the binding of two calcineurin B-like proteins, CBL1 and CBL9.	AT1G30270
A_46_P283293	brown	-1.94924	-0.467321	-0.854767	0.546763	0.436615	2.13076	Arabidopsis thaliana CDC48-interacting UBX-domain protein (PUX3)	AT4G22150
A_46_P136839	brown	-1.94233	-0.27701	-1.03229	0.682573	0.25823	2.11898	Arabidopsis thaliana CDC48-interacting UBX-domain protein (PUX3)	AT4G22150
A_46_P099134	brown	-0.810248	-0.37889	0.0240289	0.395058	0.075609	0.529153	Arabidopsis thaliana EIN3-binding F-box protein 2 (EBF2) mRNA. Part of the SCF complex, it is located in the nucleus and is involved in the ethylene-response pathway.	AT5G25350
A_46_P168854	brown	-0.658278	-0.182914	0.0970743	0.4844	-0.093067	0.336596	Arabidopsis thaliana sterol 4-alpha-methyl-oxidase mRNA	AT1G07420
A_46_P043091	brown	-0.393435	-0.0910069	-0.0585534	0.124282	0.144392	0.252501	ARG1-like 2 (ARL2); FUNCTIONS IN: unfolded protein binding, heat shock protein binding; INVOLVED IN: protein folding; LOCATED IN: cellular_component unknown; EXPRESSED IN: embryo, leaf whorl, carpel, seed; EXPRESSED DURING: F mature embryo stage, petal di	AT1G59980
A_46_P106674	brown	-0.402075	-0.134416	-0.140828	0.169989	0.0405629	0.431734	ARID/BRIGHT DNA-binding domain;ELM2 domain protein; FUNCTIONS IN: DNA binding; LOCATED IN: vacuole; CONTAINS InterPro DOMAIN/s: SANT, DNA-binding (InterPro:IPR001005), ELM2 (InterPro:IPR000949), ARID/BRIGHT DNA-binding domain (InterPro:IPR001606); BEST Ar	AT4G11400
A_46_P230789	brown	-0.666482	-0.0236005	0.0215973	0.209571	-0.0983175	0.237953	ARM repeat superfamily protein; FUNCTIONS IN: binding; LOCATED IN: chloroplast; EXPRESSED IN: 23 plant structures; EXPRESSED DURING: 13 growth stages; CONTAINS InterPro DOMAIN/s: HEAT (InterPro:IPR000357), Armadillo-like helical (InterPro:IPR011989), HEAT	AT1G27210
A_46_P381158	brown	-0.614032	-0.0667508	-0.151875	0.0556049	0.26391	0.463991	Asparagine synthase family protein; FUNCTIONS IN: asparagine synthase (glutamine-hydrolyzing) activity; INVOLVED IN: asparagine biosynthetic process; LOCATED IN: cellular_component unknown; CONTAINS InterPro DOMAIN/s: Rossmann-like alpha/beta/alpha sandwi	AT2G03667
A_46_P281158	brown	-0.552737	0.0157948	-0.176747	0.0735057	0.0125914	0.171525	Asparagine synthase family protein; FUNCTIONS IN: asparagine synthase (glutamine-hydrolyzing) activity; INVOLVED IN: asparagine biosynthetic process; LOCATED IN: cellular_component unknown; CONTAINS InterPro DOMAIN/s: Rossmann-like alpha/beta/alpha sandwi	AT2G03667
A_46_P079351	brown	-0.268929	-0.262453	0.013474	0.277959	-0.107171	0.239897	AT-hook protein of GA feedback 2 (AGF2); INVOLVED IN: biological_process unknown; LOCATED IN: chloroplast; EXPRESSED IN: 19 plant structures; EXPRESSED DURING: 6 growth stages; CONTAINS InterPro DOMAIN/s: Protein of unknown function DUF296 (InterPro:IPR00	AT3G55560
A_46_P171049	brown	-0.504817	-0.0941596	0.0105627	-0.077306	0.303976	0.177865	ATBETAFRUCT4; FUNCTIONS IN: hydrolase activity, hydrolyzing O-glycosyl compounds, beta-fructofuranosidase activity; INVOLVED IN: sucrose catabolic process, using beta-fructofuranosidase, carbohydrate metabolic process; LOCATED IN: vacuole, plant-type cell	AT1G12240
A_46_P036836	brown	-0.774693	-0.402684	-0.140304	0.193392	0.162412	0.286825	ATP synthase epsilon chain, mitochondrial; FUNCTIONS IN: hydrogen ion transporting ATP synthase activity, rotational mechanism, proton-transporting ATPase activity, rotational mechanism; INVOLVED IN: ATP biosynthetic process, ATP synthesis coupled proton	AT1G51650
A_46_P277163	brown	-0.639777	-0.0401642	-0.121083	0.148786	0.0695656	0.387161	ATPase, AAA-type, CDC48 protein; FUNCTIONS IN: protein binding, ATPase activity; LOCATED IN: cell wall; EXPRESSED IN: 24 plant structures; EXPRESSED DURING: 13 growth stages; CONTAINS InterPro DOMAIN/s: ATPase, AAA+ type, core (InterPro:IPR003593), ATPase	AT5G03340
A_46_P259434	brown	-1.1467	-0.187746	-0.0378452	0.544619	0.232324	0.631875	auxin response factor 11 (ARF11); FUNCTIONS IN: sequence-specific DNA binding transcription factor activity; INVOLVED IN: response to hormone stimulus, regulation of transcription, DNA-dependent, regulation of transcription; LOCATED IN: endomembrane syste	AT2G46530
A_46_P106139	brown	-0.971907	-0.102015	0.130499	0.560368	0.248223	0.35944	auxin response factor 11 (ARF11); FUNCTIONS IN: sequence-specific DNA binding transcription factor activity; INVOLVED IN: response to hormone stimulus, regulation of transcription, DNA-dependent, regulation of transcription; LOCATED IN: endomembrane syste	AT2G46530
A_46_P084631	brown	-1.02169	-0.322321	-0.100768	0.459092	0.264509	0.629404	basic helix-loop-helix (bHLH) DNA-binding superfamily protein; FUNCTIONS IN: DNA binding, sequence-specific DNA binding transcription factor activity; INVOLVED IN: regulation of transcription; LOCATED IN: nucleus; CONTAINS InterPro DOMAIN/s: Helix-loop-he	AT1G72210
A_46_P372460	brown	-0.565632	-0.0649853	-0.228642	0.174744	0.0609595	0.70713	basic helix-loop-helix (bHLH) DNA-binding superfamily protein; FUNCTIONS IN: sequence-specific DNA binding transcription factor activity; INVOLVED IN: response to ethylene stimulus, response to gibberellin stimulus; LOCATED IN: nucleus; EXPRESSED IN: 20 p	AT2G31730
A_46_P379628	brown	-2.44138	-0.237781	-0.737466	1.14049	0.681951	1.70143	Basic-leucine zipper (bZIP) transcription factor family protein; FUNCTIONS IN: DNA binding, sequence-specific DNA binding transcription factor activity; INVOLVED IN: regulation of transcription, DNA-dependent; LOCATED IN: chloroplast; EXPRESSED IN: 23 pla	AT1G06070
A_46_P346085	brown	-0.351629	-0.0803437	-0.0533563	0.125453	0.00429996	0.185872	BEST Arabidopsis thaliana protein match is: Mitochondrial import inner membrane translocase subunit Tim17/Tim22/Tim23 family protein (TAIR:AT5G51150.1); Has 323 Blast hits to 315 proteins in 124 species: Archae - 0; Bacteria - 0; Metazoa - 95; Fungi - 110	AT1G34630
A_46_P072391	brown	-0.59387	-0.296441	-0.0204864	0.0203385	0.159668	0.147472	BEST Arabidopsis thaliana protein match is: sequence-specific DNA binding transcription factors;sequence-specific DNA binding (TAIR:AT3G18380.1); Has 89 Blast hits to 86 proteins in 16 species: Archae - 0; Bacteria - 0; Metazoa - 0; Fungi - 0; Plants - 89	AT1G15215
A_46_P207469	brown	-1.29755	-0.275244	0.0540731	0.196049	0.396955	0.768565	beta glucosidase 19 (BGLU19); FUNCTIONS IN: cation binding, hydrolase activity, hydrolyzing O-glycosyl compounds, catalytic activity; INVOLVED IN: carbohydrate metabolic process; LOCATED IN: endomembrane system; EXPRESSED IN: seed; CONTAINS InterPro DOMAI	AT3G21370
A_46_P224274	brown	-1.74254	-1.02252	-0.422973	0.333287	0.496607	0.935358	Bifunctional inhibitor/lipid-transfer protein/seed storage 2S albumin superfamily protein; CONTAINS InterPro DOMAIN/s: Bifunctional inhibitor/plant lipid transfer protein/seed storage (InterPro:IPR016140), Plant lipid transfer protein/seed storage/trypsin	AT1G18280
A_46_P221339	brown	-0.399828	-0.0570823	-0.120396	0.0836781	0.0809496	0.255884	Bifunctional inhibitor/lipid-transfer protein/seed storage 2S albumin superfamily protein; FUNCTIONS IN: lipid binding; INVOLVED IN: lipid transport; LOCATED IN: endomembrane system; EXPRESSED IN: 17 plant structures; EXPRESSED DURING: 8 growth stages; CO	AT1G62500
A_46_P132074	brown	-0.4252	-0.0872151	-0.153241	0.142725	0.0323648	0.226498	Bifunctional inhibitor/lipid-transfer protein/seed storage 2S albumin superfamily protein; FUNCTIONS IN: lipid binding; INVOLVED IN: lipid transport; LOCATED IN: endomembrane system; EXPRESSED IN: 17 plant structures; EXPRESSED DURING: 8 growth stages; CO	AT1G62500
A_46_P107699	brown	-0.293988	-0.301123	0.0476367	0.32248	0.265996	0.33011	BTB-POZ and MATH domain 2 (BPM2); CONTAINS InterPro DOMAIN/s: TRAF-like (InterPro:IPR008974), MATH (InterPro:IPR002083), BTB/POZ fold (InterPro:IPR011333), BTB/POZ (InterPro:IPR013069), Kelch related (InterPro:IPR013089), BTB/POZ-like (InterPro:IPR000210)	AT3G06190
A_46_P325340	brown	-1.0953	-0.595975	0.120789	0.429835	-0.0554558	0.2173	BTB/POZ domain-containing protein; INVOLVED IN: cell adhesion; LOCATED IN: cellular_component unknown; EXPRESSED IN: 24 plant structures; EXPRESSED DURING: 13 growth stages; CONTAINS InterPro DOMAIN/s: Coagulation factor 5/8 type, C-terminal (InterPro:IPR	AT2G30600
A_46_P109804	brown	-1.12628	-0.280251	0.111676	0.692919	-0.102174	0.520617	BTB/POZ domain-containing protein; INVOLVED IN: cell adhesion; LOCATED IN: cellular_component unknown; EXPRESSED IN: 24 plant structures; EXPRESSED DURING: 13 growth stages; CONTAINS InterPro DOMAIN/s: Coagulation factor 5/8 type, C-terminal (InterPro:IPR	AT2G30600
A_46_P086001	brown	-1.87644	-1.31834	0.0925396	0.573747	-0.0760929	0.217687	BTB/POZ domain-containing protein; INVOLVED IN: cell adhesion; LOCATED IN: cellular_component unknown; EXPRESSED IN: 24 plant structures; EXPRESSED DURING: 13 growth stages; CONTAINS InterPro DOMAIN/s: Coagulation factor 5/8 type, C-terminal (InterPro:IPR	AT2G30600
A_46_P210444	brown	-0.278108	-0.118729	-0.101761	0.210579	0.144554	0.212627	BTB/POZ/Kelch-associated protein; CONTAINS InterPro DOMAIN/s: BTB/POZ (InterPro:IPR013069), BTB/Kelch-associated (InterPro:IPR011705), BTB/POZ fold (InterPro:IPR011333), Kelch related (InterPro:IPR013089), BTB/POZ-like (InterPro:IPR000210); BEST Arabidops	AT2G46260
A_46_P008511	brown	-0.252277	-0.0248812	-0.240888	0.0802137	0.081628	0.354854	bZIP (basic leucine zipper) transcription factor that binds to the G-box regulatory element found in many plant promoters. GBF2 nuclear localization is increased by blue light	AT4G01120
A_46_P352135	brown	-0.55089	-0.227635	0.196602	0.10831	0.126199	0.12104	C2 calcium/lipid-binding plant phosphoribosyltransferase family protein; CONTAINS InterPro DOMAIN/s: C2 membrane targeting protein (InterPro:IPR018029), C2 calcium/lipid-binding domain, CaLB (InterPro:IPR008973), Phosphoribosyltransferase C-terminal (Inte	AT1G04150
A_46_P189349	brown	-0.803218	-0.342911	-0.13823	0.0123327	0.0234916	0.473269	Calcium-binding transcription factor involved in salt stress signaling.	AT5G46830
A_46_P253639	brown	-0.431646	-0.0349641	-0.0927936	0.100673	0.0698543	0.218642	calmodulin-binding family protein; CONTAINS InterPro DOMAIN/s: IQ calmodulin-binding region (InterPro:IPR000048); BEST Arabidopsis thaliana protein match is: calmodulin-binding family protein (TAIR:AT3G58480.1); Has 2440 Blast hits to 1727 proteins in 273	AT3G13600
A_46_P086496	brown	-0.297918	0.00807285	-0.0959592	0.123498	-0.0128355	0.142706	casein kinase I-like 12 (ckl12); FUNCTIONS IN: protein serine/threonine kinase activity, protein kinase activity, kinase activity, ATP binding; INVOLVED IN: protein amino acid phosphorylation; LOCATED IN: cytoplasm; CONTAINS InterPro DOMAIN/s: Protein kin	AT5G57015
A_46_P373225	brown	-0.212042	0.0485622	-0.103386	0.269326	0.357209	0.779353	cation exchanger 3 (CAX3); CONTAINS InterPro DOMAIN/s: Sodium/calcium exchanger membrane region (InterPro:IPR004837), Calcium/proton exchanger superfamily (InterPro:IPR004798), Calcium/proton exchanger (InterPro:IPR004713); BEST Arabidopsis thaliana prote	AT3G51860
A_46_P139204	brown	-0.123362	-0.118813	-0.204849	0.193616	0.189922	0.414771	cation exchanger 3 (CAX3); CONTAINS InterPro DOMAIN/s: Sodium/calcium exchanger membrane region (InterPro:IPR004837), Calcium/proton exchanger superfamily (InterPro:IPR004798), Calcium/proton exchanger (InterPro:IPR004713); BEST Arabidopsis thaliana prote	AT3G51860
A_46_P139194	brown	-0.350666	-0.0149079	-0.325062	0.0968076	0.29934	0.689591	cation exchanger 3 (CAX3); CONTAINS InterPro DOMAIN/s: Sodium/calcium exchanger membrane region (InterPro:IPR004837), Calcium/proton exchanger superfamily (InterPro:IPR004798), Calcium/proton exchanger (InterPro:IPR004713); BEST Arabidopsis thaliana prote	AT3G51860
A_46_P000436	brown	-0.964734	-0.871948	-0.151659	0.122989	0.569782	0.823808	Chaperone DnaJ-domain superfamily protein; FUNCTIONS IN: heat shock protein binding; INVOLVED IN: protein folding; LOCATED IN: cellular_component unknown; EXPRESSED IN: 19 plant structures; EXPRESSED DURING: 11 growth stages; CONTAINS InterPro DOMAIN/s: M	AT3G14200
A_46_P289058	brown	-0.768963	-0.0244088	-0.15755	0.602992	0.141752	0.690767	Chitinase family protein; FUNCTIONS IN: chitin binding, chitinase activity; INVOLVED IN: carbohydrate metabolic process, cell wall macromolecule catabolic process; LOCATED IN: endomembrane system; EXPRESSED IN: 7 plant structures; EXPRESSED DURING: LP.04	AT2G43590
A_46_P040601	brown	-3.38304	-0.0270905	-0.612571	0.159859	0.270994	0.267318	Chloroplast lipoxygenase required for wound-induced jasmonic acid accumulation in Arabidopsis.Mutants are resistant to Staphylococcus aureus and accumulate salicylic acid upon infection.	AT3G45140
A_46_P229914	brown	-3.1514	-0.0288393	-0.398729	0.12776	0.471211	0.244361	Chloroplast lipoxygenase required for wound-induced jasmonic acid accumulation in Arabidopsis.Mutants are resistant to Staphylococcus aureus and accumulate salicylic acid upon infection.	AT3G45140
A_46_P226369	brown	-1.08382	0.0980384	-0.281743	0.75913	0.138306	1.08328	Chloroplast lipoxygenase required for wound-induced jasmonic acid accumulation in Arabidopsis.Mutants are resistant to Staphylococcus aureus and accumulate salicylic acid upon infection.	AT3G45140
A_46_P337375	brown	-0.382851	-0.224991	-0.0163651	0.0308835	0.199281	0.474208	Chloroplast thylakoid protein kinase STN8 is specific in phosphorylation of N-terminal threonine residues in D1, D2 and CP43 proteins, and Thr-4 in PsbH protein of photosystem II. Phosphorylation of Thr-4 in the wild type required both light and prior	AT5G01920
A_46_P292558	brown	-1.20535	-0.617215	-0.283497	0.0348891	0.123932	0.461556	Clathrin adaptor complex small chain family protein; FUNCTIONS IN: protein transporter activity; INVOLVED IN: intracellular protein transport, transport, vesicle-mediated transport, protein transport; LOCATED IN: membrane coat, clathrin vesicle coat; EXPR	AT3G50860
A_46_P368325	brown	-0.366228	-0.221192	-0.18718	0.226301	0.0272837	0.290517	COBRA-like protein 8 precursor (COBL8); CONTAINS InterPro DOMAIN/s: Glycosyl-phosphatidyl inositol-anchored, plant (InterPro:IPR006918); BEST Arabidopsis thaliana protein match is: COBRA-like protein-7 precursor (TAIR:AT4G16120.1); Has 377 Blast hits to 3	AT3G16860
A_46_P067881	brown	-0.497377	-0.185954	-0.0958552	0.170042	0.0845297	0.228913	CONTAINS InterPro DOMAIN/s: Putative harbinger transposase-derived nuclease (InterPro:IPR006912); BEST Arabidopsis thaliana protein match is: unknown protein (TAIR:AT1G43722.1); Has 1807 Blast hits to 1807 proteins in 277 species: Archae - 0; Bacteria - 0	AT5G41980
A_46_P024071	brown	-0.518909	-0.0121524	-0.21374	0.189472	0.0079937	0.534053	CONTAINS InterPro DOMAIN/s: Symplekin tight junction protein C-terminal (InterPro:IPR022075); BEST Arabidopsis thaliana protein match is: HEAT repeat-containing protein (TAIR:AT5G01400.1); Has 593 Blast hits to 297 proteins in 111 species: Archae - 0; Bac	AT1G27595
A_46_P335545	brown	-0.519613	-0.0777173	-0.106167	0.176099	0.0262733	0.161355	CONTAINS InterPro DOMAIN/s: Uncharacterised conserved protein UCP022260 (InterPro:IPR016802); Has 94 Blast hits to 94 proteins in 14 species: Archae - 0; Bacteria - 0; Metazoa - 0; Fungi - 0; Plants - 94; Viruses - 0; Other Eukaryotes - 0 (source: NCBI BL	AT3G54000
A_46_P342415	brown	-1.31303	-0.198761	0.142356	1.20155	-0.292366	0.929399	Copper amine oxidase family protein; FUNCTIONS IN: primary amine oxidase activity, quinone binding, copper ion binding; INVOLVED IN: oxidation reduction, amine metabolic process; LOCATED IN: endomembrane system; EXPRESSED IN: 22 plant structures; EXPRESSE	AT1G62810
A_46_P036776	brown	-1.18691	-0.284037	0.22611	0.858658	-0.335609	0.574247	Copper amine oxidase family protein; FUNCTIONS IN: primary amine oxidase activity, quinone binding, copper ion binding; INVOLVED IN: oxidation reduction, amine metabolic process; LOCATED IN: endomembrane system; EXPRESSED IN: 22 plant structures; EXPRESSE	AT1G62810
A_46_P203649	brown	-0.394789	-0.300862	-0.126785	0.0726142	0.425977	0.701998	Copper amine oxidase family protein; FUNCTIONS IN: quinone binding, primary amine oxidase activity, copper ion binding; INVOLVED IN: oxidation reduction, amine metabolic process; LOCATED IN: vacuole; CONTAINS InterPro DOMAIN/s: Copper amine oxidase, N-ter	AT4G12290
A_46_P013031	brown	-0.420361	-0.230421	-0.111573	0.0976884	0.494361	0.78482	Copper amine oxidase family protein; FUNCTIONS IN: quinone binding, primary amine oxidase activity, copper ion binding; INVOLVED IN: oxidation reduction, amine metabolic process; LOCATED IN: vacuole; CONTAINS InterPro DOMAIN/s: Copper amine oxidase, N-ter	AT4G12290
A_46_P266408	brown	-1.55327	-1.99723	-0.415133	0.638953	1.74888	2.57769	Cox19-like CHCH family protein; FUNCTIONS IN: molecular_function unknown; INVOLVED IN: biological_process unknown; LOCATED IN: chloroplast; EXPRESSED IN: 23 plant structures; EXPRESSED DURING: 14 growth stages; CONTAINS InterPro DOMAIN/s: CHCH (InterPro:I	AT5G09570
A_46_P329345	brown	-1.08447	-0.241004	-0.230748	0.173338	0.438539	0.699328	CP12 domain-containing protein 3 (CP12-3); FUNCTIONS IN: molecular_function unknown; INVOLVED IN: negative regulation of reductive pentose-phosphate cycle; LOCATED IN: chloroplast; EXPRESSED IN: 20 plant structures; EXPRESSED DURING: 13 growth stages; CO	AT1G76560
A_46_P287858	brown	-0.888717	-0.0689575	-0.24926	0.137371	0.159009	0.378809	CP12 domain-containing protein 3 (CP12-3); FUNCTIONS IN: molecular_function unknown; INVOLVED IN: negative regulation of reductive pentose-phosphate cycle; LOCATED IN: chloroplast; EXPRESSED IN: 20 plant structures; EXPRESSED DURING: 13 growth stages; CO	AT1G76560
A_46_P095596	brown	-0.376797	-0.0914898	-0.0453157	0.110507	0.0663468	0.0420443	crooked neck protein, putative / cell cycle protein, putative; FUNCTIONS IN: binding; INVOLVED IN: RNA processing; LOCATED IN: intracellular; EXPRESSED IN: 22 plant structures; EXPRESSED DURING: 13 growth stages; CONTAINS InterPro DOMAIN/s: Tetratricopept	AT5G41770
A_46_P010501	brown	-0.295286	0.00957171	-0.0616649	-0.03766	0.105968	0.134	Cystatin/monellin superfamily protein; FUNCTIONS IN: cysteine-type endopeptidase inhibitor activity; INVOLVED IN: biological_process unknown; LOCATED IN: cell wall; EXPRESSED IN: 24 plant structures; EXPRESSED DURING: 15 growth stages; CONTAINS InterPro D	AT5G47550
A_46_P251254	brown	-0.634406	-0.187705	-0.183427	0.0948346	-0.0156946	0.266576	cysteine proteinase precursor-like protein/ dehydration stress-responsive gene (RD21). Has been shown to have peptide ligase activity in leaf extracts but it is not known if this activity is relevant in vivo.	AT1G47128
A_46_P309970	brown	-1.15206	-0.335305	-0.255241	0.607778	0.157421	1.77129	cytochrome c biogenesis orf452	ATMG00180
A_46_P154189	brown	-0.572075	-0.325059	-0.294019	0.30403	0.104674	0.865169	cytochrome c biogenesis orf452	ATMG00180
A_46_P203929	brown	-0.411281	-0.333285	-0.00397046	0.000844956	0.0879011	0.466776	cytochrome c oxidase subunit 2	ATMG00160
A_46_P173294	brown	-0.849599	-0.610174	-0.116525	0.650368	0.249241	1.29672	DENN (AEX-3) domain-containing protein; CONTAINS InterPro DOMAIN/s: uDENN (InterPro:IPR005113), dDENN (InterPro:IPR005112), DENN (InterPro:IPR001194); BEST Arabidopsis thaliana protein match is: DENN (AEX-3) domain-containing protein (TAIR:AT5G35560.1); H	AT2G20320
A_46_P314935	brown	-1.03037	-0.797764	-0.0830611	0.00503858	0.425332	1.00643	Disease resistance protein (CC-NBS-LRR class) family; FUNCTIONS IN: ATP binding; INVOLVED IN: defense response, apoptosis; LOCATED IN: endomembrane system; CONTAINS InterPro DOMAIN/s: NB-ARC (InterPro:IPR002182), Leucine-rich repeat (InterPro:IPR001611),	AT5G66910
A_46_P030561	brown	-0.345981	-0.0463512	-0.276765	-0.0637809	1.39274	1.68464	DNAJ heat shock family protein; FUNCTIONS IN: unfolded protein binding, heat shock protein binding; INVOLVED IN: protein folding; LOCATED IN: cellular_component unknown; EXPRESSED IN: 10 plant structures; EXPRESSED DURING: M germinated pollen stage, 4 ant	AT2G20560
A_46_P088466	brown	-0.74736	0.100664	-0.544678	0.240235	-0.0581183	0.679005	DNAJ heat shock family protein; FUNCTIONS IN: unfolded protein binding, heat shock protein binding; INVOLVED IN: protein folding; LOCATED IN: cellular_component unknown; EXPRESSED IN: 22 plant structures; EXPRESSED DURING: 13 growth stages; CONTAINS Inter	AT1G10350
A_46_P018451	brown	-0.159303	-0.288776	-0.142177	0.0323331	0.108	0.393978	Dof-type zinc finger DNA-binding family protein; FUNCTIONS IN: DNA binding, sequence-specific DNA binding transcription factor activity; INVOLVED IN: regulation of transcription; LOCATED IN: nucleus; EXPRESSED IN: 17 plant structures; EXPRESSED DURING: 7	AT4G00940
A_46_P017651	brown	-0.459506	-0.00967709	-0.133979	0.130966	-0.0181066	0.151095	double-stranded RNA binding / ribonuclease III. Required for 3' external transcribed spacer (ETS) cleavage of the pre-rRNA in vivo. Localizes in the nucleus and cytoplasm.	AT3G20420
A_46_P275068	brown	-0.406783	-0.027751	-0.0356569	-0.00784524	0.242708	0.145027	Dynein light chain type 1 family protein; FUNCTIONS IN: microtubule motor activity; INVOLVED IN: microtubule-based process; LOCATED IN: microtubule associated complex; EXPRESSED IN: 23 plant structures; EXPRESSED DURING: 13 growth stages; CONTAINS InterPr	AT4G15930
A_46_P176869	brown	-0.507446	-0.0667701	-0.113616	-0.0292888	0.180342	0.0801082	Dynein light chain type 1 family protein; FUNCTIONS IN: microtubule motor activity; INVOLVED IN: microtubule-based process; LOCATED IN: microtubule associated complex; EXPRESSED IN: 23 plant structures; EXPRESSED DURING: 13 growth stages; CONTAINS InterPr	AT4G15930
A_46_P174509	brown	-0.652476	-0.0734882	-0.088105	0.374714	0.0520159	0.558144	EF hand domain protein encodes a calmodulin. Can functionally complement a yeast CaM mutant.	AT3G43810
A_46_P362495	brown	-0.461219	0.0135439	-0.0688602	0.17838	-0.0244129	0.386722	ELM2 domain-containing protein; FUNCTIONS IN: DNA binding; INVOLVED IN: biological_process unknown; EXPRESSED IN: 24 plant structures; EXPRESSED DURING: 15 growth stages; CONTAINS InterPro DOMAIN/s: SANT, DNA-binding (InterPro:IPR001005), ELM2 (InterPro:I	AT1G13880
A_46_P080496	brown	-0.465476	0.0011487	-0.0849442	0.157121	-0.0321848	0.366711	ELM2 domain-containing protein; FUNCTIONS IN: DNA binding; INVOLVED IN: biological_process unknown; EXPRESSED IN: 24 plant structures; EXPRESSED DURING: 15 growth stages; CONTAINS InterPro DOMAIN/s: SANT, DNA-binding (InterPro:IPR001005), ELM2 (InterPro:I	AT1G13880
A_46_P052751	brown	-0.796149	-0.436161	-0.142611	0.130969	0.138499	0.349957	embryo defective 1129 (emb1129); FUNCTIONS IN: structural constituent of ribosome; INVOLVED IN: translation, embryo development ending in seed dormancy; LOCATED IN: cytosolic small ribosomal subunit, ribosome, intracellular; EXPRESSED IN: 22 plant structu	AT1G49400
A_46_P357270	brown	-0.870644	0.0313658	-0.325133	0.245053	0.216636	0.937805	embryo defective 1796 (emb1796); FUNCTIONS IN: ATP binding; INVOLVED IN: embryo development ending in seed dormancy; LOCATED IN: mitochondrion, chloroplast; EXPRESSED IN: 21 plant structures; EXPRESSED DURING: 11 growth stages; CONTAINS InterPro DOMAIN/s:	AT3G49240
A_46_P181219	brown	-0.695881	-0.199525	0.000106653	0.354527	0.0407914	0.429683	embryo defective 2386 (emb2386); FUNCTIONS IN: structural constituent of ribosome; INVOLVED IN: translation, ribosome biogenesis, embryo development ending in seed dormancy; LOCATED IN: in 6 components; EXPRESSED IN: 25 plant structures; EXPRESSED DURING:	AT1G02780
A_46_P339815	brown	-0.491581	-0.028268	-0.165119	-0.0581686	0.322478	0.292506	Embryo-specific protein 3, (ATS3); FUNCTIONS IN: molecular_function unknown; INVOLVED IN: biological_process unknown; LOCATED IN: endomembrane system; CONTAINS InterPro DOMAIN/s: Lipase/lipooxygenase, PLAT/LH2 (InterPro:IPR008976), Embryo-specific 3 (Inte	AT2G41475
A_46_P295688	brown	-0.285918	0.0189535	-0.117024	0.125565	-0.0097118	0.140985	Emsy N Terminus (ENT) domain-containing protein; FUNCTIONS IN: molecular_function unknown; INVOLVED IN: biological_process unknown; LOCATED IN: cellular_component unknown; EXPRESSED IN: 17 plant structures; EXPRESSED DURING: 9 growth stages; CONTAINS Inte	AT2G44440
A_46_P161429	brown	-0.129704	0.23844	-0.151961	-0.275232	0.409627	0.186474	Encode a DUF579 (domain of unknown function 579) containing protein essential for normal xylan synthesis and deposition in the secondary cell wall.	AT5G67210
A_46_P332250	brown	-0.585698	-0.0377277	-0.390118	0.40775	0.383092	0.786292	Encode CYCD3;3, a CYCD3 D-type cyclin. Important for determining cell number in developing lateral organs. Mediating cytokinin effects in apical growth and development.	AT3G50070
A_46_P379393	brown	-0.502777	0.00357246	-0.239636	0.172657	-0.0159022	0.261096	Encodes a 14-3-3 protein. This protein is reported to interact with the BZR1 transcription factor involved in brassinosteroid signaling and may affect the nucleocytoplasmic shuttling of BZR1	AT1G22300
A_46_P240534	brown	-0.490072	-0.0298325	-0.276278	0.157426	-0.00170803	0.260265	Encodes a 14-3-3 protein. This protein is reported to interact with the BZR1 transcription factor involved in brassinosteroid signaling and may affect the nucleocytoplasmic shuttling of BZR1	AT1G22300
A_46_P383093	brown	-1.34153	-0.191991	-0.539712	1.09836	0.122923	1.79109	Encodes a basic soluble protein which can independently bind to either PHYA or PHYB, regardless of whether the phytochromes are in the Pr or Pfr state. PKS1 can be phosphorylated by oat phyA in vitro in a light regulated manner. It is postulated to be a	AT2G02950
A_46_P059396	brown	-0.337099	-0.0212547	0.0222318	0.10767	0.0926846	0.102718	Encodes a calmodulin-like protein. Regulates nitric oxide levels and transition to flowering.	AT1G66400
A_46_P099964	brown	-0.942281	-0.392732	0.0452914	0.286367	-0.0912197	0.303292	Encodes a class I HDZip (homeodomain-leucine zipper) protein that is a positive regulator of ABA-responsiveness, mediating the inhibitory effect of ABA on growth during seedling establishment.	AT5G65310
A_46_P116374	brown	-2.45646	-1.02895	-0.455855	0.551925	1.28217	1.86215	Encodes a cold-inducible cationic peroxidase that is involved in the stress response. In response to low temperature, RCI3 transcripts accumulate in the aerial part and in roots of etiolated seedlings but only in roots of light-grown seedlings.	AT1G05260
A_46_P181304	brown	-2.65249	-1.15743	-0.617987	0.589059	1.13649	1.99752	Encodes a cytosolic small heat shock protein with chaperone activity that is induced by heat and osmotic stress and is also expressed late in seed development.	AT5G12030
A_46_P139009	brown	-4.66472	-3.09869	-0.134508	0.107164	2.14615	3.5549	Encodes a cytosolic small heat shock protein with chaperone activity that is induced by heat and osmotic stress and is also expressed late in seed development.	AT5G12030
A_46_P333440	brown	-0.918226	-0.187006	-0.0690875	0.468125	0.0115428	0.587744	Encodes a dihydropicolinate synthase involved in lysine biosynthesis. The enzyme is allosterically inhibited by lysine. It is predicted to localize to the cholorplast.	AT3G60880
A_46_P128280	brown	-0.211492	0.115025	-0.686701	-0.751835	0.525598	0.483539	Encodes a DON-Glucosyltransferase. The UGT73C5 glucosylates both brassinolide and castasterone in the 23-O position. The enzyme is presumably involved in the homeostasis of those steroid hormones hence regulating BR activity. Transgenic plants overexpres	AT2G36800
A_46_P165649	brown	-0.683155	-0.0280298	-0.152282	0.37181	0.0197083	0.355533	encodes a gene similar to callose synthase	AT5G13000
A_46_P226979	brown	-0.240887	0.0283772	-0.155158	0.0145178	0.149109	0.20109	Encodes a histidine kinases, a cytokinin receptor that controls cytokinin-mediated leaf longevity through a specific phosphorylation of the response regulator, ARR2.	AT1G27320
A_46_P371640	brown	-0.120338	-0.167742	-0.0183624	0.248547	0.24488	0.1474	Encodes a histone acetyltransferase that is plays a role in the determination of the embryonic root-shoot axis. It is also required to regulate the floral meristem activity by modulating the extent of expression of WUS and AG. In other eukaryotes, this	AT3G54610
A_46_P192844	brown	-0.53749	-0.261602	-0.0442359	0.00365766	0.428861	0.369656	Encodes a homeobox-leucine zipper family protein belonging to the HD-ZIP IV family. Together with HDG11, it is involved in trichome branching.	AT1G17920
A_46_P269943	brown	-0.343446	-0.0704738	0.156967	0.197364	-0.050337	0.0563633	Encodes a homeodomain leucine zipper class I (HD-Zip I) protein that is a target of the protein phosphatase ABI1 and regulates hormone responses in Arabidopsis.	AT2G22430
A_46_P086086	brown	-0.411342	-0.299499	-0.0132559	0.0778817	-0.0287957	0.277431	Encodes a homeodomain leucine zipper class I (HD-Zip I) protein. Expressed during seed germination in the micropylar endosperm and in the root cap, and increases ABA sensitivity and seed dormancy when mutated.	AT3G01220
A_46_P359455	brown	-0.503684	-0.0732113	-0.124154	0.296998	-0.0177177	0.468279	Encodes a homeodomain protein that is expressed in the LI layer of the vegetative, floral and inflorescence meristems. Binds to the L1 box promoter element which is required in some proteins for L1 specific expression.	AT4G04890
A_46_P218249	brown	-0.355797	-0.148438	0.0589051	0.0788948	0.0798241	0.60276	Encodes a homeodomain protein whose expression displays a dependence on phyB for both red and far-red light response. Also involved in the shade avoidance syndrome.	AT2G44910
A_46_P348980	brown	-0.633091	-0.15462	-0.100499	0.0855041	0.160668	0.281543	Encodes a homolog of Replication Protein A. rpa70b mutants are hypersensitive to UV-B radiation and MMS treatments suggesting a role for this protein in DNA damage repair.	AT5G08020
A_46_P383143	brown	-0.969886	-0.0520443	-0.312893	0.254579	0.473443	0.906203	Encodes a inositol 1,3,4-trisphosphate 5/6-kinase.	AT5G16760
A_46_P101799	brown	-0.33811	-0.0179101	-0.123054	0.190219	-0.0566291	0.20993	encodes a leucine-repeat receptor kinase expressed in inflorescence meristem. Locus association was made from performing sequence analysis with IMK3 (MRLK) whose locus association was provided by the authors.	AT3G51740
A_46_P009426	brown	-0.24872	-0.331983	0.00332197	0.11693	0.0118462	0.298157	Encodes a member of the A1 subgroup of the MEKK (MAPK/ERK kinase kinase) family. MEKK is another name for Mitogen-Activated Protein Kinase Kinase Kinase (MAPKKK or MAP3K). This subgroup has four members: At4g08500 (MEKK1, also known as ARAKIN, MAP3Kb1, M	AT4G08500
A_46_P289918	brown	-1.11251	-0.0462769	-0.120314	0.490273	-0.210323	0.228954	Encodes a member of the Arabidopsis LIM proteins: a family of actin bundlers with distinct expression patterns. WLIM1, WLIM2a, and WLIM2b are widely expressed, whereas PLIM2a, PLIM2b, and PLIM2c are predominantly expressed in pollen. Regulates actin cyto	AT1G10200
A_46_P152384	brown	-0.681585	-0.046097	0.108072	0.385202	-0.0295173	0.0887265	Encodes a member of the Arabidopsis LIM proteins: a family of actin bundlers with distinct expression patterns. WLIM1, WLIM2a, and WLIM2b are widely expressed, whereas PLIM2a, PLIM2b, and PLIM2c are predominantly expressed in pollen. Regulates actin cyto	AT1G10200
A_46_P259054	brown	-0.276917	-0.00294113	-0.100342	-0.21053	0.16325	0.179311	encodes a member of the DREB subfamily A-5 of ERF/AP2 transcription factor family. The protein contains one AP2 domain. There are 16 members in this subfamily including RAP2.1, RAP2.9 and RAP2.10.	AT2G23340
A_46_P236469	brown	-0.698898	-0.094147	-0.169728	0.38701	0.011267	0.657116	encodes a member of the ERF (ethylene response factor) subfamily B-1 of ERF/AP2 transcription factor family (ERF12). The protein contains one AP2 domain. There are 15 members in this subfamily including ATERF-3, ATERF-4, ATERF-7, and leafy petiole.	AT1G28360
A_46_P196394	brown	-0.505549	-0.229098	0.199671	0.137335	0.139863	0.172399	Encodes a member of the ERF (ethylene response factor) subfamily B-2 of the plant specific ERF/AP2 transcription factor family (RAP2.3). The protein contains one AP2 domain. There are 5 members in this subfamily including RAP2.2 AND RAP2.12.It is localiz	AT3G16770
A_46_P241169	brown	-0.88743	-0.0743872	-0.165936	0.555181	0.0637376	0.905438	Encodes a member of the GATA factor family of zinc finger transcription factors.	AT3G16870
A_46_P234199	brown	-0.870085	-0.272764	-0.219424	0.28961	0.0751348	0.554546	Encodes a member of the GATA factor family of zinc finger transcription factors.	AT3G16870
A_46_P088616	brown	-0.743734	0.00768237	-0.237808	0.398914	0.0238521	0.772253	Encodes a member of the GATA factor family of zinc finger transcription factors.	AT3G16870
A_46_P051186	brown	-0.257459	-0.10965	-0.019084	0.171117	0.0854746	0.380121	Encodes a member of the GATA factor family of zinc finger transcription factors.	AT2G28340
A_46_P172839	brown	-0.602857	0.000339349	-0.336055	0.29205	0.0702895	0.476713	Encodes a member of the Nramp2 metal transporter family; like its homolog Atnramp4, localized in vacuolar membrane. Seedlings of double mutant, atnramp3-1 atnramp4-1, were arrested at early germination.	AT2G23150
A_46_P037996	brown	-0.305543	-0.000481765	-0.0911288	0.132154	-0.0321155	0.290515	Encodes a member of the RADIATION SENSITIVE23 (RAD23) family: AT1G16190(RAD23A), AT1G79650(RAD23B), AT3G02540(RAD23C), AT5G38470(RAD23D). RAD23 proteins play an essential role in the cell cycle, morphology, and fertility of plants through their delivery o	AT1G79650
A_46_P227334	brown	-0.937398	-0.132722	-0.0512164	0.767211	-0.154071	0.466741	Encodes a member of the SMO1 family of sterol 4alpha-methyl oxidases. More specifically functions as a 4,4-dimethyl-9beta,19-cyclopropylsterol-4alpha- methyl oxidase.	AT4G12110
A_46_P291063	brown	-0.331384	-0.0258205	0.0427126	0.321703	0.198821	0.0364363	Encodes a member of the TBL (TRICHOME BIREFRINGENCE-LIKE) gene family containing a plant-specific DUF231 (domain of unknown function) domain. TBL gene family has 46 members, two of which (TBR/AT5G06700 and TBL3/AT5G01360) have been shown to be involved in	AT4G23790
A_46_P092901	brown	-1.51684	-0.956693	-0.10833	0.163538	0.314806	0.447263	Encodes a member of the TBL (TRICHOME BIREFRINGENCE-LIKE) gene family containing a plant-specific DUF231 (domain of unknown function) domain. TBL gene family has 46 members, two of which (TBR/AT5G06700 and TBL3/AT5G01360) have been shown to be involved in	AT3G54260
A_46_P269393	brown	-0.646785	-0.21697	-0.176108	0.3328	0.191232	0.657331	Encodes a microRNA that targets several MYB family members. MicroRNAs are regulatory RNAs with a mature length of ~21-nucleotides that are processed from hairpin precursors by Dicer-like enzymes. MicroRNAs can negatively regulate gene expression by attenu	AT1G73687
A_46_P319505	brown	-0.398319	-0.476153	-0.0255448	0.0625353	0.100734	1.00362	Encodes a mitochondria-encoded cytochrome c biogenesis protein.	ATMG00110
A_46_P069121	brown	-0.627043	-0.172456	-0.251915	0.123558	0.145444	0.443735	encodes a mitochondrially targeted DNAJ protein involved in female gametophyte development.	AT5G48030
A_46_P082946	brown	-0.519166	-0.0553514	0.0506024	0.0271942	0.204045	0.0515469	encodes a myc/bHLH transcription factor-like protein. Gene product is involved in fruit dehiscence. Mutant siliques fail to dehisce.	AT5G67110
A_46_P177564	brown	-1.1835	-0.113146	0.0789913	0.0400661	0.254159	0.501647	Encodes a nitrile-specifier protein NSP2. NSP2 is one out of five (At3g16400/NSP1, At2g33070/NSP2, At3g16390/NSP3, At3g16410/NSP4 and At5g48180/NSP5) A. thaliana epithiospecifier protein (ESP) homologues that promote simple nitrile, but not epithionitrile	AT2G33070
A_46_P350895	brown	-0.416827	-0.128769	-0.0108476	0.0837804	0.127535	0.21524	encodes a novel G-alpha protein that shares similarity to plant, yeast, and animal G-alpha proteins at the C-terminus. It contains an N-terminus that is as large as the C-terminus, is a member of a small family, and is expressed in all tissues examined, i	AT2G23460
A_46_P162059	brown	-0.879939	-0.359449	0.0167586	0.190427	0.148275	0.139101	encodes a novel zinc-finger protein with a proline-rich N-terminus, identical to senescence-associated protein SAG102	AT3G63210
A_46_P064686	brown	-0.721611	-0.334875	0.0510701	0.179431	0.150462	0.125735	encodes a novel zinc-finger protein with a proline-rich N-terminus, identical to senescence-associated protein SAG102	AT3G63210
A_46_P218344	brown	-0.30202	-0.193109	-0.107267	0.0355765	0.0956354	0.502883	Encodes a P-independent phosphoribosyl pyrophosphate (PRPP) synthase.	AT1G10700
A_46_P162984	brown	-0.639203	-0.0373254	-0.092175	0.310055	-0.144215	0.0988374	encodes a peroxisomal adenine nucleotide transporter, involved in fatty acid beta-oxidation during early stage of postgerminative growth.	AT3G05290
A_46_P241544	brown	-0.554407	-0.0965095	-0.259063	0.0269338	0.263776	0.523971	Encodes a peroxisomal catalase, highly expressed in bolts and leaves. mRNA expression patterns show circadian regulation with mRNA levels being high in the subjective early morning. Loss of function mutations have increased H2O2 levels and increased H2O2	AT4G35090
A_46_P147164	brown	-0.514528	-0.0963618	-0.140172	0.0841064	0.443239	0.704577	Encodes a peroxisomal catalase, highly expressed in bolts and leaves. mRNA expression patterns show circadian regulation with mRNA levels being high in the subjective early morning. Loss of function mutations have increased H2O2 levels and increased H2O2	AT4G35090
A_46_P147159	brown	-0.613555	-0.122335	-0.213868	0.0165717	0.462301	0.668696	Encodes a peroxisomal catalase, highly expressed in bolts and leaves. mRNA expression patterns show circadian regulation with mRNA levels being high in the subjective early morning. Loss of function mutations have increased H2O2 levels and increased H2O2	AT4G35090
A_46_P039711	brown	-1.88443	-0.532846	-0.852077	-0.215082	0.462012	1.41787	Encodes a peroxisomal catalase, highly expressed in bolts and leaves. mRNA expression patterns show circadian regulation with mRNA levels being high in the subjective early morning. Loss of function mutations have increased H2O2 levels and increased H2O2	AT4G35090
A_46_P040771	brown	-0.937397	-0.416901	0.12261	0.430046	-0.0420785	0.240985	Encodes a plastidic alpha-glucan phosphorylase. In vitro, the enzyme has a preference for maltooligosaccharides, such as maltoheptaose.	AT3G29320
A_46_P180014	brown	-0.438065	-0.174062	0.0298799	0.129985	0.0488602	0.103804	Encodes a poly(A) polymerase. Located in the nucleus.	AT2G25850
A_46_P207409	brown	-0.557539	-0.0752607	-0.415455	0.164622	0.229412	0.545648	Encodes a protein containing a U-box and an ARM domain. This protein has E3 ubiquitin ligase activity based on in vitro assays.	AT3G18710
A_46_P361240	brown	-0.346773	-0.00360727	-0.0440987	0.0774024	0.111064	0.247713	Encodes a protein containing Leu-rich repeats and a degenerate F-box motif. Associates with AtCUL1, AtRbx1, and the Skp1-like proteins ASK1 and ASK2 to assemble SCF COI1 ubiquitin-ligase complexes in planta. A single amino acid substitution in the F-box	AT2G39940
A_46_P158424	brown	-1.37889	-0.774848	-0.153805	0.142316	0.605521	1.03553	Encodes a protein containing the NFU domain that may be involved in iron-sulfur cluster assembly. Part of a five member gene family, more closely related to NFU4 than to NFU1,2, and 3. Targeted to the mitochondrion.	AT1G51390
A_46_P248239	brown	-0.686405	-0.372612	-0.111749	0.0374403	0.114797	0.146902	Encodes a protein containing the NFU domain that may be involved in iron-sulfur cluster assembly. Part of a five member gene family, more closely related to NFU5 than to NFU1,2, and 3. Targeted to the mitochondrion.	AT3G20970
A_46_P044261	brown	-0.725886	-0.408701	-0.0962253	0.0574756	0.114188	0.148115	Encodes a protein containing the NFU domain that may be involved in iron-sulfur cluster assembly. Part of a five member gene family, more closely related to NFU5 than to NFU1,2, and 3. Targeted to the mitochondrion.	AT3G20970
A_46_P176114	brown	-0.62218	-0.165105	-0.0761143	0.202098	0.222351	0.397995	Encodes a protein disulfide isomerase-like (PDIL) protein, a member of a multigene family within the thioredoxin (TRX) superfamily. Unlike several other PDI family members, transcript levels for this gene are not up-regulated in response to three differen	AT5G60640
A_46_P207189	brown	-0.511948	-0.140957	-0.166155	0.0914795	0.28412	0.481548	Encodes a protein disulfide isomerase-like (PDIL) protein, a member of a multigene family within the thioredoxin (TRX) superfamily. Unlike several other PDI family members, transcript levels for this gene are not up-regulated in response to three differen	AT1G52260
A_46_P370940	brown	-3.27531	-0.709479	-0.249842	0.646766	0.100591	1.19744	encodes a protein similar to cellulose synthase	AT4G24000
A_46_P260603	brown	-0.634021	-0.0279543	-0.746616	-0.160311	0.371108	0.920696	Encodes a protein that appears to have 1-amino-cyclopropane-1-carboxylic acid oxidase activity based on mutant analyses.	AT1G12010
A_46_P187679	brown	-0.925051	-0.586644	-0.916848	-0.302739	0.0931136	0.685613	Encodes a protein that appears to have 1-amino-cyclopropane-1-carboxylic acid oxidase activity based on mutant analyses.	AT1G12010
A_46_P136259	brown	-0.663902	-0.0650422	-0.779251	-0.100233	0.451821	0.91425	Encodes a protein that appears to have 1-amino-cyclopropane-1-carboxylic acid oxidase activity based on mutant analyses.	AT1G12010
A_46_P136254	brown	-0.659285	-0.0530027	-0.743975	-0.123456	0.414792	0.932168	Encodes a protein that appears to have 1-amino-cyclopropane-1-carboxylic acid oxidase activity based on mutant analyses.	AT1G12010
A_46_P136250	brown	-0.658102	-0.0948819	-0.800691	-0.113854	0.418517	0.958982	Encodes a protein that appears to have 1-amino-cyclopropane-1-carboxylic acid oxidase activity based on mutant analyses.	AT1G12010
A_46_P006601	brown	-0.65813	-0.0433491	-0.733386	-0.101945	0.419932	0.972866	Encodes a protein that appears to have 1-amino-cyclopropane-1-carboxylic acid oxidase activity based on mutant analyses.	AT1G12010
A_46_P381643	brown	-0.678767	-0.393671	0.154768	0.0293007	-0.0537812	0.056447	encodes a protein whose sequence is similar to actin-related proteins (ARPs) in other organisms. Member of nuclear ARP family of genes.	AT5G43500
A_46_P340465	brown	-1.07461	-0.00896343	-0.159468	0.579175	0.132775	0.736319	Encodes a protein with putative galacturonosyltransferase activity.	AT5G15470
A_46_P353525	brown	0.110546	-0.242646	-0.174671	-0.0656164	0.0263704	0.51932	Encodes a protein with &#945;-fucosidase activity. The activity was assessed on 2'-fucosyl-lactitol. AtFUC1 was not able to act on XXFG substrates, at least when heterologously expressed in <i>Pichia pastoris</i>. The enzyme has been postulated to act on	AT2G28100
A_46_P329025	brown	-0.319352	-0.0197856	-0.112491	0.0130057	0.184279	0.290832	Encodes a protein with 6-phosphoglucunolactonase activity that localizes to the chloroplasts and the peroxisome. However, mutant phenotypes observed in pgl3 mutant plants can be complemented with a chloroplast-targeted version of the protein. PGL3 likely	AT5G24400
A_46_P080211	brown	-0.401144	-0.113642	-0.051289	0.191703	-0.0232637	0.306384	Encodes a protein with 6-phosphoglucunolactonase activity that localizes to the chloroplasts and the peroxisome. However, mutant phenotypes observed in pgl3 mutant plants can be complemented with a chloroplast-targeted version of the protein. PGL3 likely	AT5G24400
A_46_P324940	brown	-0.239386	-0.0603623	-0.381087	0.112497	0.197242	0.560037	Encodes a protein with carboxylesterase whose activity was tested using both pNA and 2,4-D-methyl.	AT3G48690
A_46_P032831	brown	-0.330891	-0.0437099	0.167245	0.0980945	-0.0450416	0.118473	Encodes a protein with phospholipase D activity. Involved in phospolipase metabolism. Mutants are affected in hydrogen peroxide mediated cell death.	AT4G35790
A_46_P355585	brown	-0.711824	-0.0908311	-0.108507	0.0728027	0.233743	0.349494	Encodes a protein with similarity to yeast 5'-3'exonucleases and can functionally complement the yeast mutations. In Arabidopsis XRN3 acts as a suppressor of posttranscriptional gene silencing. Mutants accumulate excised miRNA products suggesting that XRN	AT1G75660
A_46_P260728	brown	-0.644653	-0.320804	0.0221098	0.0343407	0.315644	0.343707	Encodes a protein with similarity to yeast 5'-3'exonucleases and can functionally complement the yeast mutations. In Arabidopsis XRN3 acts as a suppressor of posttranscriptional gene silencing. Mutants accumulate excised miRNA products suggesting that XRN	AT1G75660
A_46_P163614	brown	-0.59866	0.0612284	-0.140809	0.104495	-0.00777976	0.263737	Encodes a protein with similarity to yeast 5'-3'exonucleases and can functionally complement the yeast mutations. In Arabidopsis XRN3 acts as a suppressor of posttranscriptional gene silencing. Mutants accumulate excised miRNA products suggesting that XRN	AT1G75660
A_46_P100099	brown	-1.09494	-0.763064	-0.0938209	0.176085	0.422659	0.540162	Encodes a protein with ten predicted transmembrane helices. The SLAH3 protein has similarity to the SLAC1 protein involved in ion homeostasis in guard cells. Although it is not expressed in guard cells, it can complement an slac1-2 mutant suggesting that	AT5G24030
A_46_P317285	brown	-0.842774	-0.0926891	-0.426817	0.19236	0.23384	0.698365	Encodes a protein with ureidoglycolate amidohydrolase activity in vitro. It is 27% identical and 43% similar to the E. coli allantoate amidohydrolase (AAH), but, in vitro assays with purified protein and allantoate as a substrate do not show any increase	AT5G43600
A_46_P361965	brown	-1.37181	-0.472122	-0.0763725	0.285558	0.478067	0.636627	Encodes a putative (NAD+) aldehyde dehydrogenase.	AT3G48000
A_46_P244229	brown	-1.12882	-0.486293	0.197136	0.498158	-0.0369364	0.138606	Encodes a putative blue light receptor protein.	AT2G02710
A_46_P100044	brown	-0.231521	-0.121041	-0.185233	0.136425	0.0529062	0.231813	Encodes a putative c-myb-like transcription factor with three MYB repeats.	AT4G32730
A_46_P250974	brown	-0.301866	-0.0544662	-0.184114	0.136465	0.307818	0.556008	Encodes a putative ribosomal protein S11 (RPS11-beta).	AT5G23740
A_46_P195249	brown	-0.37925	-0.107645	-0.0324073	0.190454	-0.00470654	0.242214	Encodes a RING finger domain containing protein that interacts with AtRAP2.2.	AT3G58040
A_46_P332995	brown	-0.974005	-0.0565732	-0.181856	0.437214	0.0178439	0.45883	Encodes a secretory peptide EPF2 expressed in proliferating cells of the stomatal lineage, known as meristemoids, and in guard mother cells, the progenitors of stomata. Controls asymmetric cell divisions during stomatal development. EPF2 is related to E	AT1G34245
A_46_P189130	brown	-0.479023	-0.370394	-0.134884	0.228184	0.196878	0.410186	Encodes a senescence-associated thiol protease.	AT5G60360
A_46_P366380	brown	-0.230969	-0.107556	-0.261459	0.212642	0.118329	0.474308	Encodes a serine/threonine protein kinase with similarities to CBL-interacting protein kinases, SNF1 and SOS2.	AT3G23000
A_46_P062461	brown	-0.275872	-0.191926	-0.158913	0.244301	0.326855	0.645056	Encodes a serine/threonine protein kinase with similarities to CBL-interacting protein kinases, SNF1 and SOS2.	AT3G23000
A_46_P171874	brown	-0.105281	-0.182941	-0.330549	0.00777277	0.116679	0.316935	Encodes a soluble lysophosphatidic acid acyltransferase with additional triacylglycerol lipase and phosphatidylcholine hydrolyzing enzymatic activities. Plays a pivotal role in maintaining the lipid homeostasis by regulating both phospholipid and neutral	AT4G24160
A_46_P348645	brown	-0.358691	-0.106474	-0.146492	0.155498	0.0794298	0.411352	Encodes a subunit of a RUB-activating enzyme analogous to the E1 ubiquitin-activating enzyme. ECR1 functions as a heterodimer with AXR1 to activate RUB, a ubiquitin-related protein.	AT5G19180
A_46_P167229	brown	-0.466912	-0.187175	-0.114629	0.0964769	0.265192	0.457469	Encodes a subunit of the polyadenylation apparatus that interacts with and stimulates the activity of poly(A) polymerase. Additionally , it interacts with several polyadenylation factor subunits and is an RNA-binding protein. It is suggested that this p	AT5G58040
A_46_P361990	brown	-0.140482	-0.149331	-0.124099	0.0768065	0.201357	0.47954	Encodes a SWI/SWF nuclear-localized chromatin remodeling factor of the CHD3 group. Involved in post-germination repression of embryonic development. Acts with GA to establish repression of embryonic genes upon germination. Protein preferentially accumulat	AT2G25170
A_46_P004431	brown	-0.675565	-0.667045	0.919622	0.796071	0.160998	0.599034	Encodes a transcription factor involved in shoot apical meristem formation and auxin-mediated lateral root formation. The gene is thought not to be involved in stress responses (NaCl, auxins, ethylene). <i>Cuc</i> mutant was first recognized at the heart	AT3G15170
A_46_P039386	brown	-1.93654	-0.788265	-1.04357	0.254316	0.26554	1.26153	Encodes a trypsin inhibitor involved in modulating programmed cell death in plant-pathogen interactions.	AT1G73260
A_46_P376205	brown	-0.851646	-0.45187	0.0575963	0.28831	-0.0122368	0.408515	Encodes a tyrosylprotein sulfotransferase (TPST). This protein is a 500-aa type I transmembrane protein that shows no sequence similarity to animal TPSTs. Activity confirmed by protein expression in yeast. TPST is expressed throughout the plant body, and	AT1G08030
A_46_P047211	brown	-0.838366	-0.386215	-0.140668	0.433338	0.374291	0.74788	Encodes a ubiquitin-specific protease.	AT5G57990
A_46_P189729	brown	-0.103167	-0.00961749	0.0468092	-0.05223	0.117467	0.511832	Encodes a ubiquitin-specific protease.	AT5G65450
A_46_P100479	brown	-0.3021	-0.0912827	-0.160201	0.144254	0.10785	0.168115	Encodes a UDP-L-Rhamnose synthase involved in the biosynthesis of rhamnose, a major monosaccharide component of pectin. Catalyzes the conversion of UDP-D-Glc to UDP-L-Rha. The dehydrogenase domain of RHM1 was shown to catalyze the conversion of UDP-D-Glc	AT1G78570
A_46_P155889	brown	-0.550327	-0.903031	-0.0370746	0.246605	0.120636	0.462608	Encodes a vacuolar processing enzyme belonging to a novel group of cysteine proteases that is expressed specifically in seeds and is essential for the proper processing of storage proteins.	AT1G62710
A_46_P189669	brown	-0.367628	-0.277003	0.053215	0.194455	-0.0863921	0.296148	Encodes alpha-helical IF (intermediate filament)-like protein.	AT3G05830
A_46_P225774	brown	-0.41053	-0.0616269	0.0513784	0.120277	-0.0103739	0.101514	Encodes an auxin receptor that mediates auxin-regulated transcription. It contains leucine-rich repeats and an F-box and interacts with ASK1, ASK2 and AtCUL1 to form SCF-TIR1, an SCF ubiquitin ligase complex. Related to yeast Grr1p and human SKP2 protein	AT3G62980
A_46_P013756	brown	-0.711764	-0.279687	-0.182277	0.00280459	0.263871	0.454892	Encodes an enzyme with ATPase and ADPase activity (an apyrase) that when mutated in combination with ATAPY2 causes a complete inhibition of pollen germination.	AT3G04080
A_46_P220874	brown	-0.654375	-0.266991	-0.0750252	0.148153	0.108765	0.252803	Encodes an f-type thioredoxin (Trx-f2) localized in chloroplast stroma.	AT5G16400
A_46_P202104	brown	-0.693074	-0.171944	-0.121658	0.166461	0.0819831	0.320265	Encodes an f-type thioredoxin (Trx-f2) localized in chloroplast stroma.	AT5G16400
A_46_P156874	brown	-0.736219	-0.218831	-0.129436	0.169535	0.0895027	0.331817	Encodes an f-type thioredoxin (Trx-f2) localized in chloroplast stroma.	AT5G16400
A_46_P331715	brown	-0.496438	0.0578975	-0.147626	0.282919	-0.0338185	0.649804	Encodes an organellar DNA polymerase I that is also involved in double strand break repair.	AT3G20540
A_46_P314775	brown	-0.32252	-0.287908	-0.0307696	0.163017	0.121007	0.440184	encodes an RNA-binding protein	AT1G58470
A_46_P153504	brown	-0.811228	-0.3337	0.0993058	0.250039	-0.016633	-0.0521253	Encodes arabinogalactan protein (AGP15).	AT5G11740
A_46_P057151	brown	-2.2967	-0.570165	0.146723	0.644844	0.0480795	0.615317	Encodes arabinogalactan-protein (AGP4).	AT5G10430
A_46_P327760	brown	-0.650568	-0.0646329	-0.223847	0.384035	-0.0888035	0.724324	Encodes BOP2, a cytoplasmic and nuclear-localized NPR1 like protein with BTB/POZ domain and ankyrin repeats. Interacts with BOP1 and appears to be genetically redundant with BOP1.bop1/bop2 double mutants have longer leaves, often with leaflets on the peti	AT2G41370
A_46_P277413	brown	-0.281082	0.00915273	-0.175849	0.0861022	0.0565828	0.361937	Encodes BR-signaling kinase 2 (BSK2), one of the three homologous BR-signaling kinases (BSK1, AT4G35230; BSK2, AT5G46570; BSK3, AT4G00710). Mediates signal transduction from receptor kinase BRI1 by functioning as the substrate of BRI1. Plasma membrane lo	AT5G46570
A_46_P381613	brown	-0.237441	0.0834273	-0.204598	-0.177148	0.173971	0.244913	Encodes BUBR1. May have the spindle assembly checkpoint protein functions conserved from yeast to humans.	AT2G33560
A_46_P320190	brown	-0.422271	-0.322383	-0.188196	0.501523	0.772324	1.46042	Encodes cytochrome c oxidase subunit 3.	ATMG00730
A_46_P067021	brown	-0.145115	-0.132179	-0.25152	0.115793	0.203544	0.43862	Encodes cytochrome c oxidase subunit 3.	ATMG00730
A_46_P247919	brown	0.0984154	-0.155927	-0.961509	-0.504335	0.356649	0.484961	Encodes cytochrome c. Promoter directs preferential expression in vascular tissues of cotyledons, leaves, roots, and hypocotyls, and in anthers.	AT4G10040
A_46_P063386	brown	-0.485206	-0.198653	-0.106637	0.281389	0.176198	0.259912	Encodes cytoplasmic ribosomal protein L18.	AT3G05590
A_46_P240929	brown	-0.951622	-0.181022	-0.655133	0.312116	0.229281	1.32914	Encodes cytosolic cyclophilin ROC1.	AT4G38740
A_46_P238474	brown	-1.14524	-0.061368	-0.812573	0.354897	0.146129	1.3866	Encodes cytosolic cyclophilin ROC1.	AT4G38740
A_46_P135399	brown	-1.27674	-0.0532166	-1.00435	0.33862	0.104925	1.48803	Encodes cytosolic cyclophilin ROC1.	AT4G38740
A_46_P131594	brown	-0.316222	-0.0491281	-0.071231	0.0854697	0.0107891	0.179591	Encodes cytosolic cyclophilin ROC3.	AT2G16600
A_46_P313515	brown	-1.27655	-0.737445	-0.0244115	0.0471916	0.290217	0.189481	Encodes glutamate carboxypeptidase. Various alleles show-increased cotyledon number and rate of leaf initiation, show transformation of leaves to cotyledons, altered flowering time and photomorphogenesis and an increased level of cytokinin biosynthesis. I	AT3G54720
A_46_P241149	brown	-0.387989	-0.116262	0.107165	-0.0138434	0.19959	0.361159	Encodes GRIM REAPER (GRI), involved in the regulation of cell death induced by extracellular ROS (reactive oxygen species). Secreted into the extracellular space.	AT1G53130
A_46_P374010	brown	-0.737319	-0.348698	0.0257149	0.148952	0.0699342	0.181238	Encodes homeobox protein HAT1.	AT4G17460
A_46_P189609	brown	-0.638142	-0.182861	-0.111534	0.299885	0.241842	0.422974	Encodes one of five HVA22 homologs in Arabidopsis. HVA22 is an ABA- and stress-inducible gene first isolated from barley. Members of this gene family have only been found in eukaryotes. AtHVA22e mRNA is upregulated to varying degrees in response to cold	AT5G50720
A_46_P309700	brown	-0.260276	-0.0590431	-0.163089	0.117626	0.147585	0.396708	Encodes one of the 36 carboxylate clamp (CC)-tetratricopeptide repeat (TPR) proteins (Prasad 2010, Pubmed ID: 20856808) with potential to interact with Hsp90/Hsp70 as co-chaperones.	AT4G22670
A_46_P338475	brown	-0.712668	0.0770075	-0.481971	0.209962	0.0139044	0.553923	Encodes one of the two Arabidopsis homologues to YBR159w encoding a S. cerevisiae beta-ketoacyl reductase (KCR), which catalyzes the first reduction during VLCFA (very long chain fatty acids, >18 carbon) elongation: KCR1 (At1g67730), KCR2 (At1g24470). Com	AT1G67730
A_46_P235859	brown	-0.409092	-0.143484	0.157742	0.137389	0.108715	0.15466	Encodes Oxidation-related Zinc Finger 1 (OZF1), a plasma membrane protein involved in oxidative stress.	AT2G19810
A_46_P284823	brown	-0.261574	0.0134838	0.0137973	-0.040853	0.120238	-0.0182061	Encodes PERMEABLE LEAVES3 (PEL3), a putative acyl-transferase. Mutation in this locus results in altered trichome phenotype (trcichomes become tangled during leaf expansion). Additional phenotype includes altered cuticle layer.	AT5G23940
A_46_P193624	brown	-0.289732	-0.0111068	0.00142797	-0.0300159	0.0155115	-0.10548	Encodes PERMEABLE LEAVES3 (PEL3), a putative acyl-transferase. Mutation in this locus results in altered trichome phenotype (trcichomes become tangled during leaf expansion). Additional phenotype includes altered cuticle layer.	AT5G23940
A_46_P216104	brown	-0.41644	-0.0395017	-0.256649	0.00752099	0.189229	0.144468	Encodes pPLAIIIbeta, a member of the Group 3 patatin-related phospholipases. pPLAIIIbeta hydrolyzes phospholipids and galactolipids and additionally has acyl-CoA thioesterase activity. Alterations of pPLAIII&#946; result in changes in lipid levels and com	AT3G54950
A_46_P024791	brown	-1.47462	-0.0358429	-0.443612	-0.0205472	0.580683	0.696519	Encodes profilin3, a low-molecular weight, actin monomer-binding protein that regulates the organization of actin cytoskeleton. Originally known as profilin5, and later named profilin3. Expressed in vegetative organs.	AT5G56600
A_46_P383703	brown	-0.778729	-0.0992128	-0.335015	0.0763755	0.127902	0.406309	Encodes protein with unknown function whose expression is repressed by inoculation with Agrobacterium tumerifaciens.	AT1G10417
A_46_P207014	brown	-0.16575	-0.157512	0.00978358	0.00780821	-0.0447335	0.246687	Encodes psaA protein comprising the reaction center for photosystem I along with psaB protein; hydrophobic protein encoded by the chloroplast genome.	ATCG00350
A_46_P266468	brown	-0.276948	0.0182921	0.0494153	0.0856167	0.061053	-0.0558106	Encodes SMC6B (STRUCTURAL MAINTENANCE OF CHROMOSOMES 6B), a component of the SMC5/6 complex. SMC5/6 complex promotes sister chromatid alignment and homologous recombination after DNA damage.	AT5G61460
A_46_P326710	brown	-0.490286	-0.0965037	-0.110869	0.0944349	0.0306598	0.25535	Encodes starch branching enzyme (E.C.2.4.1.18) similar to SBE2 from maize and rice. Expressed throughout the plant and highest in seedlings and cauline leaves.	AT5G03650
A_46_P068866	brown	-0.162324	-0.182353	-0.0501498	0.233963	0.204485	0.590626	Encodes SUF4 (SUPPRESSOR of FRI 4), a putative zinc-finger-containing transcription factor that is required for delayed flowering in winter-annual Arabidopsis. suf4 mutations strongly suppress the late-flowering phenotype of FRI (FRIGIDA) mutants. suf4	AT1G30970
A_46_P195754	brown	-0.369806	-0.0461555	-0.0631077	0.121505	-0.0955135	0.132793	Encodes the Arabidopsis homolog of MSH4, a meiosis-specific member of the MutS-homolog family of genes. It is expressed only in floral tissues and only during early meiotic prophase I, preceding the synapsis of homologous chromosomes. It is involved in th	AT4G17380
A_46_P307965	brown	-0.583429	-0.545694	0.107999	0.167175	0.415138	0.743357	Encodes the cytochrome P450 CYP78A5 monooxygenase. Contributes to the generation of a growth-stimulating signal distinct from the classical phytohormones that prevents proliferation arrest, promoting organ growth.	AT1G13710
A_46_P276343	brown	-0.448541	-0.0666423	0.157712	0.257508	0.00105206	0.236708	Encodes transcription factor involved in photomorphogenesis. Regulates gibberellin biosynthesis. Activated by AGAMOUS in a cal-1, ap1-1 background. Expressed at low levels in developing stamens. Increased levels of ATH1 severely delay flowering in the C	AT4G32980
A_46_P351300	brown	0.127305	-0.339675	0.0315544	0.251909	0.0965627	0.279169	Encodes transcriptional regulator that promotes the transition to flowering.Involved in floral meristem development. LFY is involved in the regulation of AP3 expression, and appears to bring the F-box protein UFO to the AP3 promoter.	AT5G61850
A_46_P319020	brown	-0.843677	-0.289781	0.178404	0.685641	0.190791	0.361408	Encodes WRKY DNA-binding protein 29 (WRKY29).	AT4G23550
A_46_P093351	brown	-0.427784	0.0573877	0.150201	0.0521712	0.058025	0.0620297	Encodes WRKY transcription factor 2, a zinc-finger protein. In wrky2 mutants, egg cells polarize normally but zygotes fail to reestablish polar organelle positioning from a transient symmetric state, resulting in equal cell division and distorted embryo	AT5G56270
A_46_P049951	brown	-0.597522	-0.0558925	-0.0664738	0.162984	0.115418	0.368524	Encodes XRI1 (X-ray induced 1). Required for post-meiotic stages of pollen development and male and female meiosis. Maybe required for meiotic DNA repair. Inducible by X-ray. Homozygous xri1 mutants are sterile due to extensive chromosome fragmentation.	AT5G48720
A_46_P280713	brown	-0.372953	-0.207979	-0.0532079	0.114913	-0.0916462	0.250334	Enhancer of polycomb-like transcription factor protein; CONTAINS InterPro DOMAIN/s: Enhancer of polycomb-like (InterPro:IPR019542); BEST Arabidopsis thaliana protein match is: Enhancer of polycomb-like transcription factor protein (TAIR:AT4G32620.1); Has	AT5G04670
A_46_P207659	brown	-0.433114	-0.165157	0.0844234	0.243753	0.0277346	0.177795	ENTH/VHS/GAT family protein; FUNCTIONS IN: protein transporter activity; INVOLVED IN: intracellular protein transport, intra-Golgi vesicle-mediated transport; LOCATED IN: Golgi stack, intracellular; EXPRESSED IN: 23 plant structures; EXPRESSED DURING: 13	AT1G06210
A_46_P021796	brown	-0.453303	-0.0605922	0.0578593	0.441185	0.00389337	0.329699	ENTH/VHS/GAT family protein; FUNCTIONS IN: protein transporter activity; INVOLVED IN: intracellular protein transport, intra-Golgi vesicle-mediated transport; LOCATED IN: Golgi stack, intracellular; EXPRESSED IN: 23 plant structures; EXPRESSED DURING: 13	AT1G06210
A_46_P337150	brown	-0.939711	0.0353193	-0.345799	0.296945	0.0995609	0.79333	ethylene-responsive nuclear protein / ethylene-regulated nuclear protein (ERT2); BEST Arabidopsis thaliana protein match is: ethylene-responsive nuclear protein -related (TAIR:AT5G44350.1); Has 2205 Blast hits to 1471 proteins in 187 species: Archae - 2;	AT4G20880
A_46_P134494	brown	-1.79205	-0.642327	-0.108599	-0.11749	0.494292	0.640672	Eukaryotic aspartyl protease family protein; FUNCTIONS IN: aspartic-type endopeptidase activity; INVOLVED IN: proteolysis; LOCATED IN: endomembrane system; EXPRESSED IN: 10 plant structures; EXPRESSED DURING: 4 anthesis, C globular stage, petal differenti	AT2G03200
A_46_P141624	brown	-0.318951	-0.136668	0.0163062	0.206292	0.0282739	0.306952	EXORDIUM like 2 (EXL2); FUNCTIONS IN: molecular_function unknown; INVOLVED IN: biological_process unknown; LOCATED IN: cell wall, plant-type cell wall; EXPRESSED IN: 23 plant structures; EXPRESSED DURING: 13 growth stages; CONTAINS InterPro DOMAIN/s: Phos	AT5G64260
A_46_P166529	brown	-0.231428	-0.190796	-0.2647	0.0155162	0.187273	0.604864	F-box associated ubiquitination effector family protein; CONTAINS InterPro DOMAIN/s: F-box associated interaction domain (InterPro:IPR017451); BEST Arabidopsis thaliana protein match is: F-box and associated interaction domains-containing protein (TAIR:AT	AT4G22390
A_46_P166405	brown	-0.195792	-0.101759	-0.185025	0.03824	0.110301	0.59434	F-box associated ubiquitination effector family protein; CONTAINS InterPro DOMAIN/s: F-box associated interaction domain (InterPro:IPR017451); BEST Arabidopsis thaliana protein match is: F-box and associated interaction domains-containing protein (TAIR:AT	AT4G22390
A_46_P043351	brown	-0.132645	-0.114156	-0.00931168	-0.152934	0.209861	0.54235	F-box family protein; CONTAINS InterPro DOMAIN/s: F-box domain, cyclin-like (InterPro:IPR001810), Protein of unknown function DUF295 (InterPro:IPR005174); BEST Arabidopsis thaliana protein match is: F-box family protein with a domain of unknown function (	AT2G33200
A_46_P055556	brown	-0.565889	-0.0959509	0.0731327	0.217046	0.0150272	-0.0316103	F-box family protein; CONTAINS InterPro DOMAIN/s: F-box domain, cyclin-like (InterPro:IPR001810); BEST Arabidopsis thaliana protein match is: F-box family protein (TAIR:AT4G05010.1); Has 30201 Blast hits to 17322 proteins in 780 species: Archae - 12; Bact	AT4G21510
A_46_P283103	brown	-0.258269	-0.0891194	-0.119338	0.10671	0.130922	0.433445	F-box family protein; CONTAINS InterPro DOMAIN/s: F-box domain, Skp2-like (InterPro:IPR022364); BEST Arabidopsis thaliana protein match is: F-box family protein (TAIR:AT4G18380.2); Has 1807 Blast hits to 1807 proteins in 277 species: Archae - 0; Bacteria	AT5G46170
A_46_P268953	brown	-0.182223	-0.260614	0.0417265	0.180297	0.13529	0.439364	F-box/RNI-like superfamily protein; CONTAINS InterPro DOMAIN/s: F-box domain, cyclin-like (InterPro:IPR001810), F-box domain, Skp2-like (InterPro:IPR022364), FBD-like (InterPro:IPR006566), Leucine-rich repeat 2 (InterPro:IPR013101); BEST Arabidopsis thali	AT3G59200
A_46_P202144	brown	-0.109679	-0.0513548	0.278137	-0.0265143	0.195399	0.496099	F-box/RNI-like superfamily protein; CONTAINS InterPro DOMAIN/s: F-box domain, cyclin-like (InterPro:IPR001810), F-box domain, Skp2-like (InterPro:IPR022364), FBD-like (InterPro:IPR006566); BEST Arabidopsis thaliana protein match is: F-box/RNI-like superfa	AT3G58820
A_46_P026221	brown	-0.0704439	-0.135296	-0.153686	0.154009	0.097254	0.226337	FAD-dependent oxidoreductase family protein; FUNCTIONS IN: oxidoreductase activity; LOCATED IN: chloroplast; EXPRESSED IN: guard cell; CONTAINS InterPro DOMAIN/s: FAD dependent oxidoreductase (InterPro:IPR006076); Has 8923 Blast hits to 8893 proteins in 1	AT5G48440
A_46_P368540	brown	-0.421501	-0.263329	-0.121556	0.434514	0.35413	0.733628	FBL17; FUNCTIONS IN: ubiquitin-protein ligase activity; INVOLVED IN: generative cell mitosis, seed development, embryo development, ubiquitin-dependent protein catabolic process, pollen development; LOCATED IN: chloroplast; EXPRESSED IN: 21 plant structur	AT3G54650
A_46_P365625	brown	-0.906625	-0.182032	-0.546698	-0.226412	0.763193	1.03312	ferredoxin 1 (FD1); FUNCTIONS IN: electron carrier activity, iron-sulfur cluster binding, 2 iron, 2 sulfur cluster binding; INVOLVED IN: response to karrikin; LOCATED IN: chloroplast stroma, chloroplast; EXPRESSED IN: 22 plant structures; EXPRESSED DURING	AT1G10960
A_46_P028951	brown	-0.139502	-0.13459	-0.0356685	0.247603	-0.0099136	0.339362	flavin mononucleotide flavoprotein involved in salt and osmotic tolerance HAL3A encodes for phosphopantothenoylcysteine decarboxylase being involved in Coenzyme A biosynthesis. HAL3A is predominant over another gene with the presumably same function (HA	AT3G18030
A_46_P208729	brown	-0.319623	-0.340695	-0.119299	0.15996	0.302223	0.460117	FUNCTIONS IN: molecular_function unknown; INVOLVED IN: biological_process unknown; EXPRESSED IN: 22 plant structures; EXPRESSED DURING: 13 growth stages; CONTAINS InterPro DOMAIN/s: Splicing factor, suppressor of white apricot (InterPro:IPR019147).	AT4G36980
A_46_P241689	brown	-0.71541	-0.330039	0.135221	0.373984	0.0202816	0.0318977	FUNCTIONS IN: molecular_function unknown; INVOLVED IN: biological_process unknown; EXPRESSED IN: 23 plant structures; EXPRESSED DURING: 13 growth stages; CONTAINS InterPro DOMAIN/s: Protein BYPASS related (InterPro:IPR008511); BEST Arabidopsis thaliana pr	AT1G18740
A_46_P251294	brown	-0.305197	-0.0833392	-0.0985166	0.184679	0.0337183	0.363184	FUNCTIONS IN: molecular_function unknown; INVOLVED IN: biological_process unknown; LOCATED IN: chloroplast; EXPRESSED IN: 22 plant structures; EXPRESSED DURING: 13 growth stages; CONTAINS InterPro DOMAIN/s: SGT1 (InterPro:IPR010770); Has 1807 Blast hits t	AT5G65490
A_46_P040576	brown	-0.798311	0.0148811	-0.253154	0.436209	-0.0651798	0.732798	FUNCTIONS IN: molecular_function unknown; INVOLVED IN: biological_process unknown; LOCATED IN: plasma membrane; CONTAINS InterPro DOMAIN/s: Protein of unknown function DUF966 (InterPro:IPR010369), Uncharacterised conserved protein UCP031043 (InterPro:IPR0	AT2G28150
A_46_P108754	brown	-0.445601	-0.146148	-0.202402	0.303938	0.179462	0.483077	FUNCTIONS IN: molecular_function unknown; INVOLVED IN: intracellular protein transport; LOCATED IN: endomembrane system, integral to membrane, endoplasmic reticulum; EXPRESSED IN: 23 plant structures; EXPRESSED DURING: 13 growth stages; CONTAINS InterPro	AT3G17780
A_46_P384408	brown	-0.674425	-0.236933	-0.191489	0.224931	0.0235185	0.277729	FUNCTIONS IN: molecular_function unknown; LOCATED IN: plasma membrane; EXPRESSED IN: 12 plant structures; EXPRESSED DURING: 6 growth stages; BEST Arabidopsis thaliana protein match is: Late embryogenesis abundant (LEA) hydroxyproline-rich glycoprotein fam	AT5G11890
A_46_P270723	brown	-0.385627	-0.109594	-0.0349712	0.0786724	0.0942361	0.294302	Galactose oxidase/kelch repeat superfamily protein; CONTAINS InterPro DOMAIN/s: F-box domain, cyclin-like (InterPro:IPR001810), Galactose oxidase/kelch, beta-propeller (InterPro:IPR011043), Kelch repeat type 1 (InterPro:IPR006652), Kelch related (InterPro	AT4G38940
A_46_P313305	brown	-0.640223	-0.176186	-0.0210234	0.173908	0.130083	0.200195	gamma tonoplast intrinsic protein 2 (TIP2). expressed throughout the plant and transcript level is increased upon NaCl or ABA treatments. NaCl stress-sensitive yeast mutant strains exhibit more resistance to salt when expressing this protein.	AT3G26520
A_46_P278843	brown	-0.483847	-0.14473	0.0984165	0.254585	-0.07664	0.0587532	GAMMA-IRRADIATION AND MITOMYCIN C INDUCED 1 (GMI1); BEST Arabidopsis thaliana protein match is: defective in meristem silencing 3 (TAIR:AT3G49250.1); Has 114 Blast hits to 102 proteins in 24 species: Archae - 0; Bacteria - 7; Metazoa - 8; Fungi - 4; Plant	AT5G24280
A_46_P214564	brown	-0.332543	-0.0188403	0.165838	0.345624	0.0680861	0.182248	GAMMA-IRRADIATION AND MITOMYCIN C INDUCED 1 (GMI1); BEST Arabidopsis thaliana protein match is: defective in meristem silencing 3 (TAIR:AT3G49250.1); Has 114 Blast hits to 102 proteins in 24 species: Archae - 0; Bacteria - 7; Metazoa - 8; Fungi - 4; Plant	AT5G24280
A_46_P029071	brown	-0.458599	-0.135756	-0.274372	-0.0169325	0.282934	0.0247018	Glutamine dumper1 is a putative transmembrane protein. It is involved in glutamine secretion	AT4G31730
A_46_P155549	brown	-0.787634	-0.201715	-0.272639	0.181634	0.235535	0.715999	glutathione peroxidase GPx	AT2G31570
A_46_P128404	brown	-2.04959	-1.80634	-0.369843	0.390222	1.99948	2.59652	Glutathione S-transferase, C-terminal-like;Translation elongation factor EF1B/ribosomal protein S6; FUNCTIONS IN: translation elongation factor activity; INVOLVED IN: translational elongation; LOCATED IN: eukaryotic translation elongation factor 1 comple	AT5G12110
A_46_P256564	brown	-0.557104	-0.128882	-0.162514	-0.140316	0.230524	0.350761	Glutathione transferase L3 (GSTL3); INVOLVED IN: response to cadmium ion; EXPRESSED IN: 24 plant structures; EXPRESSED DURING: 14 growth stages; CONTAINS InterPro DOMAIN/s: Thioredoxin fold (InterPro:IPR012335), Glutathione S-transferase, C-terminal (Inte	AT5G02790
A_46_P147079	brown	-0.605295	-0.15565	-0.121861	-0.130894	0.26524	0.367032	Glutathione transferase L3 (GSTL3); INVOLVED IN: response to cadmium ion; EXPRESSED IN: 24 plant structures; EXPRESSED DURING: 14 growth stages; CONTAINS InterPro DOMAIN/s: Thioredoxin fold (InterPro:IPR012335), Glutathione S-transferase, C-terminal (Inte	AT5G02790
A_46_P368845	brown	-1.5071	-0.338673	-0.38686	0.587105	0.361007	1.68237	glycine-rich protein; FUNCTIONS IN: molecular_function unknown; INVOLVED IN: biological_process unknown; LOCATED IN: endomembrane system; EXPRESSED IN: 20 plant structures; EXPRESSED DURING: 12 growth stages; Has 195201 Blast hits to 50354 proteins in 248	AT4G30460
A_46_P025316	brown	-0.496926	-0.094159	-0.175609	-0.0925635	0.935664	1.05279	Glycoprotein membrane precursor GPI-anchored; FUNCTIONS IN: molecular_function unknown; INVOLVED IN: biological_process unknown; LOCATED IN: plasma membrane, anchored to membrane; EXPRESSED IN: 22 plant structures; EXPRESSED DURING: 13 growth stages; BEST	AT3G06035
A_46_P010466	brown	-0.46254	-0.0274081	-0.0520463	0.0207896	0.0650894	0.137313	Glycoprotein membrane precursor GPI-anchored; FUNCTIONS IN: molecular_function unknown; INVOLVED IN: biological_process unknown; LOCATED IN: plasma membrane, anchored to membrane; EXPRESSED IN: 22 plant structures; EXPRESSED DURING: 13 growth stages; BEST	AT3G06035
A_46_P320710	brown	-0.457066	-0.180478	-0.0271985	0.107738	-0.00838343	0.177383	Glycosyl hydrolase family 38 protein; FUNCTIONS IN: in 6 functions; INVOLVED IN: mannose metabolic process, carbohydrate metabolic process; LOCATED IN: plasma membrane, plant-type cell wall; EXPRESSED IN: 25 plant structures; EXPRESSED DURING: 13 growth s	AT3G26720
A_46_P340055	brown	-0.387203	0.034341	-0.0668578	-0.0688148	0.309096	0.296572	Glycosyl hydrolase superfamily protein; FUNCTIONS IN: cation binding, hydrolase activity, hydrolyzing O-glycosyl compounds, catalytic activity; INVOLVED IN: carbohydrate metabolic process; LOCATED IN: endomembrane system; EXPRESSED IN: 17 plant structures	AT5G66460
A_46_P037676	brown	-0.245266	-0.275521	0.0339808	-0.034617	-0.125208	0.156316	Growth regulating factor encoding transcription activator. One of the nine members of a GRF gene family, containing nuclear targeting domain. Involved in leaf development and expressed in root, shoot and flower.	AT3G13960
A_46_P362220	brown	-1.23512	-0.966617	-0.0717605	0.00853443	0.187495	0.392679	Haloacid dehalogenase-like hydrolase (HAD) superfamily protein; FUNCTIONS IN: hydrolase activity, catalytic activity; INVOLVED IN: metabolic process; LOCATED IN: cellular_component unknown; EXPRESSED IN: 24 plant structures; EXPRESSED DURING: 13 growth st	AT2G32150
A_46_P260103	brown	-0.471485	-0.0652398	-0.146639	0.136465	0.108734	0.227816	HCF106; nuclear gene for chloroplast. Thylakoid membrane delta pH translocation pathway component protein; related to Escherichia coli TatA and TatB	AT5G52440
A_46_P234409	brown	-0.60895	-0.21015	-0.208514	0.131378	0.150075	0.345808	HCF106; nuclear gene for chloroplast. Thylakoid membrane delta pH translocation pathway component protein; related to Escherichia coli TatA and TatB	AT5G52440
A_46_P318410	brown	-2.64844	-2.10076	-1.99758	1.80446	4.73034	6.148	heat shock protein 70 (HSP70); FUNCTIONS IN: ATP binding; INVOLVED IN: in 9 processes; LOCATED IN: cytosol, mitochondrion, cell wall, plasma membrane; EXPRESSED IN: 23 plant structures; EXPRESSED DURING: 11 growth stages; CONTAINS InterPro DOMAIN/s: Heat	AT3G12580
A_46_P152624	brown	-4.77303	-2.43797	-2.24532	1.77016	4.16833	5.64263	heat shock protein 70 (HSP70); FUNCTIONS IN: ATP binding; INVOLVED IN: in 9 processes; LOCATED IN: cytosol, mitochondrion, cell wall, plasma membrane; EXPRESSED IN: 23 plant structures; EXPRESSED DURING: 11 growth stages; CONTAINS InterPro DOMAIN/s: Heat	AT3G12580
A_46_P143424	brown	-2.53494	-0.489958	-2.20397	0.230155	1.85615	3.18011	heat shock protein 70 (HSP70); FUNCTIONS IN: ATP binding; INVOLVED IN: in 9 processes; LOCATED IN: cytosol, mitochondrion, cell wall, plasma membrane; EXPRESSED IN: 23 plant structures; EXPRESSED DURING: 11 growth stages; CONTAINS InterPro DOMAIN/s: Heat	AT3G12580
A_46_P285158	brown	-1.08861	-0.854833	-0.180414	0.058503	0.436105	0.808537	Heat shock protein HSP20/alpha crystallin family; FUNCTIONS IN: aspartic-type endopeptidase activity; INVOLVED IN: proteolysis; LOCATED IN: cellular_component unknown; CONTAINS InterPro DOMAIN/s: Small heat shock protein, predicted, plant (InterPro:IPR016	AT5G47590
A_46_P263078	brown	-1.34024	-0.312668	-0.496482	0.586365	0.144171	1.07752	Heat shock protein HSP20/alpha crystallin family; FUNCTIONS IN: aspartic-type endopeptidase activity; INVOLVED IN: proteolysis; LOCATED IN: cellular_component unknown; CONTAINS InterPro DOMAIN/s: Small heat shock protein, predicted, plant (InterPro:IPR016	AT5G47590
A_46_P044976	brown	-0.543864	-0.130353	-0.0259837	0.244072	0.0672587	0.410389	homeobox protein 24 (HB24); FUNCTIONS IN: DNA binding, sequence-specific DNA binding transcription factor activity; INVOLVED IN: regulation of transcription; LOCATED IN: cellular_component unknown; EXPRESSED IN: 19 plant structures; EXPRESSED DURING: 12 g	AT2G18350
A_46_P227114	brown	-0.428115	-0.15396	0.0506073	0.0672415	0.190704	0.101217	Homologous to receptor protein kinases. Involved in specification of organs originating from the shoot apical meristem. Contains a cytoplasmic protein kinase catalytic domain, a transmembrane region, and an extracellular leucine-rich repeat. ER has been	AT2G26330
A_46_P236944	brown	-0.827586	-0.309744	-0.238007	0.345233	1.30413	2.00119	HSP20-like chaperones superfamily protein; CONTAINS InterPro DOMAIN/s: Heat shock protein Hsp20 (InterPro:IPR002068), HSP20-like chaperone (InterPro:IPR008978); BEST Arabidopsis thaliana protein match is: HSP20-like chaperones superfamily protein (TAIR:AT	AT2G29500
A_46_P179379	brown	-1.59085	-0.838504	-0.100301	0.193529	0.11644	0.559448	HSP20-like chaperones superfamily protein; CONTAINS InterPro DOMAIN/s: Heat shock protein Hsp20 (InterPro:IPR002068), HSP20-like chaperone (InterPro:IPR008978); BEST Arabidopsis thaliana protein match is: HSP20-like chaperones superfamily protein (TAIR:AT	AT2G29500
A_46_P142729	brown	-0.857156	-0.308279	-0.271209	0.330281	1.33237	1.98147	HSP20-like chaperones superfamily protein; CONTAINS InterPro DOMAIN/s: Heat shock protein Hsp20 (InterPro:IPR002068), HSP20-like chaperone (InterPro:IPR008978); BEST Arabidopsis thaliana protein match is: HSP20-like chaperones superfamily protein (TAIR:AT	AT2G29500
A_46_P137794	brown	-0.68534	-0.247299	-0.244602	0.123847	0.758818	0.783732	HSP20-like chaperones superfamily protein; CONTAINS InterPro DOMAIN/s: HSP20-like chaperone (InterPro:IPR008978); BEST Arabidopsis thaliana protein match is: HSP20-like chaperones superfamily protein (TAIR:AT1G07400.1); Has 749 Blast hits to 749 proteins	AT2G19310
A_46_P137784	brown	-0.836572	-0.170555	-0.491128	0.0230212	0.699109	0.901236	HSP20-like chaperones superfamily protein; CONTAINS InterPro DOMAIN/s: HSP20-like chaperone (InterPro:IPR008978); BEST Arabidopsis thaliana protein match is: HSP20-like chaperones superfamily protein (TAIR:AT1G07400.1); Has 749 Blast hits to 749 proteins	AT2G19310
A_46_P272463	brown	-0.625357	-0.182216	-0.473796	0.0352769	0.345995	0.842116	hydroxyproline-rich glycoprotein family protein; CONTAINS InterPro DOMAIN/s: Ricin B-related lectin (InterPro:IPR008997), Ricin B lectin (InterPro:IPR000772); Has 1708 Blast hits to 1449 proteins in 222 species: Archae - 0; Bacteria - 47; Metazoa - 514; F	AT2G39050
A_46_P340150	brown	-0.544013	-0.242179	0.008111	-0.0108134	0.238676	0.138747	Interacts with PEX4 in a yeast two-hybrid. The PEX4 and PEX22 pair may be important during the remodeling of peroxisome matrix contents as glyoxysomes transition to leaf peroxisomes.	AT3G21865
A_46_P307175	brown	-1.8268	-1.10881	0.273033	0.726987	0.0584097	0.163393	involved in apical hook development. putative N-acetyltransferase	AT4G37580
A_46_P370110	brown	-0.533617	-0.0907467	-0.174958	0.0846399	0.0707521	0.0385823	Involved in golgi protein trafficking. AtARL1 binds directly to the GRIP domain of AtGRIP in a GTP-dependent manner. Localized to the golgi apparatus, tyrosine 717 in AtGRIP is crucial for Golgi localization.	AT5G66030
A_46_P246964	brown	-0.13317	-0.00625992	-0.129636	0.0641963	0.198982	0.464583	Involved in protein import into chloroplasts during early developmental stages.	AT4G24280
A_46_P333785	brown	-0.650865	-0.116343	0.107186	0.24719	-0.0101328	0.365026	Kinase interacting (KIP1-like) family protein; FUNCTIONS IN: molecular_function unknown; INVOLVED IN: biological_process unknown; LOCATED IN: plasma membrane; EXPRESSED IN: 20 plant structures; EXPRESSED DURING: 13 growth stages; CONTAINS InterPro DOMAIN/	AT3G22790
A_46_P183309	brown	-0.46839	-0.203889	0.103307	0.167396	-0.127091	0.101874	Knock-out mutants showed accelerated senescence of leaves.	AT4G12570
A_46_P137644	brown	-1.33061	-0.60013	-0.379374	0.0080026	0.704125	1.04843	Kunitz family trypsin and protease inhibitor protein; FUNCTIONS IN: endopeptidase inhibitor activity; INVOLVED IN: biological_process unknown; LOCATED IN: endomembrane system; CONTAINS InterPro DOMAIN/s: Proteinase inhibitor I3, Kunitz legume (InterPro:IP	AT1G73325
A_46_P291403	brown	-2.58073	-1.47188	-0.294774	0.140074	0.746896	0.827312	Kunitz family trypsin and protease inhibitor protein; FUNCTIONS IN: endopeptidase inhibitor activity; INVOLVED IN: biological_process unknown; LOCATED IN: endomembrane system; EXPRESSED IN: 7 plant structures; EXPRESSED DURING: 4 anthesis, C globular stag	AT1G72290
A_46_P036011	brown	-2.5409	-1.38453	-0.371907	0.157888	0.674845	0.699102	Kunitz family trypsin and protease inhibitor protein; FUNCTIONS IN: endopeptidase inhibitor activity; INVOLVED IN: biological_process unknown; LOCATED IN: endomembrane system; EXPRESSED IN: 7 plant structures; EXPRESSED DURING: 4 anthesis, C globular stag	AT1G72290
A_46_P174619	brown	-0.389935	-0.0491013	-0.0199912	-0.142418	0.222699	0.374279	lecithin:cholesterol acyltransferase 3 (LCAT3); FUNCTIONS IN: phosphatidylcholine-sterol O-acyltransferase activity; INVOLVED IN: lipid metabolic process; LOCATED IN: cellular_component unknown; EXPRESSED IN: 22 plant structures; EXPRESSED DURING: 13 grow	AT3G03310
A_46_P128929	brown	-0.358929	-0.0637905	0.0558909	0.162117	-0.015806	0.118645	Lectin Receptor Kinase involved in protein-protein interactions with RGD-containing proteins as potential ligands. Role in cell wall-plasma membrane adhesion. Involved in Phytophthora resistance.	AT5G60300
A_46_P021666	brown	-0.12357	-0.126678	-0.182589	0.0880321	0.204292	0.299885	Leucine-rich repeat (LRR) family protein; CONTAINS InterPro DOMAIN/s: Leucine-rich repeat-containing protein (InterPro:IPR015766), Leucine-rich repeat, typical subtype (InterPro:IPR003591), Leucine-rich repeat (InterPro:IPR001611); BEST Arabidopsis thalia	AT3G15410
A_46_P281593	brown	-0.589731	0.0452471	-0.475751	0.298333	-0.010231	0.652285	Leucine-rich repeat (LRR) family protein; INVOLVED IN: biological_process unknown; LOCATED IN: endomembrane system; EXPRESSED IN: 19 plant structures; EXPRESSED DURING: 13 growth stages; CONTAINS InterPro DOMAIN/s: Leucine-rich repeat-containing N-termina	AT4G29240
A_46_P341180	brown	-0.472839	-0.146524	-0.0904605	0.0313597	0.146284	0.212668	Leucine-rich repeat (LRR) family protein; INVOLVED IN: N-terminal protein myristoylation; LOCATED IN: plasma membrane; EXPRESSED IN: 26 plant structures; EXPRESSED DURING: 15 growth stages; CONTAINS InterPro DOMAIN/s: Leucine-rich repeat, typical subtype	AT5G07910
A_46_P294953	brown	-1.15753	-0.712001	-0.147896	0.362843	0.0831736	0.77044	Leucine-rich repeat (LRR) family protein; INVOLVED IN: signal transduction; LOCATED IN: endomembrane system; EXPRESSED IN: 18 plant structures; EXPRESSED DURING: 10 growth stages; CONTAINS InterPro DOMAIN/s: Leucine-rich repeat-containing N-terminal domai	AT5G12940
A_46_P352828	brown	-0.404484	-0.0206726	-0.17274	0.174194	0.0211574	0.234148	Leucine-rich repeat protein kinase family protein; FUNCTIONS IN: protein serine/threonine kinase activity, kinase activity, ATP binding; INVOLVED IN: transmembrane receptor protein tyrosine kinase signaling pathway, protein amino acid phosphorylation; LOC	AT1G27190
A_46_P311095	brown	-0.251063	0.0382199	0.0593429	0.0161188	0.169777	0.0867956	Leucine-rich repeat protein kinase family protein; FUNCTIONS IN: protein serine/threonine kinase activity, kinase activity, ATP binding; INVOLVED IN: transmembrane receptor protein tyrosine kinase signaling pathway, protein amino acid phosphorylation; LOC	AT2G36570
A_46_P222939	brown	-0.398436	-0.026075	-0.125236	0.165225	0.107782	0.347037	Leucine-rich repeat protein kinase family protein; FUNCTIONS IN: protein serine/threonine kinase activity, kinase activity, ATP binding; INVOLVED IN: transmembrane receptor protein tyrosine kinase signaling pathway, protein amino acid phosphorylation; LOC	AT1G27190
A_46_P311750	brown	-0.614215	-0.215237	-0.197006	0.334998	0.150197	0.351945	Leucine-rich repeat protein kinase family protein; FUNCTIONS IN: protein serine/threonine kinase activity, protein kinase activity, ATP binding; INVOLVED IN: transmembrane receptor protein tyrosine kinase signaling pathway, protein amino acid phosphorylat	AT5G63930
A_46_P110024	brown	-0.308444	-0.0487768	-0.0400084	0.163653	-0.0702653	0.197146	Leucine-rich repeat protein kinase family protein; FUNCTIONS IN: protein serine/threonine kinase activity, protein kinase activity, ATP binding; INVOLVED IN: transmembrane receptor protein tyrosine kinase signaling pathway, protein amino acid phosphorylat	AT5G51560
A_46_P154069	brown	-0.304792	-0.26819	0.0864115	0.264852	-0.118553	0.27982	Li-tolerant lipase 1 (LTL1); FUNCTIONS IN: hydrolase activity, acting on ester bonds, carboxylesterase activity; INVOLVED IN: lipid metabolic process; LOCATED IN: endomembrane system; EXPRESSED IN: 19 plant structures; EXPRESSED DURING: 12 growth stages;	AT3G04290
A_46_P151799	brown	-0.491264	-0.102166	-0.116678	0.128905	0.208601	0.419305	Lipase/lipooxygenase, PLAT/LH2 family protein; FUNCTIONS IN: molecular_function unknown; INVOLVED IN: biological_process unknown; LOCATED IN: thylakoid, chloroplast, membrane; EXPRESSED IN: 19 plant structures; EXPRESSED DURING: 13 growth stages; CONTAINS	AT2G22170
A_46_P265958	brown	-0.637567	-0.324164	0.133331	0.137414	-0.0256728	0.0931598	LOCATED IN: cell wall, plant-type cell wall; EXPRESSED IN: 23 plant structures; EXPRESSED DURING: 14 growth stages; CONTAINS InterPro DOMAIN/s: WD40-like Beta Propeller (InterPro:IPR011659), Six-bladed beta-propeller, TolB-like (InterPro:IPR011042); BEST	AT1G21670
A_46_P088561	brown	-0.533471	-0.15356	-0.0371884	0.227238	-0.0750899	0.133893	LOCATED IN: plasma membrane; EXPRESSED IN: 23 plant structures; EXPRESSED DURING: 13 growth stages; CONTAINS InterPro DOMAIN/s: von Willebrand factor, type A (InterPro:IPR002035); BEST Arabidopsis thaliana protein match is: inter-alpha-trypsin inhibitor h	AT1G72500
A_46_P285373	brown	-0.240906	-0.151052	-0.00879065	0.130831	-0.0131509	0.357962	LUC7 related protein; CONTAINS InterPro DOMAIN/s: LUC7 related (InterPro:IPR004882); BEST Arabidopsis thaliana protein match is: LUC7 related protein (TAIR:AT3G03340.1); Has 30201 Blast hits to 17322 proteins in 780 species: Archae - 12; Bacteria - 1396;	AT5G17440
A_46_P192364	brown	-0.472696	-0.136112	-0.050484	0.0885364	0.126909	0.269774	Lung seven transmembrane receptor family protein; FUNCTIONS IN: molecular_function unknown; LOCATED IN: endomembrane system, integral to membrane; CONTAINS InterPro DOMAIN/s: Transmembrane receptor, eukaryota (InterPro:IPR009637); BEST Arabidopsis thalian	AT1G61670
A_46_P370555	brown	-1.46987	-0.566758	-0.0971419	0.138062	0.415244	0.585778	MADS-box protein encoded by FLOWERING LOCUS C - transcription factor that functions as a repressor of floral transition and contributes to temperature compensation of the circadian clock. Expression is downregulated during cold treatment. Vernalization, F	AT5G10140
A_46_P048471	brown	-0.385875	0.00348028	-0.110496	-0.176582	0.781239	0.632966	Major facilitator superfamily protein; CONTAINS InterPro DOMAIN/s: Major facilitator superfamily, general substrate transporter (InterPro:IPR016196), Biopterin transport-related protein BT1 (InterPro:IPR004324); BEST Arabidopsis thaliana protein match is:	AT5G25050
A_46_P258154	brown	-0.35298	-0.0503925	-0.0519102	0.0980878	-0.0347071	0.138029	Major facilitator superfamily protein; LOCATED IN: plasma membrane, vacuole; EXPRESSED IN: 26 plant structures; EXPRESSED DURING: 15 growth stages; CONTAINS InterPro DOMAIN/s: Nodulin-like (InterPro:IPR010658), Major facilitator superfamily, general subst	AT5G14120
A_46_P249079	brown	-1.00335	0.0733074	-0.581885	0.520525	-0.11146	1.17131	Mannose-P-dolichol utilization defect 1 protein; CONTAINS InterPro DOMAIN/s: Cystinosin/ERS1p repeat (InterPro:IPR006603), Mannose-P-dolichol utilization defect 1 protein (InterPro:IPR016817); BEST Arabidopsis thaliana protein match is: Mannose-P-dolichol	AT4G07390
A_46_P382668	brown	-2.24947	-1.09978	-0.107526	0.144004	0.624388	0.663743	MATE efflux family protein; FUNCTIONS IN: antiporter activity, drug transmembrane transporter activity, transporter activity; INVOLVED IN: drug transmembrane transport, transmembrane transport; LOCATED IN: membrane; EXPRESSED IN: 10 plant structures; EXPR	AT3G03620
A_46_P077826	brown	-2.14597	-1.19496	-0.095741	0.120838	0.698772	0.664884	MATE efflux family protein; FUNCTIONS IN: antiporter activity, drug transmembrane transporter activity, transporter activity; INVOLVED IN: drug transmembrane transport, transmembrane transport; LOCATED IN: membrane; EXPRESSED IN: 10 plant structures; EXPR	AT3G03620
A_46_P055331	brown	-0.803125	0.147518	-0.259685	0.328612	-0.0864631	0.440822	Member of a diversely expressed predicted peptide family showing sequence similarity to tobacco Rapid Alkalinization Factor (RALF), and is believed to play an essential role in the physiology of Arabidopsis. Consists of a single exon and is characterized	AT5G67070
A_46_P356840	brown	-1.24183	-0.778555	-0.236367	0.139862	0.193932	0.265022	member of AtCIPKs	AT5G25110
A_46_P057401	brown	-0.0635603	0.00698264	-0.179231	0.257679	0.564879	0.0459733	member of CYP71B	AT1G13110
A_46_P208304	brown	-0.806268	-0.218678	0.180322	0.639189	0.0331642	0.0702265	member of CYP78A	AT5G09970
A_46_P029371	brown	-0.784112	-0.395289	0.320355	0.581178	0.0695907	0.036747	member of CYP78A	AT5G09970
A_46_P342780	brown	-0.469577	-0.184039	-0.0484788	0.102907	0.042244	0.140197	member of SMC subfamily	AT5G48600
A_46_P022106	brown	-1.49157	-0.777279	-0.223223	0.051977	0.351655	0.752531	Member of the defensin-like (DEFL) family. Encodes putative trypsin inhibitor protein which may function in defense against herbivory.	AT2G43510
A_46_P383433	brown	-0.590682	-0.298819	-0.0327396	-0.000211716	-0.0761468	0.128673	Member of the MAP70 protein family.	AT1G24764
A_46_P175494	brown	-1.04918	-0.457086	-0.077685	0.211174	0.217927	0.512357	Member of the multidrug and toxic compound extrusion (MATE) family, protects roots from inhibitory compounds.	AT3G23560
A_46_P367455	brown	-0.694245	-0.410433	0.0245185	0.00872342	0.135073	0.19245	Member of the R2R3 factor gene family.	AT3G61250
A_46_P246914	brown	-0.340326	-0.0726732	-0.0403544	0.0620553	0.0373812	0.25103	Member of the trihelix DNA binding protein family. Nuclear localized. Involved in repressing seed maturation genes during seed germination and seedling development.	AT1G54060
A_46_P281073	brown	-0.639742	-0.7341	-0.0597024	0.160312	0.125436	0.595877	microtubule-associated protein 65-5 (MAP65-5); CONTAINS InterPro DOMAIN/s: Microtubule-associated protein, MAP65/ASE1-type (InterPro:IPR007145); BEST Arabidopsis thaliana protein match is: microtubule-associated protein 65-2 (TAIR:AT4G26760.1); Has 9645 B	AT2G38720
A_46_P072091	brown	-0.353871	-0.283549	-0.0256109	0.601714	0.273559	0.0564961	Mitochondrial substrate carrier family protein; FUNCTIONS IN: binding, transporter activity; INVOLVED IN: transport, mitochondrial transport, transmembrane transport; LOCATED IN: mitochondrial inner membrane, membrane; EXPRESSED IN: 8 plant structures; EX	AT3G53940
A_46_P263233	brown	-0.211242	-0.325538	-0.0256848	-0.0501545	0.00594568	0.392815	mRNA capping enzyme family protein; FUNCTIONS IN: in 7 functions; INVOLVED IN: in 7 processes; LOCATED IN: nucleus; EXPRESSED IN: 22 plant structures; EXPRESSED DURING: 13 growth stages; CONTAINS InterPro DOMAIN/s: Nucleic acid-binding, OB-fold (InterPro:	AT3G09100
A_46_P323205	brown	-1.0762	0.0387112	-0.04868	0.859858	-0.348733	0.823286	myb-like transcription factor family protein; CONTAINS InterPro DOMAIN/s: Homeodomain-like (InterPro:IPR009057), Myb, DNA-binding (InterPro:IPR014778), HTH transcriptional regulator, Myb-type, DNA-binding (InterPro:IPR017930), Myb-like DNA-binding domain,	AT1G68670
A_46_P338615	brown	-0.361611	-0.184903	-0.164249	0.0766291	0.383809	0.652161	myb-like transcription factor family protein; FUNCTIONS IN: DNA binding, sequence-specific DNA binding transcription factor activity; INVOLVED IN: N-terminal protein myristoylation, negative regulation of transcription, regulation of transcription, DNA-de	AT2G47210
A_46_P371750	brown	-2.05626	-0.463437	-0.474478	0.114341	0.219205	0.938306	MYB-type transcription factor (MYB3) that represses phenylpropanoid biosynthesis gene expression	AT1G22640
A_46_P194649	brown	-0.702813	0.0491145	-0.428123	0.0573034	0.0202541	0.34622	N-MYC downregulated-like 2 (NDL2); CONTAINS InterPro DOMAIN/s: Pollen specific protein SF21 (InterPro:IPR015511), Ndr (InterPro:IPR004142); BEST Arabidopsis thaliana protein match is: N-MYC downregulated-like 1 (TAIR:AT5G56750.1); Has 30201 Blast hits to	AT5G11790
A_46_P361715	brown	-0.802098	0.0574257	-0.665166	-0.0766478	0.432455	1.06208	N-terminal nucleophile aminohydrolases (Ntn hydrolases) superfamily protein; CONTAINS InterPro DOMAIN/s: Peptidase T2, asparaginase 2 (InterPro:IPR000246); BEST Arabidopsis thaliana protein match is: N-terminal nucleophile aminohydrolases (Ntn hydrolases)	AT5G08100
A_46_P382148	brown	-0.0787166	-0.00795555	-0.0487817	-0.244539	0.18313	0.522172	N/A	N/A
A_46_P380559	brown	-1.26718	0.0143849	-0.448094	0.286557	0.122551	0.717593	N/A	N/A
A_46_P378088	brown	-0.161339	-0.214109	0.1891	0.253629	-0.209882	0.0732247	N/A	N/A
A_46_P377400	brown	-1.26564	0.0174977	-0.667811	0.445575	0.215716	1.25546	N/A	N/A
A_46_P375665	brown	-1.02205	-0.140644	-0.246959	0.248314	0.0500407	0.335201	N/A	N/A
A_46_P375155	brown	-0.61405	-0.0932147	-0.100991	0.0890989	0.423021	0.508149	N/A	N/A
A_46_P372110	brown	-1.11838	-0.735631	-0.31605	0.216797	0.333283	0.709682	N/A	N/A
A_46_P370210	brown	-0.5238	-0.0602449	-0.495507	0.218085	0.419655	1.28959	N/A	N/A
A_46_P369305	brown	-1.06229	-0.701428	-0.0532291	0.0915147	0.774084	0.887827	N/A	N/A
A_46_P368585	brown	-0.735068	0.0622959	-0.207669	0.44051	0.0132637	0.539797	N/A	N/A
A_46_P368060	brown	-0.482209	-0.188136	-0.153573	0.207677	0.279788	0.55287	N/A	N/A
A_46_P367525	brown	-0.860993	-0.223632	-0.351998	0.310846	0.234648	0.807125	N/A	N/A
A_46_P367370	brown	-2.1457	-0.430809	-0.00806961	0.437761	1.25453	1.82165	N/A	N/A
A_46_P364445	brown	-0.547121	-0.0733949	-0.487924	0.11816	0.363372	0.378464	N/A	N/A
A_46_P364115	brown	-0.288644	-0.157881	-0.0119139	0.279339	0.220154	0.235013	N/A	N/A
A_46_P362165	brown	-0.715052	-0.194138	-0.103286	0.24313	0.336224	0.365683	N/A	N/A
A_46_P361200	brown	-0.437453	0.0153391	-0.0161084	-0.0110712	0.243959	0.0617126	N/A	N/A
A_46_P359665	brown	-0.356307	-0.0659285	-0.166621	0.169164	0.100158	0.325472	N/A	N/A
A_46_P357400	brown	-0.592758	-0.450926	0.0705978	0.127575	0.196282	1.06119	N/A	N/A
A_46_P357330	brown	-0.31246	-0.00921488	0.0731355	0.0639456	0.0906847	0.0827031	N/A	N/A
A_46_P357020	brown	-0.326526	-0.260335	-0.164809	0.152224	0.062451	0.237186	N/A	N/A
A_46_P356300	brown	-0.692804	-0.0303448	-0.352301	0.0937181	-0.014078	0.392095	N/A	N/A
A_46_P355480	brown	-0.959192	-0.553367	-0.0948103	0.357541	0.0546625	0.555141	N/A	N/A
A_46_P355115	brown	-0.585202	-0.297191	-0.013635	0.0416571	0.00793171	0.281353	N/A	N/A
A_46_P350960	brown	-0.618917	0.197114	-0.235599	0.67625	0.0388612	1.08728	N/A	N/A
A_46_P350760	brown	-0.723268	-0.0419338	-0.389138	0.264813	0.0364261	0.582733	N/A	N/A
A_46_P350630	brown	-0.47318	0.0072751	-0.147414	0.236477	0.0631162	0.284722	N/A	N/A
A_46_P349440	brown	-0.935086	-0.0929445	-0.578243	0.4166	0.0663522	0.467316	N/A	N/A
A_46_P345570	brown	-0.564288	-0.228355	-0.252083	0.104469	0.18381	0.419418	N/A	N/A
A_46_P344095	brown	-0.612006	-0.453969	0.00185267	0.0776046	0.0393475	0.399331	N/A	N/A
A_46_P341680	brown	-0.513624	0.00885375	-0.101168	0.246333	-0.00253757	0.306799	N/A	N/A
A_46_P340660	brown	-0.221457	-0.0510406	-0.0980002	0.0838184	0.0403697	0.308905	N/A	N/A
A_46_P338180	brown	-0.527445	-0.212023	-0.0419597	0.543291	0.106748	0.544265	N/A	N/A
A_46_P333400	brown	-1.13286	-0.581713	0.0195956	0.436651	-0.0481052	0.167476	N/A	N/A
A_46_P331435	brown	-0.750285	-0.120993	-0.00450611	0.449454	-0.00381152	0.71672	N/A	N/A
A_46_P330855	brown	-0.588815	-0.152596	0.0332847	0.306461	-0.112123	0.0906545	N/A	N/A
A_46_P330765	brown	-0.730869	-0.309786	-0.147901	-0.0024182	0.343393	0.496621	N/A	N/A
A_46_P326865	brown	-0.476936	-0.060219	-0.0520193	0.254659	-0.0417075	0.189189	N/A	N/A
A_46_P324755	brown	-0.742321	-0.171329	-0.178355	0.33872	0.0173837	0.363757	N/A	N/A
A_46_P323765	brown	-2.00347	-1.2313	-0.0472151	0.368774	1.56763	1.95293	N/A	N/A
A_46_P323430	brown	-0.298803	-0.0190918	-0.0358319	0.0537957	0.0621171	0.0923387	N/A	N/A
A_46_P322525	brown	-0.525114	-0.0843595	-0.046096	0.0280671	0.559531	0.628306	N/A	N/A
A_46_P322190	brown	-0.494705	-0.212588	-0.080766	0.0842247	0.0799665	0.245609	N/A	N/A
A_46_P319660	brown	-0.840917	-0.175562	-0.270692	0.237628	0.152446	0.583328	N/A	N/A
A_46_P319005	brown	-0.911185	-0.39734	-0.531544	0.170134	0.414781	1.21942	N/A	N/A
A_46_P315105	brown	-0.926358	0.0183069	0.101095	-0.0119297	0.163867	0.134762	N/A	N/A
A_46_P314645	brown	-0.629824	-0.284695	0.0037411	0.138698	0.420121	0.304309	N/A	N/A
A_46_P311890	brown	-1.05455	-0.136212	-0.457183	0.429175	0.23954	1.19538	N/A	N/A
A_46_P311605	brown	-0.865932	-0.210322	-0.276072	0.408013	0.333849	1.10346	N/A	N/A
A_46_P309375	brown	-0.329633	-0.0537388	0.0151909	0.133273	-0.077119	0.151041	N/A	N/A
A_46_P308490	brown	-0.690818	-0.336981	0.121809	0.300047	-0.0767511	0.199071	N/A	N/A
A_46_P308075	brown	-0.968854	-0.387572	0.0385807	0.195687	-0.0332084	0.17096	N/A	N/A
A_46_P307320	brown	-1.42959	-0.457931	-0.126726	0.240706	0.215733	1.09293	N/A	N/A
A_46_P306200	brown	-0.621103	-0.299041	-0.102382	0.0820965	0.483144	0.439689	N/A	N/A
A_46_P301955	brown	-0.355529	0.0317274	-0.179004	0.0953588	0.0580111	0.141042	N/A	N/A
A_46_P301110	brown	-1.78038	0.278821	-0.25621	0.831156	-0.00338904	1.10811	N/A	N/A
A_46_P297433	brown	-0.78136	0.00843875	-0.316613	0.272716	-0.0190217	0.4857	N/A	N/A
A_46_P295418	brown	-0.348692	-0.0499304	0.0818607	0.0204727	-0.0168974	0.0129469	N/A	N/A
A_46_P293463	brown	-0.39359	-0.168567	-0.0288497	0.232034	-0.0870475	0.408648	N/A	N/A
A_46_P289598	brown	-2.13971	-0.387275	-0.377372	0.212636	0.232588	0.888354	N/A	N/A
A_46_P288223	brown	-0.702566	-0.293166	-0.121735	0.352152	0.099857	0.390467	N/A	N/A
A_46_P287148	brown	-0.360942	-0.0666385	-0.191289	0.182972	0.864472	1.02378	N/A	N/A
A_46_P286748	brown	-1.13696	-0.682765	0.14268	0.354221	0.213609	0.252527	N/A	N/A
A_46_P285873	brown	-1.56784	0.13142	-0.3264	0.285645	-0.130771	0.780781	N/A	N/A
A_46_P285558	brown	-0.77346	-0.174542	0.0716519	0.428554	0.282768	0.316466	N/A	N/A
A_46_P285403	brown	-0.405087	-0.2826	-0.026567	0.126431	0.175717	0.506693	N/A	N/A
A_46_P284313	brown	-1.68039	-0.554926	-0.0103637	-0.126412	0.577726	0.69284	N/A	N/A
A_46_P282293	brown	-0.630932	-0.170136	-0.144845	0.155165	0.126735	0.144933	N/A	N/A
A_46_P280783	brown	0.0177432	-0.269978	-0.0421987	0.0497016	-0.0859614	0.10802	N/A	N/A
A_46_P280018	brown	-0.229109	0.0392572	-0.0615245	-0.0183918	0.147292	0.283373	N/A	N/A
A_46_P277288	brown	-0.527238	-0.248254	-0.0740046	0.255433	0.154745	0.652458	N/A	N/A
A_46_P277233	brown	-0.315243	-0.0489257	-0.0155277	0.109021	0.0123727	0.18307	N/A	N/A
A_46_P276073	brown	-0.606291	0.106831	-0.132663	-0.105275	0.543494	0.183623	N/A	N/A
A_46_P273318	brown	-1.03628	0.081681	-0.116166	0.595023	-0.154931	0.720895	N/A	N/A
A_46_P271783	brown	-1.00772	-0.107671	-0.0365721	0.549721	0.0222317	0.183791	N/A	N/A
A_46_P271738	brown	-0.901354	-0.539052	-0.219454	0.28492	0.641568	0.975001	N/A	N/A
A_46_P271178	brown	0.013934	-0.28634	-0.0563038	0.152536	-0.0399776	0.180296	N/A	N/A
A_46_P268798	brown	-0.33634	-0.171544	-0.103586	0.295452	-0.0337658	0.304683	N/A	N/A
A_46_P268788	brown	-0.969796	-0.341402	-0.144616	0.200264	0.286739	0.39319	N/A	N/A
A_46_P268143	brown	-0.55255	0.132829	0.650928	0.556961	0.0450278	0.511829	N/A	N/A
A_46_P267618	brown	-1.72327	-0.634409	-0.0377614	-0.151276	0.57262	0.654433	N/A	N/A
A_46_P266688	brown	-1.65519	-0.63494	-0.0265729	-0.132388	0.541984	0.586792	N/A	N/A
A_46_P266198	brown	-0.909165	-0.101885	-0.146713	0.356705	-0.12346	0.230694	N/A	N/A
A_46_P263903	brown	-0.373192	-0.0496499	-0.0511427	0.25778	0.0129067	0.196865	N/A	N/A
A_46_P260998	brown	-1.33626	0.260808	-0.84239	0.279112	-0.114042	1.00484	N/A	N/A
A_46_P260658	brown	-0.437034	-0.243391	-0.0998898	0.118753	0.0737947	0.493912	N/A	N/A
A_46_P256864	brown	-0.630617	-0.20867	0.0664753	0.339345	0.0598036	0.150041	N/A	N/A
A_46_P254354	brown	-0.768113	-0.203405	-0.231231	0.11828	0.0915945	0.29573	N/A	N/A
A_46_P253529	brown	-0.784516	0.0498945	-0.281925	0.413596	-0.025874	0.448344	N/A	N/A
A_46_P251204	brown	-2.16947	-0.546314	-0.479561	-0.0137828	0.155589	0.788934	N/A	N/A
A_46_P249779	brown	-0.620637	-0.0956213	-0.282112	0.11221	0.214638	0.472782	N/A	N/A
A_46_P249744	brown	-0.527405	-0.238434	-0.152556	0.205069	0.0710967	0.278213	N/A	N/A
A_46_P248889	brown	-1.03379	-0.207811	-0.229121	0.792898	0.367373	1.41847	N/A	N/A
A_46_P246199	brown	-1.5205	-0.489748	-0.25055	0.432957	0.117785	0.578938	N/A	N/A
A_46_P245854	brown	-0.803165	0.0191369	-0.360197	0.199448	-0.118987	0.313055	N/A	N/A
A_46_P244159	brown	-0.783851	0.000510216	-0.478817	0.33812	0.0460955	0.706442	N/A	N/A
A_46_P243684	brown	-0.894564	-0.36687	-0.49118	0.175432	0.441014	1.31091	N/A	N/A
A_46_P243244	brown	-0.111396	-0.115351	-0.0237233	0.0309121	0.0381568	0.34792	N/A	N/A
A_46_P240389	brown	-0.751045	-0.194017	-0.267444	0.357022	0.13851	0.558027	N/A	N/A
A_46_P238224	brown	-0.949864	-0.327009	0.00445064	0.400988	-0.351843	0.133954	N/A	N/A
A_46_P237599	brown	-0.985091	-0.610938	-0.312634	0.25636	0.320364	0.645044	N/A	N/A
A_46_P235899	brown	-1.39969	-0.627781	0.480539	0.791758	-0.332236	0.197047	N/A	N/A
A_46_P235849	brown	-0.594895	-0.220072	-0.0301318	-0.0320481	0.415955	0.265572	N/A	N/A
A_46_P235084	brown	-1.4317	-0.725768	-0.0641041	0.0543524	0.34778	0.399243	N/A	N/A
A_46_P233754	brown	-0.654387	-0.27807	-0.131143	0.139254	0.261575	0.428723	N/A	N/A
A_46_P232789	brown	-1.3869	-0.341428	-1.03617	0.249215	0.0628425	1.62064	N/A	N/A
A_46_P232604	brown	-0.558802	-0.157465	-0.146467	0.189641	0.213817	0.417846	N/A	N/A
A_46_P231589	brown	-0.451597	-0.314313	-0.167408	0.115667	0.423564	0.705297	N/A	N/A
A_46_P231304	brown	-0.351358	-0.0925449	-0.0104008	0.253823	-0.0104899	0.167649	N/A	N/A
A_46_P231079	brown	-0.4454	-0.161671	0.0546819	0.206388	0.206324	0.34715	N/A	N/A
A_46_P229859	brown	-0.232614	0.0311338	-0.119567	0.0849795	0.0137715	0.306883	N/A	N/A
A_46_P229329	brown	-1.10126	-0.119792	-0.0839294	0.150574	0.182833	0.344568	N/A	N/A
A_46_P229229	brown	-0.611448	-0.206929	0.0317712	-0.0307708	0.442476	0.290945	N/A	N/A
A_46_P227659	brown	-0.548724	-0.18224	0.0620403	0.206646	-0.0481224	0.140126	N/A	N/A
A_46_P227539	brown	-0.544154	-0.0973789	-0.15477	-0.126926	0.446051	0.323768	N/A	N/A
A_46_P227329	brown	-0.58785	-0.209908	-0.261457	0.102499	0.27907	0.436212	N/A	N/A
A_46_P226735	brown	-0.436258	-0.570871	0.00178496	0.337579	-0.0277535	0.363814	N/A	N/A
A_46_P225119	brown	-0.39762	-0.0920151	-0.28683	0.122139	0.104185	0.379254	N/A	N/A
A_46_P222329	brown	-0.4595	-0.0519724	-0.127815	0.167963	0.22376	0.328474	N/A	N/A
A_46_P221079	brown	-0.361272	-0.0467213	-0.0961239	0.11897	-0.0191684	0.225289	N/A	N/A
A_46_P218554	brown	-0.752207	-0.00510836	-0.238554	0.262558	0.0572807	0.552	N/A	N/A
A_46_P218159	brown	-0.389299	-0.0632624	-0.0713139	0.301556	-0.119888	0.246018	N/A	N/A
A_46_P217984	brown	-0.610675	-0.301055	-0.217588	0.156879	0.877256	1.45115	N/A	N/A
A_46_P217189	brown	-0.351916	0.0464123	-0.197129	0.0865464	-0.050207	0.114232	N/A	N/A
A_46_P216874	brown	-0.826092	-0.699637	-0.0944603	0.378965	-0.00777602	0.125559	N/A	N/A
A_46_P216444	brown	-0.216597	0.106112	-0.0111259	-0.0350679	0.173355	0.0225156	N/A	N/A
A_46_P216434	brown	-0.427434	-0.10424	-0.0911973	0.181365	0.448246	0.342682	N/A	N/A
A_46_P216199	brown	-0.198463	0.0125815	-0.186038	0.22458	0.28603	0.232977	N/A	N/A
A_46_P215924	brown	-0.504246	-0.175033	-0.312376	0.249873	0.416459	0.84607	N/A	N/A
A_46_P215339	brown	-0.16444	-0.201876	0.0105847	-0.0450439	0.252066	0.62106	N/A	N/A
A_46_P214264	brown	-0.375868	-0.0655835	-0.213579	0.305705	0.0629231	0.314214	N/A	N/A
A_46_P213314	brown	-1.17572	-0.442975	0.280903	0.549518	-0.101353	0.200606	N/A	N/A
A_46_P212789	brown	-0.856005	-0.644021	-0.485746	0.497891	1.14223	2.04619	N/A	N/A
A_46_P210669	brown	-1.71446	-0.632302	-0.00537173	-0.155214	0.556917	0.63552	N/A	N/A
A_46_P209879	brown	-0.490865	-0.192675	-0.267266	0.3311	0.258199	0.577216	N/A	N/A
A_46_P209659	brown	-0.687726	-0.0108507	-0.339601	0.234391	0.024665	0.458824	N/A	N/A
A_46_P206909	brown	-0.569971	-0.0526525	-0.102771	0.441728	0.0535782	0.423813	N/A	N/A
A_46_P205879	brown	-0.259291	0.034802	0.12925	0.026066	0.216875	0.286884	N/A	N/A
A_46_P204234	brown	-0.658159	-0.0648364	-0.185793	0.0811196	-0.207502	0.115043	N/A	N/A
A_46_P203614	brown	-0.28076	-0.0910296	-0.132093	0.379359	0.170809	0.34796	N/A	N/A
A_46_P203034	brown	-1.03008	-0.640985	-0.0482047	0.163263	0.331454	0.544156	N/A	N/A
A_46_P202784	brown	-1.18522	-0.0630223	-0.260366	0.290963	0.622083	1.08331	N/A	N/A
A_46_P202519	brown	-0.504362	0.0206838	-0.269685	0.152674	0.0455608	0.369005	N/A	N/A
A_46_P202199	brown	-0.556834	-0.117026	-0.184846	0.115344	0.573781	0.95154	N/A	N/A
A_46_P201184	brown	-0.610826	-0.36349	0.301053	0.351261	0.0121789	0.301129	N/A	N/A
A_46_P197939	brown	-0.643423	-0.213772	0.233072	0.329804	-0.00602786	0.212638	N/A	N/A
A_46_P197374	brown	-0.331157	-0.0567884	-0.127692	0.18043	-0.0656246	0.130282	N/A	N/A
A_46_P196354	brown	-0.574837	-0.0890632	-0.259256	0.358865	0.16968	0.521732	N/A	N/A
A_46_P195569	brown	-0.643102	-0.216346	-0.0463701	0.335967	0.0748449	0.670057	N/A	N/A
A_46_P194089	brown	-0.564791	-0.160677	-0.0924139	0.0809085	0.258751	0.559897	N/A	N/A
A_46_P193970	brown	-0.645766	-0.268734	-0.122112	0.149954	0.254532	0.573671	N/A	N/A
A_46_P192654	brown	-0.600389	-0.286582	-0.0553223	0.0692333	0.0584641	0.330645	N/A	N/A
A_46_P189589	brown	-0.510853	-0.0495224	-0.29318	0.233292	0.143705	0.536752	N/A	N/A
A_46_P188964	brown	-0.357438	-0.0506434	-0.00474564	0.224702	0.0597011	0.126987	N/A	N/A
A_46_P186529	brown	-0.464957	-0.365821	-0.139149	0.242308	-0.0295444	0.316254	N/A	N/A
A_46_P184905	brown	-0.425971	-0.0626313	-0.554913	0.343629	0.166326	0.812172	N/A	N/A
A_46_P182834	brown	-0.566886	-0.275237	-0.1628	0.182118	0.114738	0.351984	N/A	N/A
A_46_P182824	brown	-0.583471	-0.252492	-0.128089	0.0360958	0.20724	0.302615	N/A	N/A
A_46_P182284	brown	-0.81244	-0.259252	-0.10268	-0.109355	0.543942	0.546076	N/A	N/A
A_46_P181009	brown	-1.12256	-0.555486	-0.142284	0.160792	0.333065	0.899035	N/A	N/A
A_46_P179924	brown	-1.30762	-0.942113	-0.204914	0.101753	0.222231	0.446101	N/A	N/A
A_46_P178384	brown	-1.31228	-0.864957	-0.170101	0.271974	0.420346	0.765944	N/A	N/A
A_46_P177839	brown	-0.263335	0.0423527	-0.133945	-0.0593503	0.063357	0.216054	N/A	N/A
A_46_P174639	brown	-0.402747	-0.227661	-0.265044	0.24334	0.505418	0.790678	N/A	N/A
A_46_P173219	brown	-0.835623	-0.250405	-0.108079	0.0834616	0.029558	0.314648	N/A	N/A
A_46_P172964	brown	-0.588907	-0.234677	-0.352024	0.366167	0.440374	1.30061	N/A	N/A
A_46_P172959	brown	-0.589093	-0.0429103	-0.318974	0.16164	0.310083	0.685315	N/A	N/A
A_46_P172704	brown	-1.10378	-0.609182	-0.0263014	0.118286	0.384327	0.388696	N/A	N/A
A_46_P172239	brown	-0.677025	-0.0453962	-0.253136	0.247679	0.0257854	0.48001	N/A	N/A
A_46_P171570	brown	-0.797887	-0.178226	-0.122858	0.303937	0.406573	0.667121	N/A	N/A
A_46_P171059	brown	-0.303102	-0.177843	-0.121264	0.166964	0.0641537	0.146079	N/A	N/A
A_46_P165949	brown	-0.902586	-0.195329	-0.0912447	0.297738	0.0943775	0.715634	N/A	N/A
A_46_P165834	brown	-0.481729	-0.193675	0.0238622	0.118976	0.0196899	0.0951901	N/A	N/A
A_46_P164644	brown	-0.632269	-0.322921	0.167303	0.211843	0.197849	0.159751	N/A	N/A
A_46_P164554	brown	-0.163572	-0.169665	-0.394065	-0.0364639	0.0954229	0.242589	N/A	N/A
A_46_P160744	brown	-0.721728	-0.223611	-0.312135	0.355822	0.317896	0.846172	N/A	N/A
A_46_P160304	brown	-0.260126	-0.757013	0.307765	0.340235	0.0627643	0.941736	N/A	N/A
A_46_P157819	brown	-0.679885	-0.37508	-0.0899146	0.171028	0.694505	1.01038	N/A	N/A
A_46_P151919	brown	-0.616943	-0.360798	-0.0978042	0.217597	0.186967	0.488163	N/A	N/A
A_46_P148144	brown	-0.255445	-0.122227	-0.0890961	0.184659	0.114087	0.227677	N/A	N/A
A_46_P147969	brown	-0.837632	-0.0147026	-0.529014	0.340351	0.00326109	0.6481	N/A	N/A
A_46_P147139	brown	-1.23702	-0.143823	0.00124566	0.493906	-0.206863	0.616772	N/A	N/A
A_46_P147084	brown	-0.640003	-0.154031	-0.158681	-0.222226	0.199225	0.309501	N/A	N/A
A_46_P145854	brown	-0.502923	-0.188684	-0.0760024	0.211392	0.164205	0.290142	N/A	N/A
A_46_P144014	brown	-0.449758	-0.133115	-0.0671542	0.0526781	0.551016	0.494994	N/A	N/A
A_46_P143899	brown	-1.06066	-0.156689	-0.120318	-0.0443304	0.311489	0.534934	N/A	N/A
A_46_P143689	brown	-0.544152	-0.0680118	-0.233371	0.170793	-0.0397194	0.210352	N/A	N/A
A_46_P143679	brown	-0.43744	-0.106619	-0.0850787	0.321875	0.0473717	0.322972	N/A	N/A
A_46_P140879	brown	-0.415153	-0.104963	0.0159567	0.27392	0.0479512	0.397675	N/A	N/A
A_46_P139506	brown	-1.04703	0.257318	-0.891265	-0.0892951	0.58569	1.14722	N/A	N/A
A_46_P137229	brown	-0.930776	-0.065883	-0.622508	0.239683	0.0786902	0.747555	N/A	N/A
A_46_P136359	brown	0.00825421	-0.178133	-0.487874	0.0423751	0.747996	0.549145	N/A	N/A
A_46_P135397	brown	-1.14797	-0.114926	-0.710824	0.347886	0.179854	1.29913	N/A	N/A
A_46_P133434	brown	-1.26964	-0.0581713	-0.528429	0.151334	0.551495	0.925422	N/A	N/A
A_46_P129974	brown	-0.770606	-0.377361	-0.118262	0.434695	0.55068	0.104124	N/A	N/A
A_46_P129014	brown	-0.350429	-0.0511322	0.0960309	-0.0266476	-0.00134277	0.00764529	N/A	N/A
A_46_P128944	brown	-0.621333	-0.263853	-0.0987806	0.107348	0.114931	0.20076	N/A	N/A
A_46_P128774	brown	-0.64847	-0.137854	-0.206076	0.381202	0.00298063	0.44664	N/A	N/A
A_46_P128414	brown	-1.59093	0.0278136	-0.774633	0.594139	-0.0127926	1.02034	N/A	N/A
A_46_P126679	brown	-0.654946	-0.241024	-0.108792	0.0915478	0.203604	0.211674	N/A	N/A
A_46_P126394	brown	-0.703088	-0.19935	-0.157035	0.364573	0.214345	0.426623	N/A	N/A
A_46_P123089	brown	-0.79552	-0.406567	-0.0225929	0.24986	0.0798566	0.311316	N/A	N/A
A_46_P110634	brown	-1.05294	0.0184236	-0.454038	0.608761	0.0626414	0.990818	N/A	N/A
A_46_P107504	brown	-1.93097	0.215781	-0.624414	0.567202	-0.357568	1.02532	N/A	N/A
A_46_P107254	brown	-0.511107	-0.0933909	-0.152992	0.0115336	0.286241	0.425978	N/A	N/A
A_46_P107234	brown	-0.83216	-0.819229	-0.196464	0.273556	0.105715	0.351669	N/A	N/A
A_46_P106419	brown	-0.407341	-0.0821904	-0.00478887	0.141623	0.122452	0.136301	N/A	N/A
A_46_P105654	brown	-0.93199	-0.248654	-0.282054	0.548654	0.292697	0.938832	N/A	N/A
A_46_P103014	brown	-0.427097	-0.156183	-0.0740582	0.0889463	0.331125	0.409324	N/A	N/A
A_46_P102749	brown	-0.303962	-0.10985	-0.0304666	0.0936929	0.0947897	0.366273	N/A	N/A
A_46_P102019	brown	-0.386663	-0.0261736	-0.0180928	0.241317	-0.033968	0.206602	N/A	N/A
A_46_P100054	brown	-0.65215	-0.348656	-0.0689598	0.139151	0.161869	0.439358	N/A	N/A
A_46_P099414	brown	-0.490118	-0.198219	0.0149407	0.254947	0.0584925	0.257725	N/A	N/A
A_46_P099314	brown	-0.208487	-0.0179345	-0.0512152	0.0829156	0.0985155	0.362254	N/A	N/A
A_46_P099274	brown	-0.798746	-0.147507	-0.0205127	0.365919	-0.00886837	0.430826	N/A	N/A
A_46_P099189	brown	-1.3566	-0.352253	-0.315658	0.23528	0.724553	1.36122	N/A	N/A
A_46_P097436	brown	-0.535771	-0.109991	-0.0938075	0.150752	0.120935	0.25107	N/A	N/A
A_46_P096766	brown	-0.305818	0.0987549	-0.125727	-0.0404711	0.228602	0.0488564	N/A	N/A
A_46_P096431	brown	-0.368418	-0.000193437	-0.0940941	0.0463541	0.185387	0.0685843	N/A	N/A
A_46_P095531	brown	0.0179251	-0.311635	-0.0325376	0.348655	-0.0320398	0.186756	N/A	N/A
A_46_P093556	brown	-0.286309	-0.264733	-0.220045	0.152058	0.270675	0.723481	N/A	N/A
A_46_P093121	brown	-0.371907	0.0293132	-0.0177697	-0.132271	0.106077	0.232697	N/A	N/A
A_46_P092816	brown	-0.624662	-0.106974	0.0613225	0.0827707	0.0893812	0.29324	N/A	N/A
A_46_P090456	brown	-0.735986	-0.025976	-0.205284	0.741304	0.0476619	0.593483	N/A	N/A
A_46_P089876	brown	-0.569612	-0.0792152	-0.02259	-0.0723303	0.490587	0.221609	N/A	N/A
A_46_P089856	brown	-0.467542	-0.137977	-0.226869	0.0606577	0.0608783	0.599827	N/A	N/A
A_46_P089406	brown	-1.03481	-0.465543	-0.300172	0.325791	0.330667	0.881989	N/A	N/A
A_46_P089226	brown	-0.476513	-0.0242039	-0.119863	0.0941922	-0.0417534	0.258217	N/A	N/A
A_46_P088396	brown	-0.547691	-0.225116	-0.0326228	0.11824	0.23446	0.404602	N/A	N/A
A_46_P088136	brown	-1.01516	-0.348813	0.012015	0.258556	-0.0210856	0.218542	N/A	N/A
A_46_P086346	brown	-1.03988	0.0149608	-0.371436	0.105619	0.0223657	0.173084	N/A	N/A
A_46_P085676	brown	-1.34339	-0.186892	0.320312	1.11299	-0.237232	0.792962	N/A	N/A
A_46_P085371	brown	-0.063808	-0.0829427	-0.14109	0.0566119	0.134538	0.41628	N/A	N/A
A_46_P084826	brown	-0.381853	0.0182296	-0.0641799	0.282279	-0.0898592	0.320215	N/A	N/A
A_46_P084516	brown	-0.795768	-0.573884	-0.178673	0.240125	0.562493	0.962736	N/A	N/A
A_46_P083921	brown	-0.265261	-0.409531	-0.16273	0.0238949	0.229785	0.710368	N/A	N/A
A_46_P082531	brown	-0.631591	-0.240527	0.0358597	0.390748	0.0616846	0.526212	N/A	N/A
A_46_P081656	brown	-0.653934	-0.200363	-0.245085	0.0752128	0.0971934	0.280022	N/A	N/A
A_46_P081021	brown	-0.259829	-0.108313	-0.127344	0.15096	0.0961377	0.575779	N/A	N/A
A_46_P080616	brown	-0.61892	-0.131933	-0.145848	0.00800657	0.330137	0.366234	N/A	N/A
A_46_P080161	brown	-0.373147	-0.152374	0.0796671	0.275176	-0.0732444	0.389153	N/A	N/A
A_46_P080101	brown	-0.240641	0.0461179	-0.0441194	0.00219552	0.1939	0.109512	N/A	N/A
A_46_P080011	brown	-0.659123	-0.0395792	-0.179169	0.342487	0.0768695	0.445398	N/A	N/A
A_46_P078471	brown	-0.437614	0.00255108	-0.427436	0.522727	0.222064	0.985372	N/A	N/A
A_46_P077391	brown	-0.490381	-0.100373	-0.0305365	0.249389	0.234466	0.332762	N/A	N/A
A_46_P077231	brown	-0.514683	-0.13796	-0.0588784	0.178623	0.592291	0.609899	N/A	N/A
A_46_P076541	brown	-0.621143	0.00134913	-0.149908	0.210464	-0.100935	0.553622	N/A	N/A
A_46_P073736	brown	-0.404963	-0.0707736	-0.274067	0.141193	0.143869	0.404793	N/A	N/A
A_46_P072301	brown	-1.76413	-1.21884	-1.29877	2.18676	4.5094	6.41766	N/A	N/A
A_46_P071811	brown	-0.511782	-0.14925	-0.0251662	0.0296335	0.0357157	0.224009	N/A	N/A
A_46_P071031	brown	-0.541867	-0.26808	0.0777801	0.088795	0.0179669	0.314432	N/A	N/A
A_46_P069171	brown	-0.643669	-0.11556	-0.0108097	0.231988	0.0740572	0.572602	N/A	N/A
A_46_P068831	brown	-0.403272	-0.243709	-0.117399	0.242966	0.0599909	0.188043	N/A	N/A
A_46_P067926	brown	-0.348879	-0.0483522	0.00549634	0.240251	0.0289249	0.0551182	N/A	N/A
A_46_P066861	brown	-0.319267	-0.0147297	-0.0928925	0.110442	0.0281545	0.137029	N/A	N/A
A_46_P066691	brown	-0.832171	-0.425721	0.0572692	0.201532	-0.162308	0.1045	N/A	N/A
A_46_P065801	brown	-0.609371	-0.0311228	-0.365727	0.131412	0.101733	0.410296	N/A	N/A
A_46_P063001	brown	-0.187225	-0.0115631	-0.0447977	0.194977	-0.000198207	0.26579	N/A	N/A
A_46_P062816	brown	-1.20362	-0.607212	-0.364298	0.0405668	0.277438	0.866047	N/A	N/A
A_46_P062621	brown	-0.330048	-0.126354	-0.254947	0.414659	0.0391482	0.843812	N/A	N/A
A_46_P061356	brown	-0.408978	-0.268337	-0.0648034	0.0601676	0.149171	0.426832	N/A	N/A
A_46_P061096	brown	-0.434027	0.100527	-0.108102	0.379417	-0.0263794	0.654441	N/A	N/A
A_46_P057981	brown	-0.746326	-0.40049	-0.0380721	0.174071	0.335256	0.602547	N/A	N/A
A_46_P054751	brown	-0.385059	-0.0709016	-0.105539	0.0915664	0.0144946	0.0205304	N/A	N/A
A_46_P054731	brown	-0.602049	-0.100177	-0.315442	0.104132	0.28911	0.644893	N/A	N/A
A_46_P054116	brown	-0.730677	-0.169532	-0.185699	0.312316	0.092395	0.592109	N/A	N/A
A_46_P053006	brown	-0.897973	-1.31355	-0.0965526	0.359998	0.27307	1.31717	N/A	N/A
A_46_P052691	brown	-0.888144	-0.335433	-0.449113	0.133317	0.474112	1.34196	N/A	N/A
A_46_P051931	brown	-0.747444	-0.0654269	-0.668287	0.0990557	0.0960874	0.642613	N/A	N/A
A_46_P051371	brown	-0.419082	-0.108392	-0.204336	0.0159895	0.158686	0.291909	N/A	N/A
A_46_P049916	brown	-0.689783	-0.296732	-0.0618819	0.178196	0.272739	0.535959	N/A	N/A
A_46_P049441	brown	-0.543541	-0.118252	-0.0492878	-0.0177619	0.61382	0.482078	N/A	N/A
A_46_P048181	brown	-0.464927	0.0158168	-0.100589	0.049403	0.190626	0.429088	N/A	N/A
A_46_P045706	brown	-0.408473	-0.12611	0.106773	0.0420273	0.0469648	0.188946	N/A	N/A
A_46_P044806	brown	-0.593901	-0.594376	-0.0569943	-0.0104041	0.0355088	0.461053	N/A	N/A
A_46_P044221	brown	-0.39835	-0.115435	-0.0439614	0.112452	0.104991	0.0638483	N/A	N/A
A_46_P043401	brown	-0.577887	-0.0618909	-0.243453	0.177974	0.125269	0.448084	N/A	N/A
A_46_P041191	brown	-0.72132	0.0822957	-0.211926	0.367864	-0.0488548	0.436723	N/A	N/A
A_46_P040871	brown	-1.88893	-0.366911	-0.881586	0.560888	0.371802	2.16834	N/A	N/A
A_46_P039631	brown	-0.267832	-0.0227184	-0.262062	0.200351	0.0169571	0.468013	N/A	N/A
A_46_P034621	brown	-0.555264	-0.22379	0.0154936	0.150355	0.175936	0.308808	N/A	N/A
A_46_P034536	brown	-0.0178264	-0.215621	-0.0332883	0.387842	0.114611	0.0396821	N/A	N/A
A_46_P032496	brown	-0.413012	-0.411961	-0.107642	0.208332	0.149537	0.390979	N/A	N/A
A_46_P031206	brown	-1.15105	-0.549222	-0.104314	0.120363	0.224031	0.488039	N/A	N/A
A_46_P029966	brown	-0.761048	-0.373278	-0.100897	-0.0186453	0.387919	0.289093	N/A	N/A
A_46_P029921	brown	-1.00407	-0.468975	-0.162015	0.363038	0.258623	0.723706	N/A	N/A
A_46_P025966	brown	-0.33763	-0.0248993	-0.0137146	0.261668	0.0661604	0.115785	N/A	N/A
A_46_P024966	brown	-0.492106	-0.189493	-0.114149	0.176598	0.283579	0.564302	N/A	N/A
A_46_P019616	brown	-0.54708	-0.100936	0.0227938	0.0959469	0.0427396	0.130885	N/A	N/A
A_46_P018261	brown	-1.13817	-0.693995	-0.09198	0.0662324	0.43328	0.367734	N/A	N/A
A_46_P017336	brown	-0.358679	-0.0634662	-0.112956	0.202208	-0.0182382	0.382799	N/A	N/A
A_46_P014736	brown	-0.826314	-0.141264	0.0370053	0.459003	-0.242713	0.124286	N/A	N/A
A_46_P012301	brown	-0.699275	-0.200097	-0.0355112	0.313789	0.0143183	0.418952	N/A	N/A
A_46_P009001	brown	-1.62157	-0.558378	-0.210764	0.187307	0.306684	0.608106	N/A	N/A
A_46_P007786	brown	-1.20762	-0.769377	-0.262482	0.158978	0.199903	0.864273	N/A	N/A
A_46_P005026	brown	-0.458699	-0.0714966	-0.0929295	0.358255	0.149806	0.421444	N/A	N/A
A_46_P330025	brown	-0.487599	0.018967	-0.13063	0.0200195	0.14021	0.205406	NAD(P)-binding Rossmann-fold superfamily protein; FUNCTIONS IN: oxidoreductase activity, binding, catalytic activity; INVOLVED IN: oxidation reduction, metabolic process; LOCATED IN: cellular_component unknown; EXPRESSED IN: male gametophyte, flower; EXPR	AT2G47120
A_46_P331070	brown	-0.44629	-0.13408	-0.0646523	0.0977937	0.091996	0.19613	NAD(P)-binding Rossmann-fold superfamily protein; FUNCTIONS IN: oxidoreductase activity, binding, catalytic activity; INVOLVED IN: response to cadmium ion, response to karrikin; LOCATED IN: cellular_component unknown; EXPRESSED IN: 22 plant structures; EX	AT1G07440
A_46_P079286	brown	-0.647302	-0.488763	-0.545628	0.524837	0.249079	0.768403	NOL1/NOP2/sun family protein / antitermination NusB domain-containing protein; FUNCTIONS IN: RNA binding; INVOLVED IN: regulation of transcription, DNA-dependent; LOCATED IN: chloroplast; EXPRESSED IN: 19 plant structures; EXPRESSED DURING: 13 growth stag	AT3G13180
A_46_P362050	brown	-0.288836	-0.0531707	-0.383964	0.026422	0.435879	0.563349	nuclear factor Y, subunit A9 (NF-YA9); FUNCTIONS IN: sequence-specific DNA binding transcription factor activity, specific transcriptional repressor activity; INVOLVED IN: negative regulation of gene-specific transcription, regulation of transcription, DN	AT3G20910
A_46_P008727	brown	-0.407295	-0.101908	-0.333658	0.0890613	0.458782	0.568976	nuclear factor Y, subunit A9 (NF-YA9); FUNCTIONS IN: sequence-specific DNA binding transcription factor activity, specific transcriptional repressor activity; INVOLVED IN: negative regulation of gene-specific transcription, regulation of transcription, DN	AT3G20910
A_46_P161949	brown	-0.462392	-0.195158	0.0414999	0.203544	0.28141	0.415844	nudix hydrolase homolog 16 (NUDT16); FUNCTIONS IN: hydrolase activity; EXPRESSED IN: 24 plant structures; EXPRESSED DURING: 15 growth stages; CONTAINS InterPro DOMAIN/s: NUDIX hydrolase domain-like (InterPro:IPR015797), NUDIX hydrolase, conserved site (In	AT3G12600
A_46_P036451	brown	-0.427091	0.0352791	-0.132165	0.0864091	0.125902	0.0643388	NUP50 (Nucleoporin 50 kDa) protein; FUNCTIONS IN: molecular_function unknown; INVOLVED IN: intracellular transport; LOCATED IN: nuclear pore; EXPRESSED IN: 23 plant structures; EXPRESSED DURING: 13 growth stages; CONTAINS InterPro DOMAIN/s: Ran binding pr	AT3G15970
A_46_P362370	brown	-0.457549	0.102944	-0.25732	0.101971	-0.0107625	0.292217	O-fucosyltransferase family protein; CONTAINS InterPro DOMAIN/s: GDP-fucose protein O-fucosyltransferase (InterPro:IPR019378); BEST Arabidopsis thaliana protein match is: O-fucosyltransferase family protein (TAIR:AT4G24530.1); Has 827 Blast hits to 825 pr	AT3G26370
A_46_P331015	brown	-0.532886	-0.0877873	-0.170794	0.301117	0.00159899	0.350785	O-Glycosyl hydrolases family 17 protein; FUNCTIONS IN: cation binding, hydrolase activity, hydrolyzing O-glycosyl compounds, catalytic activity; INVOLVED IN: carbohydrate metabolic process; LOCATED IN: anchored to plasma membrane, plasma membrane, anchore	AT2G01630
A_46_P266513	brown	-0.615243	0.017717	-0.101208	0.177692	0.00888284	0.20568	O-Glycosyl hydrolases family 17 protein; FUNCTIONS IN: cation binding, hydrolase activity, hydrolyzing O-glycosyl compounds, catalytic activity; INVOLVED IN: carbohydrate metabolic process; LOCATED IN: endomembrane system; EXPRESSED IN: leaf whorl, sepal,	AT3G23770
A_46_P341175	brown	-0.255605	-0.178659	-0.0503976	0.16866	0.115371	0.402118	oxidoreductase, 2OG-Fe(II) oxygenase family protein; BEST Arabidopsis thaliana protein match is: 2-oxoglutarate-dependent dioxygenase family protein (TAIR:AT5G01780.2); Has 1304 Blast hits to 1304 proteins in 617 species: Archae - 0; Bacteria - 928; Metaz	AT1G11780
A_46_P247869	brown	-0.228719	-0.066075	-0.0799853	0.17955	0.0300732	0.451774	oxidoreductase, 2OG-Fe(II) oxygenase family protein; BEST Arabidopsis thaliana protein match is: 2-oxoglutarate-dependent dioxygenase family protein (TAIR:AT5G01780.2); Has 1304 Blast hits to 1304 proteins in 617 species: Archae - 0; Bacteria - 928; Metaz	AT1G11780
A_46_P112999	brown	-0.261729	0.00170835	-0.00881513	-0.0961577	0.202018	0.145136	oxidoreductases; FUNCTIONS IN: oxidoreductase activity; INVOLVED IN: biological_process unknown; EXPRESSED IN: 17 plant structures; EXPRESSED DURING: 8 growth stages; CONTAINS InterPro DOMAIN/s: Oxoglutarate/iron-dependent oxygenase (InterPro:IPR005123).	AT4G20350
A_46_P121794	brown	-0.644253	-0.0213518	-0.106843	0.25326	-0.0299692	0.494168	P-loop containing nucleoside triphosphate hydrolases superfamily protein; FUNCTIONS IN: GTP binding; INVOLVED IN: response to bacterium; LOCATED IN: cellular_component unknown; EXPRESSED IN: 14 plant structures; EXPRESSED DURING: 6 growth stages; CONTAINS	AT4G09950
A_46_P031181	brown	-0.416261	-0.0130084	-0.101387	0.0969048	0.520221	0.295841	pathogenesis-related family protein; Has 199 Blast hits to 198 proteins in 70 species: Archae - 0; Bacteria - 51; Metazoa - 15; Fungi - 40; Plants - 91; Viruses - 0; Other Eukaryotes - 2 (source: NCBI BLink).	AT1G78780
A_46_P003066	brown	-0.508753	-0.0523701	-0.177117	0.185684	0.0586443	0.286316	Pathogenesis-related thaumatin superfamily protein; FUNCTIONS IN: molecular_function unknown; INVOLVED IN: response to other organism; LOCATED IN: endomembrane system; EXPRESSED IN: 22 plant structures; EXPRESSED DURING: 13 growth stages; CONTAINS InterPr	AT1G75800
A_46_P353420	brown	-0.526421	-0.27282	-0.214454	0.0565569	0.100465	0.277566	Pentatricopeptide repeat (PPR) superfamily protein; LOCATED IN: chloroplast; EXPRESSED IN: 22 plant structures; EXPRESSED DURING: 13 growth stages; CONTAINS InterPro DOMAIN/s: Pentatricopeptide repeat (InterPro:IPR002885); BEST Arabidopsis thaliana protei	AT3G42630
A_46_P257199	brown	-0.806088	-0.310171	-0.337865	0.238404	0.426794	0.138373	Peroxidase family protein; FUNCTIONS IN: peroxidase activity, heme binding; INVOLVED IN: oxidation reduction, response to oxidative stress; LOCATED IN: endomembrane system; EXPRESSED IN: hypocotyl, root; CONTAINS InterPro DOMAIN/s: Haem peroxidase (InterP	AT4G30170
A_46_P130249	brown	-0.92068	-0.127188	-0.619398	0.875734	-0.00336981	1.07009	Peroxisomal membrane 22 kDa (Mpv17/PMP22) family protein; FUNCTIONS IN: molecular_function unknown; INVOLVED IN: biological_process unknown; LOCATED IN: integral to membrane; CONTAINS InterPro DOMAIN/s: Mpv17/PMP22 (InterPro:IPR007248); BEST Arabidopsis t	AT4G14305
A_46_P182209	brown	-0.657941	-0.10955	-0.236944	0.221667	0.157783	0.27171	Phosphatidic acid phosphatase (PAP2) family protein; FUNCTIONS IN: catalytic activity; INVOLVED IN: biological_process unknown; LOCATED IN: membrane; EXPRESSED IN: 23 plant structures; EXPRESSED DURING: 14 growth stages; CONTAINS InterPro DOMAIN/s: Phosph	AT5G03080
A_46_P291328	brown	-0.238686	-0.0846559	-0.185448	0.215925	0.133191	0.343618	phosphorylcholine cytidylyltransferase (CCT1); CONTAINS InterPro DOMAIN/s: Rossmann-like alpha/beta/alpha sandwich fold (InterPro:IPR014729), Cytidyltransferase-related (InterPro:IPR004821), Cytidylyltransferase (InterPro:IPR004820); BEST Arabidopsis thal	AT2G32260
A_46_P151499	brown	-0.269365	-0.0229251	-0.218107	0.117639	0.104262	0.331352	phosphorylcholine cytidylyltransferase (CCT1); CONTAINS InterPro DOMAIN/s: Rossmann-like alpha/beta/alpha sandwich fold (InterPro:IPR014729), Cytidyltransferase-related (InterPro:IPR004821), Cytidylyltransferase (InterPro:IPR004820); BEST Arabidopsis thal	AT2G32260
A_46_P279133	brown	-1.01906	-0.418347	-0.105605	0.160041	0.234926	0.218721	Plant calmodulin-binding protein-related; CONTAINS InterPro DOMAIN/s: Calmodulin-binding protein, plant (InterPro:IPR012417); BEST Arabidopsis thaliana protein match is: Plant calmodulin-binding protein-related (TAIR:AT3G54570.1); Has 4321 Blast hits to 2	AT2G38800
A_46_P281433	brown	-0.618877	-0.239942	-0.157942	0.267456	0.169614	0.373958	Plant invertase/pectin methylesterase inhibitor superfamily protein; FUNCTIONS IN: enzyme inhibitor activity, pectinesterase inhibitor activity, pectinesterase activity; INVOLVED IN: response to salt stress; LOCATED IN: endomembrane system; EXPRESSED IN:	AT5G62350
A_46_P270468	brown	-0.581905	-0.14056	-0.100666	0.308526	0.219401	0.48235	Plant invertase/pectin methylesterase inhibitor superfamily protein; FUNCTIONS IN: enzyme inhibitor activity, pectinesterase inhibitor activity, pectinesterase activity; INVOLVED IN: response to salt stress; LOCATED IN: endomembrane system; EXPRESSED IN:	AT5G62350
A_46_P231054	brown	-0.606903	-0.171184	-0.103695	0.288305	0.181066	0.419019	Plant invertase/pectin methylesterase inhibitor superfamily protein; FUNCTIONS IN: enzyme inhibitor activity, pectinesterase inhibitor activity, pectinesterase activity; INVOLVED IN: response to salt stress; LOCATED IN: endomembrane system; EXPRESSED IN:	AT5G62350
A_46_P102579	brown	-1.1023	-0.724605	-0.0984167	0.232056	0.348185	0.490343	Plant invertase/pectin methylesterase inhibitor superfamily; FUNCTIONS IN: enzyme inhibitor activity, pectinesterase activity; INVOLVED IN: cell wall modification; LOCATED IN: endomembrane system, cell wall, plant-type cell wall; EXPRESSED IN: 14 plant st	AT1G02810
A_46_P160614	brown	-0.274674	0.0240302	0.104876	0.0333797	-0.0387003	-0.0721793	plasma membrane intrinsic protein 2E (PIP2E); FUNCTIONS IN: water channel activity; INVOLVED IN: transport, response to nematode; LOCATED IN: plasma membrane, membrane; EXPRESSED IN: 23 plant structures; EXPRESSED DURING: 13 growth stages; CONTAINS InterP	AT2G39010
A_46_P252544	brown	-0.756112	-0.630268	-0.0424652	0.174504	0.160405	0.514586	PLATZ transcription factor family protein; CONTAINS InterPro DOMAIN/s: Protein of unknown function DUF597 (InterPro:IPR006734); BEST Arabidopsis thaliana protein match is: PLATZ transcription factor family protein (TAIR:AT4G17900.1); Has 1807 Blast hits t	AT5G46710
A_46_P330910	brown	-0.825516	0.0285323	-0.391758	0.0317424	0.00083065	0.344547	PLC-like phosphodiesterases superfamily protein; FUNCTIONS IN: phospholipase C activity, phosphoric diester hydrolase activity; INVOLVED IN: intracellular signaling pathway, N-terminal protein myristoylation, lipid metabolic process; LOCATED IN: cellular_	AT4G38690
A_46_P224539	brown	-0.402197	-0.214102	-0.21203	0.172092	0.439324	0.571355	PLC-like phosphodiesterases superfamily protein; FUNCTIONS IN: phosphoric diester hydrolase activity, glycerophosphodiester phosphodiesterase activity; INVOLVED IN: glycerol metabolic process, lipid metabolic process; LOCATED IN: vacuole; EXPRESSED IN: 24	AT1G74210
A_46_P340180	brown	-0.443381	0.0308439	-0.117745	0.0803103	0.0512662	0.121945	Pleckstrin homology (PH) domain superfamily protein; FUNCTIONS IN: molecular_function unknown; INVOLVED IN: intracellular transport; LOCATED IN: cellular_component unknown; EXPRESSED IN: 23 plant structures; EXPRESSED DURING: 13 growth stages; CONTAINS In	AT4G11790
A_46_P245504	brown	-1.25114	-0.513098	-0.0294557	0.428151	0.216333	0.811487	pleiotropic drug resistance 3 (PDR3); FUNCTIONS IN: ATPase activity, coupled to transmembrane movement of substances; INVOLVED IN: drug transmembrane transport; LOCATED IN: membrane; EXPRESSED IN: 10 plant structures; EXPRESSED DURING: L mature pollen sta	AT2G29940
A_46_P066326	brown	-0.319082	-0.16093	-0.0796157	0.199013	0.062832	0.256141	POLA3; FUNCTIONS IN: DNA primase activity; INVOLVED IN: DNA replication, synthesis of RNA primer, DNA replication; EXPRESSED IN: 20 plant structures; EXPRESSED DURING: 14 growth stages; CONTAINS InterPro DOMAIN/s: DNA primase, small subunit (InterPro:IPR0	AT5G41880
A_46_P328930	brown	-0.583632	-0.101339	-0.00385388	-0.0513965	0.503944	0.259724	Polyketide cyclase/dehydrase and lipid transport superfamily protein; FUNCTIONS IN: molecular_function unknown; INVOLVED IN: response to biotic stimulus, defense response; LOCATED IN: cellular_component unknown; CONTAINS InterPro DOMAIN/s: Bet v I allerge	AT1G70870
A_46_P126228	brown	-2.49272	-1.3549	-0.943281	0.146507	0.45292	1.51208	Potential natural antisense gene, locus overlaps with AT3G12500	AT3G12502
A_46_P207884	brown	-0.536495	-0.259005	-0.0962014	0.0294755	0.315289	0.395716	Potential natural antisense gene, locus overlaps with AT4G26790	AT4G26795
A_46_P289193	brown	-0.459785	-0.0941542	0.118212	0.193523	0.213799	0.250167	PPD2 (and its paralog, PPD1) encode plant-specific putative DNA-binding proteins. Deletion of the PPD locus increases leaf lamina size and results in dome-shaped rather than flat leaves. Siliques are also altered in shape because of extra lamina growth.	AT4G14720
A_46_P080476	brown	-0.468848	0.0493781	-0.268519	0.0543604	0.0310615	0.303747	PRA7; INVOLVED IN: vesicle-mediated transport; LOCATED IN: endoplasmic reticulum, plasma membrane; EXPRESSED IN: 25 plant structures; EXPRESSED DURING: 15 growth stages; CONTAINS InterPro DOMAIN/s: Prenylated rab acceptor PRA1 (InterPro:IPR004895); BEST A	AT1G55190
A_46_P290298	brown	-0.227545	-0.0941704	0.027136	0.0623816	0.0326584	0.36596	Predicted to encode a PR (pathogenesis-related) protein. Belongs to the lipid transfer protein (PR-14) family with the following members: At2g38540/LTP1, At2g38530/LTP2, At5g59320/LTP3, At5g59310/LTP4, At3g51600/LTP5, At3g08770/LTP6, At2g15050/LTP7, At	AT5G59320
A_46_P136179	brown	-1.18159	-0.522763	-0.379527	0.216292	0.499705	0.640208	Predicted to encode a PR (pathogenesis-related) protein. Belongs to the lipid transfer protein (PR-14) family with the following members: At2g38540/LTP1, At2g38530/LTP2, At5g59320/LTP3, At5g59310/LTP4, At3g51600/LTP5, At3g08770/LTP6, At2g15050/LTP7, At	AT5G59320
A_46_P136169	brown	-1.32499	-0.292162	-0.350055	0.274625	0.489656	1.03565	Predicted to encode a PR (pathogenesis-related) protein. Belongs to the lipid transfer protein (PR-14) family with the following members: At2g38540/LTP1, At2g38530/LTP2, At5g59320/LTP3, At5g59310/LTP4, At3g51600/LTP5, At3g08770/LTP6, At2g15050/LTP7, At	AT5G59320
A_46_P285688	brown	-2.19915	-0.136084	-0.422109	0.467268	0.175288	1.14872	Predicted to encode a PR (pathogenesis-related) protein. Belongs to the lipid transfer protein (PR-14) family with the following members: At2g38540/LTP1, At2g38530/LTP2, At5g59320/LTP3, At5g59310/LTP4, At3g51600/LTP5, At3g08770/LTP6, At2g15050/LTP7, At	AT3G08770
A_46_P283163	brown	-1.68135	-0.613257	-0.0341659	-0.142371	0.595921	0.620329	Predicted to encode a PR (pathogenesis-related) protein. Belongs to the lipid transfer protein (PR-14) family with the following members: At2g38540/LTP1, At2g38530/LTP2, At5g59320/LTP3, At5g59310/LTP4, At3g51600/LTP5, At3g08770/LTP6, At2g15050/LTP7, At	AT3G08770
A_46_P282613	brown	-1.76656	-0.678356	-0.0431495	-0.142527	0.513693	0.6211	Predicted to encode a PR (pathogenesis-related) protein. Belongs to the lipid transfer protein (PR-14) family with the following members: At2g38540/LTP1, At2g38530/LTP2, At5g59320/LTP3, At5g59310/LTP4, At3g51600/LTP5, At3g08770/LTP6, At2g15050/LTP7, At	AT3G08770
A_46_P277733	brown	-1.98543	-0.635815	-0.18991	-0.0660103	0.389482	0.728413	Predicted to encode a PR (pathogenesis-related) protein. Belongs to the lipid transfer protein (PR-14) family with the following members: At2g38540/LTP1, At2g38530/LTP2, At5g59320/LTP3, At5g59310/LTP4, At3g51600/LTP5, At3g08770/LTP6, At2g15050/LTP7, At	AT3G08770
A_46_P261733	brown	-2.44885	0.0903494	-0.665468	0.621909	-0.0105891	1.34328	Predicted to encode a PR (pathogenesis-related) protein. Belongs to the lipid transfer protein (PR-14) family with the following members: At2g38540/LTP1, At2g38530/LTP2, At5g59320/LTP3, At5g59310/LTP4, At3g51600/LTP5, At3g08770/LTP6, At2g15050/LTP7, At	AT3G08770
A_46_P241749	brown	-2.24998	-0.0664571	-0.54958	0.482941	0.095341	1.11358	Predicted to encode a PR (pathogenesis-related) protein. Belongs to the lipid transfer protein (PR-14) family with the following members: At2g38540/LTP1, At2g38530/LTP2, At5g59320/LTP3, At5g59310/LTP4, At3g51600/LTP5, At3g08770/LTP6, At2g15050/LTP7, At	AT3G08770
A_46_P341980	brown	-0.804329	-0.414596	-0.064702	0.114904	0.106667	0.193196	Protease-associated (PA) RING/U-box zinc finger family protein; FUNCTIONS IN: peptidase activity, zinc ion binding; LOCATED IN: endomembrane system; EXPRESSED IN: 17 plant structures; EXPRESSED DURING: 7 growth stages; CONTAINS InterPro DOMAIN/s: Protease	AT4G09560
A_46_P183299	brown	-0.366934	-0.151731	0.0741871	0.288646	-0.0404127	0.343171	Protein containing methyl-CpG-binding domain.Has sequence similarity to human MBD proteins.	AT1G15340
A_46_P281938	brown	-0.365735	-0.0896975	-0.0674102	0.0950788	0.127504	0.175	Protein kinase superfamily protein; FUNCTIONS IN: kinase activity; INVOLVED IN: protein amino acid phosphorylation; LOCATED IN: plasma membrane; EXPRESSED IN: 23 plant structures; EXPRESSED DURING: 13 growth stages; CONTAINS InterPro DOMAIN/s: Protein kin	AT3G58690
A_46_P040701	brown	-0.764886	-0.266788	-0.202711	0.322548	0.21462	0.450083	Protein kinase superfamily protein; FUNCTIONS IN: protein kinase activity, kinase activity, ATP binding; INVOLVED IN: protein amino acid phosphorylation; EXPRESSED IN: 21 plant structures; EXPRESSED DURING: 10 growth stages; CONTAINS InterPro DOMAIN/s: Pr	AT3G57710
A_46_P117334	brown	-1.45434	-0.496679	-0.332057	0.558452	0.269522	0.900722	Protein kinase superfamily protein; FUNCTIONS IN: protein serine/threonine kinase activity, protein kinase activity, ATP binding; INVOLVED IN: protein amino acid phosphorylation; LOCATED IN: nucleus; EXPRESSED IN: 25 plant structures; EXPRESSED DURING: 15	AT3G25840
A_46_P076171	brown	-0.45153	-0.105603	-0.164801	0.329502	0.0801911	0.467331	Protein kinase superfamily protein; FUNCTIONS IN: protein serine/threonine kinase activity, protein kinase activity, kinase activity, ATP binding; INVOLVED IN: protein amino acid phosphorylation; EXPRESSED IN: 8 plant structures; EXPRESSED DURING: LP.06 s	AT2G25220
A_46_P147284	brown	-0.261079	-0.125775	-0.228181	0.0167108	0.0754733	0.361941	Protein of unknown function (DUF1138); FUNCTIONS IN: molecular_function unknown; INVOLVED IN: response to stress; LOCATED IN: membrane; EXPRESSED IN: 23 plant structures; EXPRESSED DURING: 13 growth stages; CONTAINS InterPro DOMAIN/s: Protein of unknown f	AT1G01170
A_46_P056301	brown	-0.740669	-0.429596	-0.0809452	0.0531971	0.491519	0.379412	Protein of unknown function (DUF1218); FUNCTIONS IN: molecular_function unknown; INVOLVED IN: biological_process unknown; LOCATED IN: endomembrane system; EXPRESSED IN: 22 plant structures; EXPRESSED DURING: 13 growth stages; CONTAINS InterPro DOMAIN/s: P	AT1G61065
A_46_P034001	brown	-0.333257	-0.0454535	-0.160544	0.242535	0.17541	0.455019	Protein of unknown function (DUF1639); CONTAINS InterPro DOMAIN/s: Protein of unknown function DUF1639 (InterPro:IPR012438); BEST Arabidopsis thaliana protein match is: Protein of unknown function (DUF1639) (TAIR:AT1G68340.1); Has 265 Blast hits to 265 pr	AT1G25370
A_46_P233604	brown	-0.378354	0.0481985	-0.297277	0.0686768	0.017954	0.432555	Protein of unknown function (DUF1682); FUNCTIONS IN: molecular_function unknown; INVOLVED IN: biological_process unknown; LOCATED IN: endoplasmic reticulum; EXPRESSED IN: 21 plant structures; EXPRESSED DURING: 8 growth stages; CONTAINS InterPro DOMAIN/s:	AT5G49945
A_46_P283888	brown	-1.20005	-0.249156	-0.265625	-0.0621778	0.555309	0.418345	Protein of unknown function (DUF3537); CONTAINS InterPro DOMAIN/s: Protein of unknown function DUF3537 (InterPro:IPR021924); BEST Arabidopsis thaliana protein match is: Protein of unknown function (DUF3537) (TAIR:AT1G50630.1); Has 143 Blast hits to 143 pr	AT3G20300
A_46_P286418	brown	-0.260491	0.0797396	-0.216029	-0.0699533	0.18934	0.294057	Protein of unknown function (DUF579); CONTAINS InterPro DOMAIN/s: Protein of unknown function DUF579 (InterPro:IPR021148), Conserved hypothetical protein CHP01627 (InterPro:IPR006514); BEST Arabidopsis thaliana protein match is: Protein of unknown functio	AT2G15440
A_46_P290803	brown	-0.398036	-0.0912555	0.211569	0.126879	0.0227359	-0.0729049	Protein of unknown function (DUF581); CONTAINS InterPro DOMAIN/s: Protein of unknown function DUF581 (InterPro:IPR007650); BEST Arabidopsis thaliana protein match is: Protein of unknown function (DUF581) (TAIR:AT1G19200.1); Has 483 Blast hits to 483 prote	AT1G74940
A_46_P156814	brown	-0.307971	0.0061574	0.249747	0.167543	0.0493557	-0.0812116	Protein of unknown function (DUF581); CONTAINS InterPro DOMAIN/s: Protein of unknown function DUF581 (InterPro:IPR007650); BEST Arabidopsis thaliana protein match is: Protein of unknown function (DUF581) (TAIR:AT1G19200.1); Has 483 Blast hits to 483 prote	AT1G74940
A_46_P156809	brown	-0.312986	-0.00878859	0.261672	0.195076	0.0546041	-0.100403	Protein of unknown function (DUF581); CONTAINS InterPro DOMAIN/s: Protein of unknown function DUF581 (InterPro:IPR007650); BEST Arabidopsis thaliana protein match is: Protein of unknown function (DUF581) (TAIR:AT1G19200.1); Has 483 Blast hits to 483 prote	AT1G74940
A_46_P324430	brown	-0.641641	-0.0119979	-0.260726	0.184527	0.0143763	0.390013	Protein of unknown function (DUF59); FUNCTIONS IN: molecular_function unknown; INVOLVED IN: biological_process unknown; LOCATED IN: cellular_component unknown; CONTAINS InterPro DOMAIN/s: Protein of unknown function DUF59 (InterPro:IPR002744); BEST Arabid	AT3G50845
A_46_P227499	brown	-0.559669	-0.00279887	-0.144319	0.267606	0.0835865	0.387591	Protein of unknown function (DUF59); FUNCTIONS IN: molecular_function unknown; INVOLVED IN: biological_process unknown; LOCATED IN: cellular_component unknown; CONTAINS InterPro DOMAIN/s: Protein of unknown function DUF59 (InterPro:IPR002744); BEST Arabid	AT3G50845
A_46_P201019	brown	-0.510169	-0.267785	-0.0823029	0.112902	0.137381	0.457507	Protein of unknown function (DUF789); CONTAINS InterPro DOMAIN/s: Protein of unknown function DUF789 (InterPro:IPR008507); BEST Arabidopsis thaliana protein match is: Protein of unknown function (DUF789) (TAIR:AT1G03610.1); Has 30201 Blast hits to 17322 p	AT4G03420
A_46_P013731	brown	-1.17383	-0.500239	0.0853408	0.0882066	0.151071	0.182669	Protein of unknown function (DUF789); CONTAINS InterPro DOMAIN/s: Protein of unknown function DUF789 (InterPro:IPR008507); BEST Arabidopsis thaliana protein match is: Protein of unknown function (DUF789) (TAIR:AT1G73210.1); Has 265 Blast hits to 257 prote	AT1G17830
A_46_P020071	brown	-0.668968	-0.073609	-0.124354	0.157158	0.0681143	0.288944	Protein of unknown function, DUF538; INVOLVED IN: biological_process unknown; LOCATED IN: endomembrane system; EXPRESSED IN: 16 plant structures; EXPRESSED DURING: 6 growth stages; CONTAINS InterPro DOMAIN/s: Protein of unknown function DUF538 (InterPro:I	AT5G54530
A_46_P291618	brown	-0.671459	-0.177996	0.0448384	0.0497053	0.196441	0.302892	Protein of unknown function, DUF584; CONTAINS InterPro DOMAIN/s: Protein of unknown function DUF584 (InterPro:IPR007608); BEST Arabidopsis thaliana protein match is: Protein of unknown function, DUF584 (TAIR:AT4G04630.1); Has 30201 Blast hits to 17322 pro	AT4G21970
A_46_P320270	brown	-0.690436	-0.298994	-0.0988762	0.457474	0.100166	0.406625	Protein of unknown function, DUF617; CONTAINS InterPro DOMAIN/s: Protein of unknown function DUF617, plant (InterPro:IPR006460); BEST Arabidopsis thaliana protein match is: Protein of unknown function, DUF617 (TAIR:AT3G25640.1); Has 1807 Blast hits to 180	AT5G23100
A_46_P320535	brown	-0.57375	-0.0655223	0.0478795	0.142597	0.0245847	0.135144	pseudogene, similar to Avr9/Cf-9 rapidly elicited protein 141, similar to GB:AAB61068; blastp match of 43% identity and 5.0e-152 P-value to GP|30013669|gb|AAP03877.1||AY220478 Avr9/Cf-9 rapidly elicited protein 141 {Nicotiana tabacum}	AT2G24750
A_46_P146339	brown	-1.6298	-0.791222	0.0437699	0.173572	0.674536	0.812265	pseudogene, similar to myrosinase-binding protein related protein, blastp match of 48% identity and 5.8e-85 P-value to GP|1655830|gb|AAC08051.1||U59446 myrosinase-binding protein related protein {Brassica napus}	AT3G16415
A_46_P045256	brown	-1.52378	-0.645089	0.0955811	0.205105	0.634518	0.774851	pseudogene, similar to myrosinase-binding protein related protein, blastp match of 48% identity and 5.8e-85 P-value to GP|1655830|gb|AAC08051.1||U59446 myrosinase-binding protein related protein {Brassica napus}	AT3G16415
A_46_P140749	brown	-0.423901	-0.152288	0.00297387	0.0649036	0.0301695	0.100048	purple acid phosphatase 18 (PAP18); FUNCTIONS IN: protein serine/threonine phosphatase activity, acid phosphatase activity; INVOLVED IN: biological_process unknown; LOCATED IN: endomembrane system; EXPRESSED IN: 24 plant structures; EXPRESSED DURING: 13 g	AT3G20500
A_46_P355765	brown	-0.567539	-0.0437643	-0.251295	0.153129	0.100765	0.497265	Purple acid phosphatases superfamily protein; FUNCTIONS IN: hydrolase activity, protein serine/threonine phosphatase activity, metal ion binding, acid phosphatase activity; INVOLVED IN: biological_process unknown; LOCATED IN: chloroplast; EXPRESSED IN: 25	AT1G13900
A_46_P357780	brown	-0.588065	-0.116354	-0.16687	0.266329	0.0921338	0.42786	Putative glycosyltransferase, similar to other CAZy Family 47 proteins. The protein is predicted to be a type 2 membrane protein with a signal anchor and is predicted to be targeted to the secretory pathway and to have a single transmembrane helix near th	AT2G35100
A_46_P280538	brown	-0.656437	-0.541024	-0.143037	0.364935	0.712746	1.08288	Putative poly-A binding protein. Member of a gene family .Expressed in stele and root meristem and post-fertilization ovules.Member of the class II family of PABP proteins.	AT4G34110
A_46_P338430	brown	-0.572951	-0.0429745	-0.151996	0.117309	0.0422885	0.327185	putative proline-rich protein (At2g14890) mRNA, complete	AT2G14890
A_46_P061951	brown	0.215156	0.0462225	-0.637741	-0.331921	0.526456	0.703647	Putative thiol-disulphide oxidoreductase DCC; FUNCTIONS IN: molecular_function unknown; INVOLVED IN: biological_process unknown; LOCATED IN: mitochondrion; EXPRESSED IN: 22 plant structures; EXPRESSED DURING: 15 growth stages; CONTAINS InterPro DOMAIN/s:	AT5G50100
A_46_P163044	brown	-1.61899	-0.35115	-0.284324	0.212351	0.63485	1.16913	recombination and DNA-damage resistance protein (DRT112) One of two Arabidopsis plastocyanin genes. Predominant form, expressed 10x higher than PETE1. PETE2 is thought to be post-transcriptionally regulated via copper accumulation and is involved in copp	AT1G20340
A_46_P335435	brown	-0.293898	-0.0299141	-0.00018263	0.1105	-0.00517257	0.123549	RED AND FAR-RED INSENSITIVE 2 (RFI2); CONTAINS InterPro DOMAIN/s: Zinc finger, RING-type (InterPro:IPR001841), Zinc finger, C3HC4 RING-type (InterPro:IPR018957); BEST Arabidopsis thaliana protein match is: RING/U-box superfamily protein (TAIR:AT3G05545.1)	AT2G47700
A_46_P362765	brown	-0.173248	-0.140915	-0.0124855	0.151301	0.056579	0.381714	Remorin family protein; CONTAINS InterPro DOMAIN/s: Remorin, C-terminal (InterPro:IPR005516); BEST Arabidopsis thaliana protein match is: Remorin family protein (TAIR:AT1G69325.1); Has 2207 Blast hits to 2073 proteins in 300 species: Archae - 0; Bacteria	AT1G13920
A_46_P366965	brown	-2.02339	-1.45512	-0.104952	0.469993	1.63364	1.95924	Ribosomal L29 family protein ; FUNCTIONS IN: structural constituent of ribosome; INVOLVED IN: translation, ribosome biogenesis; LOCATED IN: cytosolic ribosome, ribosome, cytosolic large ribosomal subunit, plasma membrane; EXPRESSED IN: 25 plant structures	AT5G02610
A_46_P183484	brown	-1.35123	-1.09853	-0.165568	0.226337	0.296322	0.676407	Ribosomal L5P family protein; FUNCTIONS IN: structural constituent of ribosome; INVOLVED IN: translation; LOCATED IN: ribosome, intracellular; CONTAINS InterPro DOMAIN/s: Ribosomal protein L5 (InterPro:IPR002132), Ribosomal protein L5, N-terminal (InterPr	AT2G07725
A_46_P367800	brown	-0.361084	-0.0146944	-0.27006	0.0474396	0.113002	0.366896	Ribosomal protein L19e family protein; FUNCTIONS IN: structural constituent of ribosome; INVOLVED IN: translation, ribosome biogenesis; LOCATED IN: cytosolic ribosome, ribosome, cytosolic large ribosomal subunit, plasma membrane; EXPRESSED IN: 24 plant st	AT4G02230
A_46_P329615	brown	-0.127679	0.225017	0.0363232	-0.10405	0.290364	0.274459	Ribosomal protein S21 family protein; FUNCTIONS IN: structural constituent of ribosome; INVOLVED IN: translation; LOCATED IN: ribosome, intracellular; EXPRESSED IN: 23 plant structures; EXPRESSED DURING: 13 growth stages; CONTAINS InterPro DOMAIN/s: Ribos	AT3G26360
A_46_P332475	brown	-0.340546	-0.0108414	-0.0918509	-0.028567	0.0580209	0.166764	RING/FYVE/PHD zinc finger superfamily protein; FUNCTIONS IN: phosphoinositide binding; INVOLVED IN: signal transduction; EXPRESSED IN: 24 plant structures; EXPRESSED DURING: 15 growth stages; CONTAINS InterPro DOMAIN/s: Zinc finger, FYVE-type (InterPro:IP	AT1G20110
A_46_P066391	brown	-0.40391	-0.107488	-0.0101684	0.0926479	-0.102801	0.124617	RING/FYVE/PHD zinc finger superfamily protein; FUNCTIONS IN: zinc ion binding; LOCATED IN: membrane; EXPRESSED IN: 22 plant structures; EXPRESSED DURING: 12 growth stages; CONTAINS InterPro DOMAIN/s: Zinc finger, C3HC4 RING-type (InterPro:IPR018957), Zinc	AT2G34200
A_46_P078651	brown	-0.653154	-0.376338	-0.0907296	-0.0833302	0.557556	0.471984	RING/U-box superfamily protein; FUNCTIONS IN: zinc ion binding; EXPRESSED IN: 10 plant structures; EXPRESSED DURING: LP.04 four leaves visible, 4 anthesis, C globular stage, petal differentiation and expansion stage; CONTAINS InterPro DOMAIN/s: Zinc finge	AT5G01880
A_46_P196774	brown	-0.314641	0.00998386	-0.0569625	0.103107	0.0544521	0.0924732	RING/U-box superfamily protein; FUNCTIONS IN: zinc ion binding; EXPRESSED IN: 21 plant structures; EXPRESSED DURING: 13 growth stages; CONTAINS InterPro DOMAIN/s: Zinc finger, RING-type (InterPro:IPR001841), Zinc finger, C3HC4 RING-type (InterPro:IPR01895	AT1G23980
A_46_P043671	brown	-0.412974	-0.142427	-0.116916	0.117747	0.0803316	0.267398	RING/U-box superfamily protein; FUNCTIONS IN: zinc ion binding; EXPRESSED IN: 22 plant structures; EXPRESSED DURING: 13 growth stages; CONTAINS InterPro DOMAIN/s: Zinc finger, RING-type (InterPro:IPR001841), Zinc finger, C3HC4 RING-type (InterPro:IPR01895	AT1G49850
A_46_P065776	brown	-0.0155298	-0.254438	-0.15001	0.128632	-0.0152771	0.358714	RING/U-box superfamily protein; FUNCTIONS IN: zinc ion binding; INVOLVED IN: response to chitin; CONTAINS InterPro DOMAIN/s: Zinc finger, RING-type (InterPro:IPR001841), Zinc finger, C3HC4 RING-type (InterPro:IPR018957); BEST Arabidopsis thaliana protein	AT4G30370
A_46_P193754	brown	-0.421737	-0.150581	-0.0831631	0.127097	0.247316	0.323788	RING/U-box superfamily protein; FUNCTIONS IN: zinc ion binding; LOCATED IN: plasma membrane; EXPRESSED IN: 25 plant structures; EXPRESSED DURING: 14 growth stages; CONTAINS InterPro DOMAIN/s: Zinc finger, RING-type (InterPro:IPR001841), Zinc finger, C3HC4	AT3G61180
A_46_P011771	brown	-0.953534	-0.349371	-0.145833	0.377896	0.0563231	0.944507	RmlC-like cupins superfamily protein; FUNCTIONS IN: molecular_function unknown; LOCATED IN: chloroplast; EXPRESSED IN: 22 plant structures; EXPRESSED DURING: 14 growth stages; CONTAINS InterPro DOMAIN/s: Cupin, RmlC-type (InterPro:IPR011051), Protein of u	AT4G10300
A_46_P349095	brown	-1.36446	-0.294455	-0.117517	0.443828	0.163745	0.976325	RNA-binding (RRM/RBD/RNP motifs) family protein; FUNCTIONS IN: oxidoreductase activity, nucleotide binding, nucleic acid binding; INVOLVED IN: oxidation reduction; EXPRESSED IN: cultured cell; CONTAINS InterPro DOMAIN/s: Aldo/keto reductase (InterPro:IPR0	AT5G46870
A_46_P033631	brown	-0.528551	0.14071	-0.133703	0.444945	-0.0361964	0.670466	RNA-binding protein, putative. Member of a family of proteins having an PABC binding domain (PAM motif).	AT4G10610
A_46_P204994	brown	-0.697336	-0.411844	0.224641	0.206705	0.0805082	0.139572	RNI-like superfamily protein; INVOLVED IN: signal transduction; LOCATED IN: endomembrane system; EXPRESSED IN: 18 plant structures; EXPRESSED DURING: 12 growth stages; CONTAINS InterPro DOMAIN/s: Leucine-rich repeat (InterPro:IPR001611); BEST Arabidopsis	AT1G68780
A_46_P048581	brown	-0.790873	-0.0814052	-0.0278703	0.432032	-0.165491	0.311834	RPK1 is a leucine-rich receptor-like kinase located in the plasma membrane which is upregulated by abscisic acid, dehydration, high salt, low temperature, but not by other plant hormones. RPK1 knock-out and antisense plants show an ABA-insensitive phenoty	AT1G69270
A_46_P280368	brown	-0.766975	-0.647643	-0.192313	0.182339	0.376731	0.697265	S-adenosyl-L-methionine-dependent methyltransferases superfamily protein; FUNCTIONS IN: methyltransferase activity, catalytic activity; INVOLVED IN: metabolic process; LOCATED IN: cellular_component unknown; EXPRESSED IN: 22 plant structures; EXPRESSED DU	AT3G60910
A_46_P246739	brown	-1.16164	0.0205649	-0.934463	0.0319347	-0.107444	0.563245	S1FA-like DNA-binding protein; FUNCTIONS IN: DNA binding; INVOLVED IN: regulation of transcription; LOCATED IN: nucleus; EXPRESSED IN: 22 plant structures; EXPRESSED DURING: 14 growth stages; CONTAINS InterPro DOMAIN/s: DNA binding protein S1FA (InterPro:	AT3G53370
A_46_P058701	brown	-0.951225	-0.173951	-0.190172	0.325496	0.102647	0.555209	SAUR-like auxin-responsive protein family ; CONTAINS InterPro DOMAIN/s: Auxin responsive SAUR protein (InterPro:IPR003676); BEST Arabidopsis thaliana protein match is: SAUR-like auxin-responsive protein family (TAIR:AT1G56150.1); Has 1206 Blast hits to 1	AT3G12830
A_46_P082931	brown	-0.211783	-0.261974	-0.285373	0.064813	0.177569	0.24507	SAUR-like auxin-responsive protein family ; CONTAINS InterPro DOMAIN/s: Auxin responsive SAUR protein (InterPro:IPR003676); BEST Arabidopsis thaliana protein match is: SAUR-like auxin-responsive protein family (TAIR:AT1G75590.1); Has 1391 Blast hits to 1	AT1G19840
A_46_P086156	brown	-0.306989	-0.384519	-0.176107	0.373713	0.219568	1.01557	SAUR-like auxin-responsive protein family ; CONTAINS InterPro DOMAIN/s: Auxin responsive SAUR protein (InterPro:IPR003676); BEST Arabidopsis thaliana protein match is: SAUR-like auxin-responsive protein family (TAIR:AT2G18010.1); Has 1361 Blast hits to 1	AT4G36110
A_46_P105384	brown	-1.67903	-0.188576	0.201134	0.455619	0.250464	0.117251	SAUR-like auxin-responsive protein family ; CONTAINS InterPro DOMAIN/s: Auxin responsive SAUR protein (InterPro:IPR003676); BEST Arabidopsis thaliana protein match is: SAUR-like auxin-responsive protein family (TAIR:AT3G61900.1); Has 1291 Blast hits to 1	AT2G46690
A_46_P112219	brown	-0.449084	-0.493753	-0.393353	0.269256	0.682772	1.29846	SAUR-like auxin-responsive protein family ; CONTAINS InterPro DOMAIN/s: Auxin responsive SAUR protein (InterPro:IPR003676); BEST Arabidopsis thaliana protein match is: SAUR-like auxin-responsive protein family (TAIR:AT5G18050.1); Has 1807 Blast hits to 1	AT5G18060
A_46_P369070	brown	-0.457785	-0.044095	-0.205645	0.0512931	0.188257	0.311836	SEC14 cytosolic factor family protein / phosphoglyceride transfer family protein; CONTAINS InterPro DOMAIN/s: Cellular retinaldehyde-binding/triple function, C-terminal (InterPro:IPR001251); BEST Arabidopsis thaliana protein match is: SEC14 cytosolic fact	AT4G35750
A_46_P006421	brown	-1.63633	-0.0733178	-0.34486	0.86526	0.0563014	0.947342	SEC14 cytosolic factor family protein / phosphoglyceride transfer family protein; CONTAINS InterPro DOMAIN/s: Cellular retinaldehyde-binding/triple function, C-terminal (InterPro:IPR001251); BEST Arabidopsis thaliana protein match is: SEC14 cytosolic fact	AT4G35750
A_46_P273528	brown	-0.555696	-0.193768	0.00349538	0.221371	0.00775893	0.28866	SEC14 cytosolic factor family protein / phosphoglyceride transfer family protein; FUNCTIONS IN: transporter activity; INVOLVED IN: transport; LOCATED IN: cellular_component unknown; EXPRESSED IN: 24 plant structures; EXPRESSED DURING: 14 growth stages; CO	AT3G46450
A_46_P215819	brown	-0.510648	-0.104892	0.00956281	0.0092214	0.111441	0.0235898	SEC14 cytosolic factor family protein / phosphoglyceride transfer family protein; FUNCTIONS IN: transporter activity; INVOLVED IN: transport; LOCATED IN: chloroplast; CONTAINS InterPro DOMAIN/s: Cellular retinaldehyde-binding/triple function, C-terminal (	AT4G09160
A_46_P217499	brown	-0.67209	0.0700306	-0.0541432	0.473307	-0.115215	0.604271	selenium binding; FUNCTIONS IN: selenium binding; INVOLVED IN: cell redox homeostasis; LOCATED IN: cellular_component unknown; EXPRESSED IN: 23 plant structures; EXPRESSED DURING: 13 growth stages; CONTAINS InterPro DOMAIN/s: Selenoprotein, Rdx type (Inte	AT2G24440
A_46_P267718	brown	-1.28305	-0.280679	-0.987758	0.0738341	0.530692	0.515966	senescence-related gene 3 (SRG3); FUNCTIONS IN: phosphoric diester hydrolase activity, glycerophosphodiester phosphodiesterase activity; INVOLVED IN: glycerol metabolic process, lipid metabolic process; EXPRESSED IN: 18 plant structures; EXPRESSED DURING:	AT3G02040
A_46_P155299	brown	-1.23036	-0.304503	-0.790798	0.103661	0.540496	0.56071	senescence-related gene 3 (SRG3); FUNCTIONS IN: phosphoric diester hydrolase activity, glycerophosphodiester phosphodiesterase activity; INVOLVED IN: glycerol metabolic process, lipid metabolic process; EXPRESSED IN: 18 plant structures; EXPRESSED DURING:	AT3G02040
A_46_P042711	brown	-1.23264	-0.155769	-1.0069	0.154632	0.596827	0.59773	senescence-related gene 3 (SRG3); FUNCTIONS IN: phosphoric diester hydrolase activity, glycerophosphodiester phosphodiesterase activity; INVOLVED IN: glycerol metabolic process, lipid metabolic process; EXPRESSED IN: 18 plant structures; EXPRESSED DURING:	AT3G02040
A_46_P200784	brown	-1.36312	-0.930047	-0.0612218	0.132013	0.378208	0.649252	serine carboxypeptidase-like 3 (scpl3); FUNCTIONS IN: serine-type carboxypeptidase activity; INVOLVED IN: proteolysis; LOCATED IN: endomembrane system; EXPRESSED IN: root; CONTAINS InterPro DOMAIN/s: Peptidase S10, serine carboxypeptidase (InterPro:IPR001	AT1G73280
A_46_P284943	brown	-0.213372	-0.0208573	-0.069852	-0.135949	0.28624	0.778135	serine-rich protein-related; BEST Arabidopsis thaliana protein match is: serine-rich protein-related (TAIR:AT5G25280.2); Has 1807 Blast hits to 1807 proteins in 277 species: Archae - 0; Bacteria - 0; Metazoa - 736; Fungi - 347; Plants - 385; Viruses - 0;	AT5G11090
A_46_P012226	brown	-0.621133	-0.328506	0.0508966	0.0726687	0.103779	0.386107	serine-rich protein-related; BEST Arabidopsis thaliana protein match is: serine-rich protein-related (TAIR:AT5G25280.2); Has 1807 Blast hits to 1807 proteins in 277 species: Archae - 0; Bacteria - 0; Metazoa - 736; Fungi - 347; Plants - 385; Viruses - 0;	AT5G11090
A_46_P230154	brown	-0.825724	0.0327353	-0.637153	0.597904	0.27003	0.92308	Serine/threonine-protein kinase WNK (With No Lysine)-related; BEST Arabidopsis thaliana protein match is: Serine/threonine-protein kinase WNK (With No Lysine)-related (TAIR:AT5G53900.2); Has 3565 Blast hits to 2565 proteins in 80 species: Archae - 0; Bact	AT1G60060
A_46_P091061	brown	-0.585476	-0.306979	-0.110114	0.138534	0.431652	0.537112	SGNH hydrolase-type esterase superfamily protein; FUNCTIONS IN: hydrolase activity, hydrolase activity, acting on ester bonds, carboxylesterase activity; INVOLVED IN: lipid metabolic process; EXPRESSED IN: 22 plant structures; EXPRESSED DURING: 13 growth	AT2G38180
A_46_P032626	brown	-1.37605	-0.0330551	-0.486225	0.626436	-0.0127778	1.03395	SGNH hydrolase-type esterase superfamily protein; FUNCTIONS IN: hydrolase activity, hydrolase activity, acting on ester bonds, carboxylesterase activity; INVOLVED IN: lipid metabolic process; LOCATED IN: cellular_component unknown; EXPRESSED IN: 20 plant	AT3G11210
A_46_P044841	brown	-0.293281	0.00242027	-0.0420154	0.10368	0.0777577	0.0156871	Similar to POL2A, DNA polymerase epsilon catalytic subunit. Essential for Arabidopsis growth. Null homozygotes are embryo lethal, partial loss of function alleles show embryo patterning defects such as root pole displacement. Delayed progression through c	AT1G08260
A_46_P182809	brown	-0.574571	-0.0680586	-0.266241	0.0853831	0.141516	0.410143	SKP1-like 14 (SK14); CONTAINS InterPro DOMAIN/s: E3 ubiquitin ligase, SCF complex, Skp subunit (InterPro:IPR016897), SKP1 component, dimerisation (InterPro:IPR016072), SKP1 component (InterPro:IPR001232), BTB/POZ fold (InterPro:IPR011333), SKP1 component,	AT2G03170
A_46_P239964	brown	-0.341735	-0.0758114	0.0102533	0.0425653	0.160849	0.277766	SKU5 similar 17 (sks17); FUNCTIONS IN: oxidoreductase activity, copper ion binding; INVOLVED IN: response to karrikin; LOCATED IN: cell wall, plant-type cell wall; EXPRESSED IN: 21 plant structures; EXPRESSED DURING: 13 growth stages; CONTAINS InterPro D	AT5G66920
A_46_P074381	brown	-1.71422	-0.81013	-0.36836	0.31456	0.563315	1.19445	SNARE associated Golgi protein family; CONTAINS InterPro DOMAIN/s: SNARE associated Golgi protein (InterPro:IPR015414); BEST Arabidopsis thaliana protein match is: SNARE associated Golgi protein family (TAIR:AT1G71940.1); Has 30201 Blast hits to 17322 pro	AT4G17790
A_46_P154969	brown	-0.972318	-0.827939	-0.382929	0.559663	1.23403	2.21602	SNARE-like superfamily protein; INVOLVED IN: intracellular protein transport, transport; LOCATED IN: clathrin vesicle coat; EXPRESSED IN: leaf whorl, sperm cell, pedicel; EXPRESSED DURING: 4 anthesis; CONTAINS InterPro DOMAIN/s: Longin-like (InterPro:IPR0	AT1G60970
A_46_P044671	brown	-1.06636	-0.906649	-0.451054	0.440191	1.2318	2.1442	SNARE-like superfamily protein; INVOLVED IN: intracellular protein transport, transport; LOCATED IN: clathrin vesicle coat; EXPRESSED IN: leaf whorl, sperm cell, pedicel; EXPRESSED DURING: 4 anthesis; CONTAINS InterPro DOMAIN/s: Longin-like (InterPro:IPR0	AT1G60970
A_46_P084571	brown	-0.459054	-0.172375	-0.121829	0.00208537	0.0101468	0.037783	snoRNA; snoRNA	AT2G20721
A_46_P101944	brown	-0.463608	-0.1302	-0.0416323	0.119087	-0.0187117	0.158684	SRC2 specifically binds the peptide PIEPPPHH, and moves from ER to a vacuole fraction where it gets internalized. Involved in Protein Storage Vacuole targeting.	AT1G09070
A_46_P328860	brown	-0.4795	-0.160587	-0.142227	0.0409899	0.351075	0.569794	sterol carrier protein 2 (SCP2); FUNCTIONS IN: oxidoreductase activity, sterol binding; INVOLVED IN: glyoxylate metabolic process, intracellular lipid transport, fatty acid beta-oxidation, seed germination; LOCATED IN: peroxisome; EXPRESSED IN: 32 plant s	AT5G42890
A_46_P286398	brown	-0.543015	-0.224244	-0.113921	0.168475	0.29792	0.188399	SUPERCENTIPEDE1 (SCN1); FUNCTIONS IN: Rho GDP-dissociation inhibitor activity; INVOLVED IN: root epidermal cell differentiation, cell tip growth; LOCATED IN: cytoplasm; EXPRESSED IN: 25 plant structures; EXPRESSED DURING: 15 growth stages; CONTAINS InterP	AT3G07880
A_46_P352655	brown	-0.277485	-0.0150135	-0.0564275	0.120991	0.0169625	0.346561	SWAP (Suppressor-of-White-APricot)/surp domain-containing protein; FUNCTIONS IN: RNA binding; INVOLVED IN: RNA processing; LOCATED IN: cellular_component unknown; EXPRESSED IN: 24 plant structures; EXPRESSED DURING: 15 growth stages; CONTAINS InterPro DOM	AT5G55100
A_46_P100229	brown	-0.28882	-0.342608	-0.00903781	0.193313	0.0835309	0.536132	Tesmin/TSO1-like CXC domain-containing protein; CONTAINS InterPro DOMAIN/s: Tesmin/TSO1-like, CXC (InterPro:IPR005172); BEST Arabidopsis thaliana protein match is: Tesmin/TSO1-like CXC domain-containing protein (TAIR:AT4G29000.1); Has 1028 Blast hits to 6	AT5G25790
A_46_P085036	brown	-1.35827	-0.41094	0.0598103	0.597597	-0.249447	0.880811	Tetratricopeptide repeat (TPR)-like superfamily protein; FUNCTIONS IN: binding; LOCATED IN: chloroplast; EXPRESSED IN: 23 plant structures; EXPRESSED DURING: 15 growth stages; CONTAINS InterPro DOMAIN/s: Tetratricopeptide-like helical (InterPro:IPR011990)	AT2G29670
A_46_P361315	brown	0.158479	-0.286515	-0.965992	-0.358548	0.940929	0.98043	The At4g34135 gene encodes a flavonol 7-O-glucosyltransferase (EC 2.4.1.237) that glucosylates also with a 20 fold lower activity flavonols (kaempferol and quercetin) at the 3-O-position.	AT4G34135
A_46_P241124	brown	-2.28172	0.184176	-0.683843	0.544603	-0.19562	0.996158	The gene encodes a 4-coumarate coenzyme A ligase being able to use sinapate as substrate. The catalytic efficiency was in the following (descending) order: p-coumaric acid, caffeic acid, 5-OH-ferulic acid, ferulic acid and sinapic acid. At4CL5 was unable	AT3G21230
A_46_P172634	brown	-0.462985	-0.155278	-0.069973	0.0349099	0.251357	0.37754	This gene encodes a Lewis-type alpha 1,4-fucosyltransferase	AT1G71990
A_46_P355335	brown	-0.887394	-0.533272	-0.0203493	0.19031	0.034128	0.0925743	This gene is predicted to encode a protein that functions as a Golgi apparatus structural component known as a golgin in mammals and yeast. A fluorescently-tagged version of GC6 co-localizes with Golgi markers, and this localization appears to be replica	AT3G27530
A_46_P183344	brown	-1.01086	-0.673835	0.0138343	0.154653	0.0922972	0.113534	This gene is predicted to encode a protein that functions as a Golgi apparatus structural component known as a golgin in mammals and yeast. A fluorescently-tagged version of GC6 co-localizes with Golgi markers, and this localization appears to be replica	AT3G27530
A_46_P017611	brown	-1.56216	-1.17342	0.503586	0.567775	-0.080527	0.0344842	Together with CONSTANTS (CO) and FLOWERING LOCUS T (FT), GIGANTEA promotes flowering under long days in a circadian clock-controlled flowering pathway. GI acts earlier than CO and FT in the pathway by increasing CO and FT mRNA abundance. Located in the nu	AT1G22770
A_46_P280873	brown	-0.427414	0.0220931	-0.0758947	0.182515	-0.0788918	0.198606	Topoisomerase II-associated protein PAT1; BEST Arabidopsis thaliana protein match is: Topoisomerase II-associated protein PAT1 (TAIR:AT3G22270.1); Has 30201 Blast hits to 17322 proteins in 780 species: Archae - 12; Bacteria - 1396; Metazoa - 17338; Fungi	AT4G14990
A_46_P372390	brown	-0.248101	-0.139188	-0.105152	0.274262	0.187505	0.564001	TRAF-like family protein; FUNCTIONS IN: molecular_function unknown; INVOLVED IN: biological_process unknown; LOCATED IN: membrane; EXPRESSED IN: 8 plant structures; EXPRESSED DURING: seedling growth; CONTAINS InterPro DOMAIN/s: TRAF-like (InterPro:IPR0089	AT5G26280
A_46_P111039	brown	-0.572545	-0.335851	-0.204544	-0.046089	0.108719	0.605858	Transcription factor jumonji (jmjC) domain-containing protein; FUNCTIONS IN: sequence-specific DNA binding transcription factor activity, zinc ion binding; EXPRESSED IN: 20 plant structures; EXPRESSED DURING: 8 growth stages; CONTAINS InterPro DOMAIN/s: T	AT4G00990
A_46_P264993	brown	-0.405788	-0.00909615	-0.111721	0.189426	0.037837	0.239396	Transcription factor TFIIIC, tau55-related protein; CONTAINS InterPro DOMAIN/s: Transcription factor TFIIIC, tau55-related (InterPro:IPR019481); BEST Arabidopsis thaliana protein match is: Transcription factor TFIIIC, tau55-related protein (TAIR:AT3G15420	AT1G80745
A_46_P347360	brown	-0.766222	-0.0185401	0.0093902	0.341616	-0.0671635	0.239955	Transducin/WD40 repeat-like superfamily protein; CONTAINS InterPro DOMAIN/s: WD40 repeat-like-containing domain (InterPro:IPR011046), WD40 repeat 2 (InterPro:IPR019782), WD40-repeat-containing domain (InterPro:IPR017986), WD40 repeat (InterPro:IPR001680),	AT1G55680
A_46_P340415	brown	-0.224096	0.0661799	-0.0680941	0.0688405	0.165534	0.112816	Transducin/WD40 repeat-like superfamily protein; FUNCTIONS IN: signal transducer activity; INVOLVED IN: signal transduction; LOCATED IN: heterotrimeric G-protein complex; EXPRESSED IN: 24 plant structures; EXPRESSED DURING: 12 growth stages; CONTAINS Inte	AT5G02430
A_46_P353900	brown	-0.227856	-0.055503	-0.28072	0.0904743	0.179732	0.459599	Translation elongation factor EF1B, gamma chain; FUNCTIONS IN: translation elongation factor activity; INVOLVED IN: translational elongation; EXPRESSED IN: male gametophyte, pollen tube; EXPRESSED DURING: L mature pollen stage, M germinated pollen stage,	AT1G09640
A_46_P062656	brown	-0.521104	-0.230724	-0.254036	0.271998	0.0293194	0.41281	transposable element gene; CACTA-like transposase family (En/Spm), has a 1.3e-102 P-value blast match to GB:AAD55677 putative transposase protein (CACTA-element) transposon="Shooter" (Zea mays)	AT4G03730
A_46_P275213	brown	-0.802204	-0.587824	-0.0937225	0.153747	0.228728	1.14282	transposable element gene; copia-like retrotransposon family, has a 0. P-value blast match to GB:CAA72989 open reading frame 1 (Ty1_Copia-element) (Brassica oleracea)	AT5G34965
A_46_P273023	brown	-0.66176	-0.140504	-0.110008	0.0867926	0.147175	0.263325	transposable element gene; hAT-like transposase family (hobo/Ac/Tam3), has a 2.1e-83 P-value blast match to GB:CAA29005 ORFa of Maize Ac (hAT-element) (Zea mays)	AT3G14800
A_46_P257779	brown	-0.723893	-0.141569	-0.157852	0.406444	0.259555	1.07457	transposable element gene; Mutator-like transposase family, has a 5.9e-64 P-value blast match to GB:AAA21566 mudrA of transposon="MuDR" (MuDr-element) (Zea mays)	AT3G04605
A_46_P243834	brown	-0.834005	-0.172519	0.00800342	0.357564	0.150549	0.83882	transposable element gene; non-LTR retrotransposon family (LINE), has a 5.8e-16 P-value blast match to GB:NP_038603 L1 repeat, Tf subfamily, member 23 (LINE-element) (Mus musculus)	AT3G28865
A_46_P102574	brown	-0.478793	-0.0400844	-0.242488	0.099404	0.25142	0.482916	ubiquitin conjugating enzyme E2	AT5G59300
A_46_P043701	brown	-0.37413	-0.0257945	-0.298298	0.117018	0.537683	0.834094	ubiquitin conjugating enzyme E2	AT5G59300
A_46_P225889	brown	-0.599907	-0.332808	-0.112846	0.117228	0.176828	0.273005	UDP-Glycosyltransferase superfamily protein; FUNCTIONS IN: transferase activity, transferring hexosyl groups; INVOLVED IN: metabolic process; LOCATED IN: cellular_component unknown; EXPRESSED IN: 9 plant structures; EXPRESSED DURING: 6 growth stages; CONT	AT5G24750
A_46_P257664	brown	-0.95875	0.0398369	-0.0833174	0.627575	-0.0960712	0.691875	Uncharacterised protein family (UPF0497); CONTAINS InterPro DOMAIN/s: Uncharacterised protein family UPF0497, trans-membrane plant (InterPro:IPR006702), Uncharacterised protein family UPF0497, trans-membrane plant subgroup (InterPro:IPR006459); BEST Arabi	AT1G17200
A_46_P301325	brown	-0.593273	-0.090651	-0.0764082	0.147217	0.0917315	0.193825	Uncharacterised protein family SERF; CONTAINS InterPro DOMAIN/s: Uncharacterised protein family SERF (InterPro:IPR007513); Has 164 Blast hits to 164 proteins in 62 species: Archae - 0; Bacteria - 0; Metazoa - 0; Fungi - 42; Plants - 89; Viruses - 0; Other	AT2G23090
A_46_P278663	brown	-0.60755	-0.080812	-0.124105	0.198291	0.0230575	0.216945	Uncharacterised protein family SERF; CONTAINS InterPro DOMAIN/s: Uncharacterised protein family SERF (InterPro:IPR007513); Has 164 Blast hits to 164 proteins in 62 species: Archae - 0; Bacteria - 0; Metazoa - 0; Fungi - 42; Plants - 89; Viruses - 0; Other	AT2G23090
A_46_P269553	brown	-0.559667	-0.0267924	-0.0852313	0.150915	0.0156735	0.208328	Uncharacterised protein family SERF; CONTAINS InterPro DOMAIN/s: Uncharacterised protein family SERF (InterPro:IPR007513); Has 164 Blast hits to 164 proteins in 62 species: Archae - 0; Bacteria - 0; Metazoa - 0; Fungi - 42; Plants - 89; Viruses - 0; Other	AT2G23090
A_46_P145269	brown	-0.548568	-0.0378674	-0.110113	0.142131	-0.0424994	0.185586	Uncharacterised protein family SERF; CONTAINS InterPro DOMAIN/s: Uncharacterised protein family SERF (InterPro:IPR007513); Has 164 Blast hits to 164 proteins in 62 species: Archae - 0; Bacteria - 0; Metazoa - 0; Fungi - 42; Plants - 89; Viruses - 0; Other	AT2G23090
A_46_P334640	brown	-0.547647	-0.321383	0.123457	-0.106003	0.243388	0.761864	Undecaprenyl pyrophosphate synthetase family protein; FUNCTIONS IN: dehydrodolichyl diphosphate synthase activity; INVOLVED IN: dolichol biosynthetic process; LOCATED IN: chloroplast; EXPRESSED IN: 15 plant structures; EXPRESSED DURING: 9 growth stages; C	AT5G58770
A_46_P039971	brown	-0.447177	-0.108322	-0.287855	0.0837989	0.15837	0.270379	unknown function	AT4G26780
A_46_P361120	brown	-0.531042	-0.254261	-0.0272021	-0.0222322	0.304961	0.236531	Unknown gene	AT3G12965
A_46_P141304	brown	-0.570939	-0.226425	-0.0569647	-0.0274974	0.241724	0.197753	Unknown gene	AT3G12965
A_46_P128114	brown	-0.530102	0.0769566	-0.141824	0.452784	-0.0916378	0.351921	Unknown gene	AT4G36648
A_46_P080861	brown	-0.113575	-0.274904	0.0885526	0.0768253	-0.0265613	0.306425	unknown protein; BEST Arabidopsis thaliana protein match is: unknown protein (TAIR:AT1G22250.1); Has 66 Blast hits to 66 proteins in 11 species: Archae - 0; Bacteria - 0; Metazoa - 0; Fungi - 0; Plants - 66; Viruses - 0; Other Eukaryotes - 0 (source: NCBI	AT1G78170
A_46_P055711	brown	-0.373912	0.000579993	-0.153771	0.0522137	0.184344	0.239555	unknown protein; BEST Arabidopsis thaliana protein match is: unknown protein (TAIR:AT1G23110.4); Has 57 Blast hits to 57 proteins in 14 species: Archae - 0; Bacteria - 0; Metazoa - 0; Fungi - 0; Plants - 57; Viruses - 0; Other Eukaryotes - 0 (source: NCBI	AT1G70900
A_46_P194294	brown	-0.178139	-0.202616	-0.185671	0.195341	0.361406	0.987694	unknown protein; BEST Arabidopsis thaliana protein match is: unknown protein (TAIR:AT1G65090.3); Has 57 Blast hits to 49 proteins in 15 species: Archae - 0; Bacteria - 4; Metazoa - 6; Fungi - 0; Plants - 39; Viruses - 0; Other Eukaryotes - 8 (source: NCBI	AT5G36100
A_46_P038051	brown	-0.819102	-0.0691662	-0.25815	0.441048	0.113697	0.574484	unknown protein; BEST Arabidopsis thaliana protein match is: unknown protein (TAIR:AT1G78150.2); Has 145 Blast hits to 144 proteins in 16 species: Archae - 0; Bacteria - 0; Metazoa - 0; Fungi - 0; Plants - 145; Viruses - 0; Other Eukaryotes - 0 (source: N	AT1G35780
A_46_P130099	brown	-1.16923	-0.180113	-0.511577	0.523265	0.046933	0.757323	unknown protein; BEST Arabidopsis thaliana protein match is: unknown protein (TAIR:AT2G01340.1); Has 85 Blast hits to 85 proteins in 12 species: Archae - 0; Bacteria - 0; Metazoa - 0; Fungi - 0; Plants - 85; Viruses - 0; Other Eukaryotes - 0 (source: NCBI	AT1G71015
A_46_P036396	brown	-1.00836	-0.729143	-0.027039	0.434082	0.00947531	0.219028	unknown protein; BEST Arabidopsis thaliana protein match is: unknown protein (TAIR:AT3G55690.1); Has 73 Blast hits to 71 proteins in 14 species: Archae - 0; Bacteria - 0; Metazoa - 2; Fungi - 2; Plants - 69; Viruses - 0; Other Eukaryotes - 0 (source: NCBI	AT2G39870
A_46_P348675	brown	-0.832556	-0.522689	-0.382456	0.584476	0.113362	1.29898	unknown protein; BEST Arabidopsis thaliana protein match is: unknown protein (TAIR:AT4G15990.1); Has 30201 Blast hits to 17322 proteins in 780 species: Archae - 12; Bacteria - 1396; Metazoa - 17338; Fungi - 3422; Plants - 5037; Viruses - 0; Other Eukaryot	AT4G16000
A_46_P284598	brown	-0.254543	-0.229091	0.00616384	0.0803675	0.089213	0.53085	unknown protein; BEST Arabidopsis thaliana protein match is: unknown protein (TAIR:AT4G29790.1); Has 203 Blast hits to 188 proteins in 60 species: Archae - 0; Bacteria - 11; Metazoa - 24; Fungi - 34; Plants - 93; Viruses - 0; Other Eukaryotes - 41 (source	AT2G19390
A_46_P283893	brown	-0.244691	-0.146547	0.0209589	0.0901906	0.118512	0.449004	unknown protein; BEST Arabidopsis thaliana protein match is: unknown protein (TAIR:AT4G29790.1); Has 203 Blast hits to 188 proteins in 60 species: Archae - 0; Bacteria - 11; Metazoa - 24; Fungi - 34; Plants - 93; Viruses - 0; Other Eukaryotes - 41 (source	AT2G19390
A_46_P213809	brown	-0.261017	-0.098118	-0.0237285	0.102194	0.0628298	0.589044	unknown protein; BEST Arabidopsis thaliana protein match is: unknown protein (TAIR:AT4G29790.1); Has 203 Blast hits to 188 proteins in 60 species: Archae - 0; Bacteria - 11; Metazoa - 24; Fungi - 34; Plants - 93; Viruses - 0; Other Eukaryotes - 41 (source	AT2G19390
A_46_P172554	brown	-0.551999	-0.249983	0.259546	0.375151	-0.00303968	0.115422	unknown protein; BEST Arabidopsis thaliana protein match is: unknown protein (TAIR:AT4G31510.1); Has 219 Blast hits to 219 proteins in 33 species: Archae - 0; Bacteria - 0; Metazoa - 16; Fungi - 2; Plants - 184; Viruses - 0; Other Eukaryotes - 17 (source:	AT2G24550
A_46_P300130	brown	-0.684418	0.0289971	-0.185596	0.633623	0.055789	0.52544	unknown protein; BEST Arabidopsis thaliana protein match is: unknown protein (TAIR:AT5G05180.1); Has 15699 Blast hits to 11378 proteins in 1134 species: Archae - 391; Bacteria - 2054; Metazoa - 6851; Fungi - 1354; Plants - 1096; Viruses - 119; Other Eukar	AT3G10880
A_46_P157774	brown	-1.67531	0.0922809	0.100608	1.75998	-0.237617	1.5917	unknown protein; BEST Arabidopsis thaliana protein match is: unknown protein (TAIR:AT5G24890.1); Has 184 Blast hits to 184 proteins in 18 species: Archae - 0; Bacteria - 0; Metazoa - 0; Fungi - 0; Plants - 184; Viruses - 0; Other Eukaryotes - 0 (source: N	AT3G03170
A_46_P380718	brown	-0.399147	-0.0342365	0.169207	0.00279085	0.225322	0.379399	unknown protein; BEST Arabidopsis thaliana protein match is: unknown protein (TAIR:AT5G49170.1); Has 33 Blast hits to 33 proteins in 9 species: Archae - 0; Bacteria - 0; Metazoa - 0; Fungi - 0; Plants - 33; Viruses - 0; Other Eukaryotes - 0 (source: NCBI	AT3G06840
A_46_P081756	brown	-0.421148	-0.104163	0.0547365	0.27019	-0.0314192	0.248813	unknown protein; BEST Arabidopsis thaliana protein match is: unknown protein (TAIR:AT5G65120.1); Has 30201 Blast hits to 17322 proteins in 780 species: Archae - 12; Bacteria - 1396; Metazoa - 17338; Fungi - 3422; Plants - 5037; Viruses - 0; Other Eukaryot	AT5G10110
A_46_P335680	brown	-0.227696	-0.2398	-0.0554481	0.148591	0.176856	0.692305	unknown protein; BEST Arabidopsis thaliana protein match is: unknown protein (TAIR:ATMG00470.1); Has 35333 Blast hits to 34131 proteins in 2444 species: Archae - 798; Bacteria - 22429; Metazoa - 974; Fungi - 991; Plants - 531; Viruses - 0; Other Eukaryote	AT2G07706
A_46_P219164	brown	-0.361095	-0.0809356	-0.0388233	0.10525	0.0980188	0.0448114	unknown protein; FUNCTIONS IN: molecular_function unknown; INVOLVED IN: biological_process unknown; LOCATED IN: cellular_component unknown; BEST Arabidopsis thaliana protein match is: unknown protein (TAIR:AT3G24150.1); Has 34 Blast hits to 34 proteins in	AT4G32295
A_46_P319470	brown	-0.323763	0.00764211	-0.118409	0.158346	0.0298525	0.28323	unknown protein; FUNCTIONS IN: molecular_function unknown; INVOLVED IN: biological_process unknown; LOCATED IN: cellular_component unknown; BEST Arabidopsis thaliana protein match is: unknown protein (TAIR:AT4G10810.1); Has 30201 Blast hits to 17322 prote	AT4G24026
A_46_P150174	brown	-0.313323	0.0432234	-0.0947596	0.198924	0.0487769	0.353728	unknown protein; FUNCTIONS IN: molecular_function unknown; INVOLVED IN: biological_process unknown; LOCATED IN: cellular_component unknown; BEST Arabidopsis thaliana protein match is: unknown protein (TAIR:AT4G10810.1); Has 30201 Blast hits to 17322 prote	AT4G24026
A_46_P100159	brown	-0.340349	0.016112	-0.135785	0.11027	0.0113745	0.27003	unknown protein; FUNCTIONS IN: molecular_function unknown; INVOLVED IN: biological_process unknown; LOCATED IN: cellular_component unknown; BEST Arabidopsis thaliana protein match is: unknown protein (TAIR:AT4G10810.1); Has 30201 Blast hits to 17322 prote	AT4G24026
A_46_P381633	brown	-0.93833	-0.588883	0.121878	0.541605	0.218747	0.632215	unknown protein; FUNCTIONS IN: molecular_function unknown; INVOLVED IN: biological_process unknown; LOCATED IN: chloroplast; BEST Arabidopsis thaliana protein match is: unknown protein (TAIR:AT2G39855.2); Has 35333 Blast hits to 34131 proteins in 2444 spe	AT3G55646
A_46_P125022	brown	-0.860872	-0.107583	0.000136853	0.0499509	0.0571585	0.561414	unknown protein; FUNCTIONS IN: molecular_function unknown; INVOLVED IN: biological_process unknown; LOCATED IN: chloroplast; EXPRESSED IN: 20 plant structures; EXPRESSED DURING: 11 growth stages; Has 26 Blast hits to 26 proteins in 9 species: Archae - 0;	AT1G20070
A_46_P079617	brown	-0.918872	-0.220017	-0.0691194	-0.026119	0.0940338	0.401923	unknown protein; FUNCTIONS IN: molecular_function unknown; INVOLVED IN: biological_process unknown; LOCATED IN: chloroplast; EXPRESSED IN: 20 plant structures; EXPRESSED DURING: 11 growth stages; Has 26 Blast hits to 26 proteins in 9 species: Archae - 0;	AT1G20070
A_46_P090186	brown	-0.498175	-0.210857	-0.225878	0.171905	0.277704	0.605322	unknown protein; FUNCTIONS IN: molecular_function unknown; INVOLVED IN: biological_process unknown; LOCATED IN: endomembrane system; BEST Arabidopsis thaliana protein match is: unknown protein (TAIR:AT1G06980.1); Has 167 Blast hits to 167 proteins in 14 s	AT2G30230
A_46_P350270	brown	-0.661716	-0.225511	-0.233445	0.464461	0.21983	0.944398	unknown protein; FUNCTIONS IN: molecular_function unknown; INVOLVED IN: biological_process unknown; LOCATED IN: endomembrane system; BEST Arabidopsis thaliana protein match is: unknown protein (TAIR:AT4G27657.1); Has 30201 Blast hits to 17322 proteins in	AT5G54145
A_46_P080781	brown	-0.631683	-0.234698	-0.278087	0.399072	0.166184	0.874755	unknown protein; FUNCTIONS IN: molecular_function unknown; INVOLVED IN: biological_process unknown; LOCATED IN: endomembrane system; BEST Arabidopsis thaliana protein match is: unknown protein (TAIR:AT4G27657.1); Has 30201 Blast hits to 17322 proteins in	AT5G54145
A_46_P060071	brown	-0.825469	-0.331351	0.00473817	0.0644318	0.0323289	0.398523	unknown protein; FUNCTIONS IN: molecular_function unknown; INVOLVED IN: biological_process unknown; LOCATED IN: endomembrane system; BEST Arabidopsis thaliana protein match is: unknown protein (TAIR:AT5G24610.1); Has 55 Blast hits to 55 proteins in 14 spe	AT3G49550
A_46_P288138	brown	-0.579173	-0.240873	0.0838752	0.300349	-0.140434	0.165584	unknown protein; FUNCTIONS IN: molecular_function unknown; INVOLVED IN: biological_process unknown; LOCATED IN: endomembrane system; EXPRESSED IN: 23 plant structures; EXPRESSED DURING: 13 growth stages; BEST Arabidopsis thaliana protein match is: unknown	AT4G26130
A_46_P170474	brown	-0.719598	-0.498606	0.0773819	0.288087	-0.0478177	0.230106	unknown protein; FUNCTIONS IN: molecular_function unknown; INVOLVED IN: biological_process unknown; LOCATED IN: endomembrane system; EXPRESSED IN: 23 plant structures; EXPRESSED DURING: 13 growth stages; BEST Arabidopsis thaliana protein match is: unknown	AT4G26130
A_46_P137269	brown	-0.314579	-0.0125364	-0.086106	0.216643	0.0112346	0.244119	unknown protein; FUNCTIONS IN: molecular_function unknown; INVOLVED IN: biological_process unknown; LOCATED IN: endomembrane system; EXPRESSED IN: 24 plant structures; EXPRESSED DURING: 15 growth stages; Has 44 Blast hits to 44 proteins in 14 species: Arc	AT1G65720
A_46_P034106	brown	-0.163806	-0.0447928	0.0474045	0.0664346	0.00224876	0.298364	unknown protein; FUNCTIONS IN: molecular_function unknown; INVOLVED IN: biological_process unknown; LOCATED IN: mitochondrion; EXPRESSED IN: 22 plant structures; EXPRESSED DURING: 13 growth stages; BEST Arabidopsis thaliana protein match is: unknown prote	AT1G35430
A_46_P285438	brown	-0.361766	-0.284899	-0.144209	0.146752	0.22525	0.383097	unknown protein; FUNCTIONS IN: molecular_function unknown; INVOLVED IN: biological_process unknown; LOCATED IN: nucleus; EXPRESSED IN: 20 plant structures; EXPRESSED DURING: 13 growth stages; Has 32 Blast hits to 32 proteins in 12 species: Archae - 0; Bac	AT2G35900
A_46_P073411	brown	-0.509963	-0.162887	-0.162335	0.509602	0.11898	0.547869	unknown protein; FUNCTIONS IN: molecular_function unknown; INVOLVED IN: biological_process unknown; LOCATED IN: nucleus; EXPRESSED IN: 20 plant structures; EXPRESSED DURING: 13 growth stages; Has 32 Blast hits to 32 proteins in 12 species: Archae - 0; Bac	AT2G35900
A_46_P091851	brown	-0.289938	-0.301386	-0.260859	0.120078	0.14074	0.372898	unknown protein; FUNCTIONS IN: molecular_function unknown; INVOLVED IN: biological_process unknown; LOCATED IN: plasma membrane; EXPRESSED IN: 14 plant structures; EXPRESSED DURING: 8 growth stages; BEST Arabidopsis thaliana protein match is: unknown prot	AT3G58650
A_46_P323830	brown	-0.81607	-0.274259	0.142434	0.0389427	0.263146	0.0891498	unknown protein; FUNCTIONS IN: molecular_function unknown; INVOLVED IN: N-terminal protein myristoylation; LOCATED IN: plasma membrane; EXPRESSED IN: 22 plant structures; EXPRESSED DURING: 13 growth stages; BEST Arabidopsis thaliana protein match is: unkn	AT3G27210
A_46_P025977	brown	-0.803518	-0.276036	0.100738	0.114269	0.138745	0.0601239	unknown protein; FUNCTIONS IN: molecular_function unknown; INVOLVED IN: N-terminal protein myristoylation; LOCATED IN: plasma membrane; EXPRESSED IN: 22 plant structures; EXPRESSED DURING: 13 growth stages; BEST Arabidopsis thaliana protein match is: unkn	AT3G27210
A_46_P133214	brown	-2.56192	-0.553868	-1.74521	0.882403	0.620138	2.47355	unknown protein; FUNCTIONS IN: molecular_function unknown; INVOLVED IN: response to oxidative stress, anaerobic respiration; LOCATED IN: cellular_component unknown; EXPRESSED IN: 23 plant structures; EXPRESSED DURING: 13 growth stages; Has 47 Blast hits t	AT3G10020
A_46_P191019	brown	-0.00783817	-0.104932	-0.184958	0.113117	0.132908	0.399964	unknown protein; FUNCTIONS IN: molecular_function unknown; LOCATED IN: vacuole; BEST Arabidopsis thaliana protein match is: unknown protein (TAIR:AT5G54870.1); Has 1807 Blast hits to 1807 proteins in 277 species: Archae - 0; Bacteria - 0; Metazoa - 736; F	AT4G27020
A_46_P287418	brown	-0.336428	0.0151343	-0.103399	-0.0735796	0.0622439	0.0571723	unknown protein; Has 21 Blast hits to 21 proteins in 8 species: Archae - 0; Bacteria - 0; Metazoa - 0; Fungi - 0; Plants - 21; Viruses - 0; Other Eukaryotes - 0 (source: NCBI BLink).	AT3G55420
A_46_P308910	brown	-0.467173	-0.0475289	-0.183383	0.138289	0.0290521	0.345774	unknown protein; Has 283 Blast hits to 154 proteins in 44 species: Archae - 0; Bacteria - 2; Metazoa - 24; Fungi - 12; Plants - 48; Viruses - 0; Other Eukaryotes - 197 (source: NCBI BLink).	AT4G22190
A_46_P349675	brown	-0.379926	-0.0594072	-0.058142	0.280051	-0.0399504	0.188323	unknown protein; Has 30201 Blast hits to 17322 proteins in 780 species: Archae - 12; Bacteria - 1396; Metazoa - 17338; Fungi - 3422; Plants - 5037; Viruses - 0; Other Eukaryotes - 2996 (source: NCBI BLink).	AT4G39630
A_46_P171514	brown	-0.0414581	-0.0976606	-0.0369774	0.196479	0.376152	0.649893	unknown protein; Has 30201 Blast hits to 17322 proteins in 780 species: Archae - 12; Bacteria - 1396; Metazoa - 17338; Fungi - 3422; Plants - 5037; Viruses - 0; Other Eukaryotes - 2996 (source: NCBI BLink).	AT5G52900
A_46_P086451	brown	-0.368856	-0.0694513	-0.056771	0.201331	-0.035059	0.203918	unknown protein; Has 30201 Blast hits to 17322 proteins in 780 species: Archae - 12; Bacteria - 1396; Metazoa - 17338; Fungi - 3422; Plants - 5037; Viruses - 0; Other Eukaryotes - 2996 (source: NCBI BLink).	AT4G39630
A_46_P004836	brown	-0.436658	-0.102354	-0.286004	0.142919	0.0784084	0.428081	unknown protein; Has 30201 Blast hits to 17322 proteins in 780 species: Archae - 12; Bacteria - 1396; Metazoa - 17338; Fungi - 3422; Plants - 5037; Viruses - 0; Other Eukaryotes - 2996 (source: NCBI BLink).	AT3G63390
A_46_P267173	brown	-0.411016	0.0105804	-0.12811	0.188375	0.00587749	0.303595	unknown protein; Has 34 Blast hits to 33 proteins in 15 species: Archae - 0; Bacteria - 0; Metazoa - 0; Fungi - 0; Plants - 32; Viruses - 0; Other Eukaryotes - 2 (source: NCBI BLink).	AT1G73970
A_46_P361305	brown	-1.33683	-0.312486	-0.195801	-0.0529548	0.516654	0.692194	unknown protein; Has 4 Blast hits to 4 proteins in 2 species: Archae - 0; Bacteria - 0; Metazoa - 0; Fungi - 0; Plants - 4; Viruses - 0; Other Eukaryotes - 0 (source: NCBI BLink).	AT3G14395
A_46_P337695	brown	-0.282749	0.0239822	-0.193845	0.0852189	0.0267825	0.297085	unknown protein; Has 48 Blast hits to 48 proteins in 21 species: Archae - 0; Bacteria - 0; Metazoa - 0; Fungi - 0; Plants - 40; Viruses - 0; Other Eukaryotes - 8 (source: NCBI BLink).	AT3G17300
A_46_P278698	brown	-0.746847	-0.701201	0.347908	0.402239	-0.122312	0.223286	unknown protein; Has 6 Blast hits to 6 proteins in 2 species: Archae - 0; Bacteria - 0; Metazoa - 0; Fungi - 0; Plants - 6; Viruses - 0; Other Eukaryotes - 0 (source: NCBI BLink).	AT3G52700
A_46_P177059	brown	-0.32653	-0.0316637	-0.155859	0.0574482	0.074314	0.213762	unknown protein; Has 75 Blast hits to 75 proteins in 23 species: Archae - 0; Bacteria - 0; Metazoa - 0; Fungi - 0; Plants - 53; Viruses - 17; Other Eukaryotes - 5 (source: NCBI BLink).	AT3G58800
A_46_P362040	brown	-0.636766	-0.340472	-0.06321	0.0997723	0.252478	0.352556	unknown protein; INVOLVED IN: biological_process unknown; LOCATED IN: chloroplast stroma, chloroplast, chloroplast envelope; EXPRESSED IN: 24 plant structures; EXPRESSED DURING: 13 growth stages; BEST Arabidopsis thaliana protein match is: unknown protein	AT3G22520
A_46_P088381	brown	-0.963218	-0.382974	-0.261706	0.104107	0.641253	0.981612	unknown protein; LOCATED IN: endomembrane system; EXPRESSED IN: sperm cell; Has 35333 Blast hits to 34131 proteins in 2444 species: Archae - 798; Bacteria - 22429; Metazoa - 974; Fungi - 991; Plants - 531; Viruses - 0; Other Eukaryotes - 9610 (source: NCB	AT2G16586
A_46_P210519	brown	-0.29504	-0.0281291	-0.216986	0.0132314	0.205725	0.371795	Upstream open reading frames (uORFs) are small open reading frames found in the 5' UTR of a mature mRNA, and can potentially mediate translational regulation of the largest, or major, ORF (mORF). CPuORF2 represents a conserved upstream opening reading fra	AT4G34588
A_46_P362135	brown	-0.213145	-0.163391	0.0283175	0.0831772	-0.0598211	0.300178	Upstream open reading frames (uORFs) are small open reading frames found in the 5' UTR of a mature mRNA, and can potentially mediate translational regulation of the largest, or major, ORF (mORF). CPuORF25 represents a conserved upstream opening reading fr	AT4G19112
A_46_P273288	brown	-0.774625	-0.237488	-0.10398	0.00125678	0.328567	0.509248	Upstream open reading frames (uORFs) are small open reading frames found in the 5' UTR of a mature mRNA, and can potentially mediate translational regulation of the largest, or major, ORF (mORF). CPuORF32 represents a conserved upstream opening reading fr	AT1G73602
A_46_P143894	brown	-0.990388	-0.171041	-0.14663	-0.132329	0.260928	0.499738	Upstream open reading frames (uORFs) are small open reading frames found in the 5' UTR of a mature mRNA, and can potentially mediate translational regulation of the largest, or major, ORF (mORF). CPuORF32 represents a conserved upstream opening reading fr	AT1G73602
A_46_P028306	brown	-0.990457	0.0298757	-0.236087	-0.140152	0.272435	0.47092	Upstream open reading frames (uORFs) are small open reading frames found in the 5' UTR of a mature mRNA, and can potentially mediate translational regulation of the largest, or major, ORF (mORF). CPuORF32 represents a conserved upstream opening reading fr	AT1G73602
A_46_P288828	brown	-0.625144	0.0762253	-0.0732492	0.233864	-0.0967461	0.285243	Upstream open reading frames (uORFs) are small open reading frames found in the 5' UTR of a mature mRNA, and can potentially mediate translational regulation of the largest, or major, ORF (mORF). CPuORF52 represents a conserved upstream opening reading fr	AT2G37478
A_46_P071066	brown	-0.904033	-0.256669	-0.195264	0.270567	0.303722	0.846256	Vacuolar iron transporter (VIT) family protein; FUNCTIONS IN: molecular_function unknown; INVOLVED IN: biological_process unknown; LOCATED IN: cellular_component unknown; EXPRESSED IN: 22 plant structures; EXPRESSED DURING: 12 growth stages; CONTAINS Inte	AT5G24290
A_46_P240974	brown	-1.06024	-0.500698	-0.266022	0.288385	0.333099	0.927691	Vacuolar iron transporter (VIT) family protein; FUNCTIONS IN: molecular_function unknown; INVOLVED IN: biological_process unknown; LOCATED IN: cellular_component unknown; EXPRESSED IN: 22 plant structures; EXPRESSED DURING: 12 growth stages; CONTAINS Inte	AT5G24290
A_46_P374260	brown	-0.584732	-0.0355659	-0.0840033	0.148183	0.178927	0.366255	Vacuolar proton ATPase subunit VHA-a isoform 2. Localized in the tonoplast. Required for efficient nutrient storage but not for sodium accumulation.	AT2G21410
A_46_P239154	brown	-0.635533	-0.252376	0.0101727	0.0821249	0.427185	0.43587	Vacuolar proton ATPase subunit VHA-a isoform 2. Localized in the tonoplast. Required for efficient nutrient storage but not for sodium accumulation.	AT2G21410
A_46_P373085	brown	-0.30437	0.0549403	0.120339	-0.0395405	0.323412	0.130809	WIP domain protein 3 (WIP3); CONTAINS InterPro DOMAIN/s: Zinc finger, C2H2-like (InterPro:IPR015880), Zinc finger, C2H2-type (InterPro:IPR007087); BEST Arabidopsis thaliana protein match is: WIP domain protein 5 (TAIR:AT1G51220.1); Has 40394 Blast hits to	AT1G08290
A_46_P328130	brown	-1.58459	-0.0794487	-0.569775	0.165404	0.329074	0.662053	xyloglucan endo-transglycosylase	AT3G44990
A_46_P312090	brown	-0.453841	-0.110789	-0.061278	0.0684182	0.107272	0.210838	zinc ion binding; FUNCTIONS IN: zinc ion binding; EXPRESSED IN: 24 plant structures; EXPRESSED DURING: 13 growth stages; CONTAINS InterPro DOMAIN/s: Pep3/Vps18/deep orange (InterPro:IPR007810), Zinc finger, RING-type (InterPro:IPR001841); Has 495 Blast hi	AT1G12470
A_46_P223459	brown	-0.309007	0.0308329	-0.133828	0.152579	0.369755	-0.0163525	zinc ion binding;transcription regulators; FUNCTIONS IN: transcription regulator activity, zinc ion binding; INVOLVED IN: regulation of transcription, DNA-dependent, regulation of transcription, transcription initiation; EXPRESSED IN: 24 plant structures;	AT4G35540
A_46_P345670	darkgreen	0.33529	0.645369	0.299951	0.00288757	-0.486296	-0.502736	B-box type zinc finger protein with CCT domain; FUNCTIONS IN: sequence-specific DNA binding transcription factor activity, zinc ion binding; INVOLVED IN: regulation of transcription; LOCATED IN: membrane; EXPRESSED IN: leaf; CONTAINS InterPro DOMAIN/s: CC	AT1G25440
A_46_P015256	darkgreen	0.121539	0.658199	0.0428441	0.246857	-1.20574	-0.740132	cDNA encoding a sulfate transporter.	AT1G77990
A_46_P188109	darkgreen	0.112411	0.440179	0.158182	0.13296	-0.259694	-0.212833	embryo defective 1473 (emb1473); FUNCTIONS IN: structural constituent of ribosome; INVOLVED IN: translation, embryo development ending in seed dormancy; LOCATED IN: thylakoid, ribosome, chloroplast, chloroplast stroma; EXPRESSED IN: 23 plant structures; E	AT1G78630
A_46_P311765	darkgreen	1.03701	0.71653	-0.28289	0.295105	-0.84289	-0.545344	Encodes a beta-amylase targeted to the chloroplast. Transgenic BMY8 RNAi lines fail to accumulate maltose during cold shock suggesting that maltose accumulation coincides with BMY8 expression. Apart from maltose, the sugar content of the RNAi lines were s	AT4G17090
A_46_P200034	darkgreen	0.932145	0.564336	-0.340345	0.28336	-1.01851	-0.641916	Encodes a beta-amylase targeted to the chloroplast. Transgenic BMY8 RNAi lines fail to accumulate maltose during cold shock suggesting that maltose accumulation coincides with BMY8 expression. Apart from maltose, the sugar content of the RNAi lines were s	AT4G17090
A_46_P302355	darkgreen	0.16822	0.461401	-0.032695	-0.0249028	-0.124597	-0.138691	encodes a beta-mannan synthase that is required for agrobacterium-mediated plant genetic transformation involves a complex interaction between the bacterium and the host plant. 3' UTR is involved in transcriptional regulation and the gene is expressed in	AT5G03760
A_46_P006881	darkgreen	0.241906	0.528145	-0.0460768	0.0323521	-0.202432	-0.312277	Encodes a L-galactose dehydrogenase, involved in ascorbate biosynthesis	AT4G33670
A_46_P016606	darkgreen	0.191751	0.505086	-0.0907704	-0.0436994	-0.263542	-0.163019	Encodes a member of the CYP86A subfamily of cytochrome p450 genes. Expressed at moderate levels in flowers, leaves, roots and stems.	AT4G00360
A_46_P011436	darkgreen	-0.0655239	0.339373	0.186536	0.293822	-1.76751	-1.71229	Encodes a monocysteinic thioredoxin, thioredoxin in which the second cysteine of the redox site is replaced by a serine, with low disulfide reductase but efficient disulfide isomerase activity.	AT1G11530
A_46_P350745	darkgreen	0.33262	0.73848	0.0553443	0.160814	-0.315444	-0.42144	Encodes a plant transcriptional activator that contains two separate, but similar, trihelix DNA-binding domains, similar to GT-2. Gene is expressed in all aerial parts of the plant, with higher level of expression in siliques. At-GTL2 was thought to be a	AT1G33240
A_46_P315415	darkgreen	-0.0768665	0.213679	-0.00584348	0.0460558	-0.289545	-0.328066	Encodes a protein similar to 1,4-dihydroxy-2-naphthoic acid phytyltransferase involved in phylloquinone and plastoquinone biosynthesis. Mutants are pale green and heterotrophic with defects in photosynthetic electron transport.	AT1G60600
A_46_P003461	darkgreen	0.0963831	0.191565	0.170305	-0.0162144	-0.192644	0.0961809	encodes a protein whose sequence is similar to 2-oxoglutarate-dependent dioxygenase	AT1G06650
A_46_P278568	darkgreen	0.0845513	0.379209	0.080846	0.20362	-0.482456	-0.304202	Encodes the CHLD subunit of the Mg-chelatase enzyme involved in chlorophyll biosynthesis. Lines carrying recessive mutations of this locus are white and seedling lethal.	AT1G08520
A_46_P381488	darkgreen	0.652661	0.807707	-0.0026358	0.0599237	-0.666213	-0.394829	N/A	N/A
A_46_P364450	darkgreen	0.871813	0.651626	-0.309873	0.394632	-1.04746	-0.65515	N/A	N/A
A_46_P304240	darkgreen	0.185946	0.490102	0.208725	0.168903	-0.175277	-0.250276	N/A	N/A
A_46_P289333	darkgreen	0.12713	0.00795324	0.0420646	0.278791	-0.786463	-0.245052	N/A	N/A
A_46_P287203	darkgreen	0.409124	0.458555	-0.139756	0.157259	-0.575364	-0.374502	N/A	N/A
A_46_P155844	darkgreen	0.0853688	0.423478	-0.0712935	-0.072004	-0.326635	-0.250155	N/A	N/A
A_46_P155604	darkgreen	0.123531	0.390695	0.163641	0.173632	-0.220453	-0.279735	N/A	N/A
A_46_P007571	darkgreen	0.112086	0.462527	0.173893	0.0959312	-0.370483	-0.368125	N/A	N/A
A_46_P145994	darkgreen	0.678686	1.1754	-0.10437	0.0728701	-0.333466	-0.525733	Pollen Ole e 1 allergen and extensin family protein; CONTAINS InterPro DOMAIN/s: Pollen Ole e 1 allergen/extensin (InterPro:IPR006041); BEST Arabidopsis thaliana protein match is: Pollen Ole e 1 allergen and extensin family protein (TAIR:AT2G27385.3); Has	AT5G22430
A_46_P031301	darkgreen	0.162366	0.426796	0.0871348	0.111734	-0.290282	-0.190259	Potential natural antisense gene, locus overlaps with AT1G76880	AT1G76878
A_46_P052846	darkgreen	0.219866	0.538357	0.0438628	0.106814	-0.251171	-0.130663	Protein of unknown function, DUF538; INVOLVED IN: biological_process unknown; LOCATED IN: vacuole; EXPRESSED IN: 24 plant structures; EXPRESSED DURING: 15 growth stages; CONTAINS InterPro DOMAIN/s: Protein of unknown function DUF538 (InterPro:IPR007493);	AT3G07470
A_46_P312790	darkgreen	-0.0433931	0.226032	0.213788	0.160877	-0.40114	-0.568961	Protein of unknown function, DUF599; FUNCTIONS IN: molecular_function unknown; INVOLVED IN: biological_process unknown; LOCATED IN: endomembrane system; EXPRESSED IN: 10 plant structures; EXPRESSED DURING: LP.04 four leaves visible, 4 anthesis, petal diff	AT5G43180
A_46_P093526	darkgreen	0.155769	0.491857	0.136326	0.0336081	-0.220243	-0.277531	Protein prenylyltransferase superfamily protein; FUNCTIONS IN: protein prenyltransferase activity; INVOLVED IN: protein amino acid prenylation; LOCATED IN: cellular_component unknown; CONTAINS InterPro DOMAIN/s: Protein prenyltransferase (InterPro:IPR0089	AT1G10095
A_46_P309460	darkgreen	0.0761312	0.531041	0.165457	-0.0349474	-0.225635	-0.299183	PSI type III chlorophyll a/b-binding protein (Lhca3*1)	AT1G61520
A_46_P052131	darkgreen	0.330321	0.168214	0.565244	0.415545	-1.33833	-0.979921	receptor like protein 27 (RLP27); FUNCTIONS IN: kinase activity; INVOLVED IN: signal transduction, defense response; LOCATED IN: endomembrane system; CONTAINS InterPro DOMAIN/s: Leucine-rich repeat, typical subtype (InterPro:IPR003591), Leucine-rich repea	AT2G33060
A_46_P056106	darkgreen	0.0496505	0.318834	0.260784	0.239976	-0.384856	-0.375712	Rhodanese/Cell cycle control phosphatase superfamily protein; FUNCTIONS IN: molecular_function unknown; INVOLVED IN: aging; LOCATED IN: chloroplast thylakoid membrane, chloroplast; EXPRESSED IN: 21 plant structures; EXPRESSED DURING: 13 growth stages; CON	AT4G27700
A_46_P328645	darkgreen	0.326728	0.608763	-0.144814	0.267259	-0.687275	-0.598977	Ribonuclease III family protein; FUNCTIONS IN: RNA binding, ribonuclease III activity; INVOLVED IN: RNA processing; EXPRESSED IN: 21 plant structures; EXPRESSED DURING: 13 growth stages; CONTAINS InterPro DOMAIN/s: Ribonuclease III (InterPro:IPR000999); B	AT3G13740
A_46_P027741	darkgreen	0.0688688	0.694027	0.260602	0.175243	-0.125125	-0.204504	tRNA-Leu	ATCG00400
A_46_P153429	darkgreen	0.626928	0.718785	-0.324632	0.000884537	-0.815535	-0.327298	unknown protein; BEST Arabidopsis thaliana protein match is: unknown protein (TAIR:AT3G09950.1); Has 30201 Blast hits to 17322 proteins in 780 species: Archae - 12; Bacteria - 1396; Metazoa - 17338; Fungi - 3422; Plants - 5037; Viruses - 0; Other Eukaryot	AT5G55620
A_46_P082416	darkgreen	0.398372	0.404704	-0.0956542	0.0835578	-0.622637	-0.35324	unknown protein; FUNCTIONS IN: molecular_function unknown; INVOLVED IN: biological_process unknown; LOCATED IN: chloroplast, chloroplast stroma; EXPRESSED IN: 22 plant structures; EXPRESSED DURING: 14 growth stages; Has 94 Blast hits to 94 proteins in 35	AT1G62780
A_46_P115379	darkgreen	0.510652	0.528939	-0.0707895	0.349778	-1.38906	-1.05167	xylem NAC domain 1 (XND1); CONTAINS InterPro DOMAIN/s: No apical meristem (NAM) protein (InterPro:IPR003441); BEST Arabidopsis thaliana protein match is: NAC domain containing protein 25 (TAIR:AT1G61110.1); Has 2741 Blast hits to 2738 proteins in 73 speci	AT5G64530
A_46_P366430	magenta	3.04391	2.12018	0.00404755	-0.657834	-0.537103	-0.889041	** Referred to as MIPS2 in Mitsuhashi et al 2008. myo-inositol-1-phosphate synthase isoform 1.Expressed in leaf, root and silique. Immunolocalization experiments with an antibody recognizing MIPS1, MIPS2, and MIPS3 showed endosperm localization.	AT4G39800
A_46_P349005	magenta	3.58277	1.93414	0.451695	-1.07294	-0.204079	-1.53091	** Referred to as MIPS2 in Mitsuhashi et al 2008. myo-inositol-1-phosphate synthase isoform 1.Expressed in leaf, root and silique. Immunolocalization experiments with an antibody recognizing MIPS1, MIPS2, and MIPS3 showed endosperm localization.	AT4G39800
A_46_P204604	magenta	2.87351	1.32535	0.0758989	-1.065	0.168535	-0.902658	** Referred to as MIPS2 in Mitsuhashi et al 2008. myo-inositol-1-phosphate synthase isoform 1.Expressed in leaf, root and silique. Immunolocalization experiments with an antibody recognizing MIPS1, MIPS2, and MIPS3 showed endosperm localization.	AT4G39800
A_46_P140559	magenta	3.05425	2.1204	-0.0124774	-0.5818	-0.488445	-0.865772	** Referred to as MIPS2 in Mitsuhashi et al 2008. myo-inositol-1-phosphate synthase isoform 1.Expressed in leaf, root and silique. Immunolocalization experiments with an antibody recognizing MIPS1, MIPS2, and MIPS3 showed endosperm localization.	AT4G39800
A_46_P140554	magenta	2.99787	2.09952	-0.0560975	-0.606159	-0.504651	-0.87113	** Referred to as MIPS2 in Mitsuhashi et al 2008. myo-inositol-1-phosphate synthase isoform 1.Expressed in leaf, root and silique. Immunolocalization experiments with an antibody recognizing MIPS1, MIPS2, and MIPS3 showed endosperm localization.	AT4G39800
A_46_P348990	magenta	0.405098	0.247673	0.0874352	-0.220933	-0.0888632	-0.354856	6,7-dimethyl-8-ribityllumazine synthase / DMRL synthase / lumazine synthase / riboflavin synthase [Arabidopsis thaliana]. Acts in the jasmonic acid signaling pathway.	AT2G44050
A_46_P210259	magenta	0.421372	0.290516	0.114945	-0.184367	-0.119953	-0.381252	6,7-dimethyl-8-ribityllumazine synthase / DMRL synthase / lumazine synthase / riboflavin synthase [Arabidopsis thaliana]. Acts in the jasmonic acid signaling pathway.	AT2G44050
A_46_P185420	magenta	1.32096	0.64677	0.322883	0.011093	-0.481374	-0.502921	a putative lipid transfer protein, vernalization-responsive and cold-induced	AT4G12480
A_46_P184244	magenta	0.775297	0.357094	0.235385	0.0255246	-0.323669	-0.441092	a putative lipid transfer protein, vernalization-responsive and cold-induced	AT4G12480
A_46_P077226	magenta	0.289776	0.192091	0.0348603	-0.252445	-0.14603	-0.599289	AAA-type ATPase family protein; FUNCTIONS IN: nucleoside-triphosphatase activity, DNA-directed DNA polymerase activity, DNA binding, nucleotide binding, ATP binding; INVOLVED IN: DNA replication; LOCATED IN: plasma membrane; EXPRESSED IN: 24 plant structu	AT4G18820
A_46_P289438	magenta	0.585334	0.344199	0.120209	-0.229795	-0.42767	-0.651109	ABL interactor-like protein 4 (ABIL4); BEST Arabidopsis thaliana protein match is: ABL interactor-like protein 3 (TAIR:AT5G24310.1); Has 1807 Blast hits to 1807 proteins in 277 species: Archae - 0; Bacteria - 0; Metazoa - 736; Fungi - 347; Plants - 385; V	AT5G42030
A_46_P326995	magenta	0.945637	0.413165	0.0659223	-0.162379	-0.151214	-0.13037	Acyl-CoA N-acyltransferases (NAT) superfamily protein; FUNCTIONS IN: N-acetyltransferase activity; INVOLVED IN: metabolic process; LOCATED IN: cellular_component unknown; EXPRESSED IN: 22 plant structures; EXPRESSED DURING: 13 growth stages; CONTAINS Inte	AT2G04845
A_46_P196779	magenta	0.165799	0.505439	-0.0903497	-0.120025	-0.191009	-0.169387	adenine nucleotide transporter 1 (ADNT1); FUNCTIONS IN: binding, ADP transmembrane transporter activity, ATP transmembrane transporter activity, AMP transmembrane transporter activity; INVOLVED IN: in 6 processes; LOCATED IN: mitochondrion, mitochondrial	AT4G01100
A_46_P230329	magenta	1.14691	0.370138	0.263659	-0.279925	-0.188943	-0.895344	alanine:glyoxylate aminotransferase 2 homolog (AGT3) mRNA,	AT2G38400
A_46_P012691	magenta	0.361972	0.0661174	0.117486	-0.0583625	-0.0397951	-0.225257	AMP-dependent synthetase and ligase family protein; FUNCTIONS IN: catalytic activity, AMP binding; INVOLVED IN: response to cadmium ion; LOCATED IN: apoplast, chloroplast; EXPRESSED IN: 26 plant structures; EXPRESSED DURING: 15 growth stages; CONTAINS Int	AT3G48990
A_46_P363260	magenta	0.74741	0.255116	0.505238	-0.252286	-0.366906	-0.850946	AP2/B3-like transcriptional factor family protein; FUNCTIONS IN: sequence-specific DNA binding transcription factor activity; INVOLVED IN: regulation of transcription, DNA-dependent; LOCATED IN: cellular_component unknown; EXPRESSED IN: 18 plant structure	AT3G11580
A_46_P332460	magenta	1.25348	0.85109	0.11669	-0.134104	-0.246077	-0.554429	ARGONAUTE 5 (AGO5); FUNCTIONS IN: nucleic acid binding; INVOLVED IN: biological_process unknown; LOCATED IN: cellular_component unknown; EXPRESSED IN: 10 plant structures; EXPRESSED DURING: 6 growth stages; CONTAINS InterPro DOMAIN/s: Domain of unknown fu	AT2G27880
A_46_P295773	magenta	1.1913	0.708163	0.047027	-0.174406	-0.261432	-0.481481	ARGONAUTE 5 (AGO5); FUNCTIONS IN: nucleic acid binding; INVOLVED IN: biological_process unknown; LOCATED IN: cellular_component unknown; EXPRESSED IN: 10 plant structures; EXPRESSED DURING: 6 growth stages; CONTAINS InterPro DOMAIN/s: Domain of unknown fu	AT2G27880
A_46_P161769	magenta	1.21012	0.788432	0.026288	-0.117134	-0.216065	-0.395478	ARGONAUTE 5 (AGO5); FUNCTIONS IN: nucleic acid binding; INVOLVED IN: biological_process unknown; LOCATED IN: cellular_component unknown; EXPRESSED IN: 10 plant structures; EXPRESSED DURING: 6 growth stages; CONTAINS InterPro DOMAIN/s: Domain of unknown fu	AT2G27880
A_46_P059741	magenta	1.08036	0.634232	0.0877539	-0.0364497	-0.184487	-0.374735	ARGONAUTE 5 (AGO5); FUNCTIONS IN: nucleic acid binding; INVOLVED IN: biological_process unknown; LOCATED IN: cellular_component unknown; EXPRESSED IN: 10 plant structures; EXPRESSED DURING: 6 growth stages; CONTAINS InterPro DOMAIN/s: Domain of unknown fu	AT2G27880
A_46_P071266	magenta	0.735887	0.84726	-0.18965	0.0691309	-0.524811	-1.80071	AT hook motif DNA-binding family protein; FUNCTIONS IN: DNA binding; INVOLVED IN: regulation of transcription, DNA-dependent; LOCATED IN: nucleus; EXPRESSED IN: 16 plant structures; EXPRESSED DURING: 11 growth stages; CONTAINS InterPro DOMAIN/s: Protein o	AT4G17950
A_46_P343310	magenta	0.91536	0.82266	0.041547	-0.233411	-0.0468491	-0.436185	At5g48930 has been shown to encode for the hydroxycinnamoyl-Coenzyme A shikimate/quinate hydroxycinnamoyltransferase (HCT) both synthesizing and catabolizing the hydroxycinnamoylesters (coumaroyl/caffeoyl shikimate and quinate) involved in the phenylpropa	AT5G48930
A_46_P174834	magenta	0.397399	0.355593	0.195398	-0.248985	-0.145605	-0.332393	ATP binding microtubule motor family protein; FUNCTIONS IN: microtubule motor activity, ATP binding; INVOLVED IN: microtubule-based movement; LOCATED IN: nucleus, plasma membrane; EXPRESSED IN: 22 plant structures; EXPRESSED DURING: 13 growth stages; CONT	AT3G16060
A_46_P012736	magenta	0.456142	0.204748	0.169221	-0.198125	-0.0689363	-0.398156	Barta et al (2010) have proposed a nomenclature for Serine/Arginine-Rich Protein Splicing Factors (SR proteins): Plant Cell. 2010, 22:2926.	AT2G24590
A_46_P166789	magenta	0.709768	0.390076	0.0990737	-0.0397631	-0.278538	-0.364162	BEST Arabidopsis thaliana protein match is: Chalcone-flavanone isomerase family protein (TAIR:AT5G66230.1); Has 39 Blast hits to 39 proteins in 11 species: Archae - 0; Bacteria - 0; Metazoa - 0; Fungi - 0; Plants - 39; Viruses - 0; Other Eukaryotes - 0 (s	AT3G51230
A_46_P345985	magenta	1.20215	0.529272	0.322966	-0.388837	-0.0673054	-0.373225	Bifunctional inhibitor/lipid-transfer protein/seed storage 2S albumin superfamily protein; FUNCTIONS IN: lipid binding; INVOLVED IN: lipid transport; LOCATED IN: endomembrane system; EXPRESSED IN: 20 plant structures; EXPRESSED DURING: 13 growth stages; C	AT5G48490
A_46_P112309	magenta	0.570894	0.311567	0.154394	-0.161357	-0.196855	-0.622691	Bifunctional inhibitor/lipid-transfer protein/seed storage 2S albumin superfamily protein; FUNCTIONS IN: lipid binding; INVOLVED IN: lipid transport; LOCATED IN: endomembrane system; EXPRESSED IN: 21 plant structures; EXPRESSED DURING: 13 growth stages; C	AT3G18280
A_46_P020531	magenta	0.630557	0.616458	0.0386119	-0.129338	-0.282374	-0.59764	C2H2-like zinc finger protein; FUNCTIONS IN: sequence-specific DNA binding transcription factor activity, zinc ion binding, nucleic acid binding; INVOLVED IN: regulation of transcription; LOCATED IN: intracellular; EXPRESSED IN: 12 plant structures; EXPRE	AT4G16610
A_46_P170944	magenta	0.329171	0.122604	0.144092	-0.1225	-0.148159	-0.32366	CAAX amino terminal protease family protein; FUNCTIONS IN: endopeptidase activity; INVOLVED IN: proteolysis; LOCATED IN: chloroplast, membrane; EXPRESSED IN: 23 plant structures; EXPRESSED DURING: 14 growth stages; CONTAINS InterPro DOMAIN/s: Abortive inf	AT5G60750
A_46_P195349	magenta	0.208803	0.12921	0.0586367	-0.0959209	-0.109921	-0.396924	CASC3/Barentsz eIF4AIII binding; FUNCTIONS IN: molecular_function unknown; INVOLVED IN: biological_process unknown; LOCATED IN: cytosol; EXPRESSED IN: 23 plant structures; EXPRESSED DURING: 13 growth stages; CONTAINS InterPro DOMAIN/s: CASC3/Barentsz eIF4	AT1G15280
A_46_P095046	magenta	0.344097	0.108733	0.0915899	-0.307674	-0.0979579	-0.4276	CBS domain-containing protein / transporter associated domain-containing protein; FUNCTIONS IN: molecular_function unknown; INVOLVED IN: biological_process unknown; LOCATED IN: chloroplast; EXPRESSED IN: 22 plant structures; EXPRESSED DURING: 13 growth st	AT3G13070
A_46_P107069	magenta	0.600135	0.254567	0.0614017	-0.205324	-0.36461	-0.544146	Co-chaperone GrpE family protein; FUNCTIONS IN: copper ion binding, ATP binding; INVOLVED IN: protein folding, protein import into mitochondrial matrix; LOCATED IN: mitochondrion; EXPRESSED IN: 22 plant structures; EXPRESSED DURING: 13 growth stages; CONT	AT5G55200
A_46_P151619	magenta	0.342243	0.15513	0.110899	-0.170285	-0.185291	-0.37628	Cofactor-independent phosphoglycerate mutase; FUNCTIONS IN: phosphoglycerate mutase activity, catalytic activity, metal ion binding; INVOLVED IN: metabolic process; LOCATED IN: cellular_component unknown; EXPRESSED IN: 22 plant structures; EXPRESSED DURIN	AT4G09520
A_46_P174954	magenta	0.842254	0.712684	0.166268	-0.224798	-0.0181419	-0.130044	Confers auxin overproduction. Mutants have an over-proliferation of lateral roots. Encodes a C-S lyase involved in converting S-alkylthiohydroximate to thiohydroximate in glucosinolate biosynthesis.	AT2G20610
A_46_P368175	magenta	0.72062	0.38276	-0.0172577	-0.188685	0.0424242	-0.121109	CONTAINS InterPro DOMAIN/s: Streptomyces cyclase/dehydrase (InterPro:IPR005031); BEST Arabidopsis thaliana protein match is: Polyketide cyclase / dehydrase and lipid transport protein (TAIR:AT4G01650.1); Has 30201 Blast hits to 17322 proteins in 780 speci	AT5G08720
A_46_P356755	magenta	0.754832	0.420256	0.0203832	-0.176908	-0.128463	-0.275994	CONTAINS InterPro DOMAIN/s: Streptomyces cyclase/dehydrase (InterPro:IPR005031); BEST Arabidopsis thaliana protein match is: Polyketide cyclase / dehydrase and lipid transport protein (TAIR:AT4G01650.1); Has 30201 Blast hits to 17322 proteins in 780 speci	AT5G08720
A_46_P061906	magenta	0.384139	0.258686	0.0925504	-0.248576	-0.295743	-0.185687	CONTAINS InterPro DOMAIN/s: Taxilin (InterPro:IPR019132); Has 35333 Blast hits to 34131 proteins in 2444 species: Archae - 798; Bacteria - 22429; Metazoa - 974; Fungi - 991; Plants - 531; Viruses - 0; Other Eukaryotes - 9610 (source: NCBI BLink).	AT5G50840
A_46_P148904	magenta	0.539376	0.251595	-0.0233712	-0.141852	0.0353958	-0.238763	Cytochrome bd ubiquinol oxidase, 14kDa subunit; FUNCTIONS IN: ubiquinol-cytochrome-c reductase activity; INVOLVED IN: mitochondrial electron transport, ubiquinol to cytochrome c; LOCATED IN: mitochondrion, plasma membrane, plastid, mitochondrial respirato	AT4G32470
A_46_P141699	magenta	0.553135	0.0798551	-0.0676314	-0.290496	-0.0442487	-0.406803	cytochrome-c oxidases;electron carriers; FUNCTIONS IN: electron carrier activity, cytochrome-c oxidase activity; LOCATED IN: mitochondrion, plasma membrane; EXPRESSED IN: 25 plant structures; EXPRESSED DURING: 16 growth stages; CONTAINS InterPro DOMAIN/s:	AT4G21105
A_46_P364250	magenta	0.698453	0.0419437	0.193546	-0.282921	-0.0694769	-0.516786	DEA(D/H)-box RNA helicase family protein; FUNCTIONS IN: helicase activity, ATP-dependent helicase activity, nucleic acid binding, ATP binding; INVOLVED IN: biological_process unknown; LOCATED IN: chloroplast; EXPRESSED IN: 21 plant structures; EXPRESSED D	AT1G59990
A_46_P191064	magenta	0.406641	0.128555	0.0213752	-0.192443	-0.013542	-0.221897	Delta 1-pyrroline-5-carboxylate reductase, catalyzes the final step in proline biosynthesis from glutamate and ornithine.In situ hybridization indicated that under normal growth conditions, the highest concentration of P5CR transcripts occurs in the corti	AT5G14800
A_46_P307975	magenta	1.13452	0.211507	0.195628	-0.301574	-0.0369248	-0.820364	Dihydrolipoamide succinyltransferase; FUNCTIONS IN: zinc ion binding, acyltransferase activity; INVOLVED IN: response to oxidative stress, metabolic process; LOCATED IN: cytosolic ribosome, mitochondrion; EXPRESSED IN: 27 plant structures; EXPRESSED DURIN	AT5G55070
A_46_P198110	magenta	0.56976	0.274317	-0.045293	-0.0396908	-0.246928	-0.203399	Dihydrolipoamide succinyltransferase; FUNCTIONS IN: zinc ion binding, acyltransferase activity; INVOLVED IN: response to oxidative stress, metabolic process; LOCATED IN: cytosolic ribosome, mitochondrion; EXPRESSED IN: 27 plant structures; EXPRESSED DURIN	AT5G55070
A_46_P152299	magenta	0.714215	0.256415	0.0956241	-0.176185	-0.373537	-0.562289	Double Clp-N motif protein; FUNCTIONS IN: ATP binding; INVOLVED IN: protein metabolic process; LOCATED IN: thylakoid, plastid stroma, chloroplast stroma, chloroplast, chloroplast envelope; EXPRESSED IN: 22 plant structures; EXPRESSED DURING: 13 growth sta	AT4G25370
A_46_P222319	magenta	0.840263	0.569632	-0.0207378	-0.245115	0.0168943	-0.199705	EARLY-RESPONSIVE TO DEHYDRATION 9 (ERD9); FUNCTIONS IN: glutathione transferase activity; INVOLVED IN: response to water deprivation, response to karrikin, toxin catabolic process; LOCATED IN: chloroplast, cytoplasm; EXPRESSED IN: 21 plant structures; EXP	AT1G10370
A_46_P270703	magenta	0.327148	0.135427	0.155751	-0.110477	-0.110966	-0.333939	EF hand domain protein encodes a calmodulin. Can functionally complement a yeast CaM mutant.	AT3G43810
A_46_P054801	magenta	0.311951	0.110716	0.102516	-0.13018	-0.125582	-0.431253	EF hand domain protein encodes a calmodulin. Can functionally complement a yeast CaM mutant.	AT3G43810
A_46_P282843	magenta	0.346943	0.0597003	0.0444447	-0.125125	-0.0594581	-0.206253	embryo defective 1080 (EMB1080); FUNCTIONS IN: structural constituent of ribosome; INVOLVED IN: translation, embryo development ending in seed dormancy; LOCATED IN: cytosolic small ribosomal subunit, cytosolic ribosome, cell wall, membrane; EXPRESSED IN:	AT3G48930
A_46_P240364	magenta	0.457328	0.097355	0.10559	-0.127677	-0.0911581	-0.306551	embryo defective 3003 (EMB3003); FUNCTIONS IN: dihydrolipoyllysine-residue acetyltransferase activity, acyltransferase activity; INVOLVED IN: embryo development ending in seed dormancy; LOCATED IN: cytosolic ribosome, plasma membrane, chloroplast, chlorop	AT1G34430
A_46_P176064	magenta	0.911033	0.602046	-0.209376	-0.204974	-0.158628	-0.382447	Encodes a atypical member of the bHLH (basic helix-loop-helix) family transcriptional factors.	AT2G18969
A_46_P312945	magenta	0.427817	0.412417	-0.0346872	-0.084208	-0.45405	-0.719138	Encodes a B-box zinc finger transcription factor BBX21 (also named STH2/salt tolerance homolog2 and LHUS/long hypocotyl under shade). Interacts with COP1 to control de-etiolation. Also genetically interacts with COP1 to regulate shade avoidance.	AT1G75540
A_46_P265598	magenta	1.21882	0.660272	0.0294959	0.0903053	-0.746027	-0.788947	Encodes a beta-amylase targeted to the chloroplast. Transgenic BMY8 RNAi lines fail to accumulate maltose during cold shock suggesting that maltose accumulation coincides with BMY8 expression. Apart from maltose, the sugar content of the RNAi lines were s	AT4G17090
A_46_P376335	magenta	1.13163	0.373554	0.214706	-0.644473	-0.317034	-1.16333	Encodes a bidirectional amino acid transporter that can transport ala, arg, glu and lys but not GABA or pro with both export and import activity. Its expression is localized in the vascular tissues suggesting a function in amino acids export from the phl	AT2G01170
A_46_P166334	magenta	0.910449	0.264227	0.317248	-0.226441	-0.333613	-0.746458	Encodes a bidirectional amino acid transporter that can transport ala, arg, glu and lys but not GABA or pro with both export and import activity. Its expression is localized in the vascular tissues suggesting a function in amino acids export from the phl	AT2G01170
A_46_P352800	magenta	0.406296	0.122405	0.0324044	-0.0587702	-0.139833	-0.235378	Encodes a CLAVATA1-related receptor kinase-like protein required for both shoot and flower meristem function. It has a broad expression pattern and is involved in vascular strand development in the leaf, control of leaf shape, size and symmetry, male gam	AT4G20270
A_46_P020826	magenta	0.540561	0.261284	-0.00497897	-0.366369	0.0504467	-0.455176	Encodes a cytoplasmic nucleoside hydrolase. It has the highest levels of activity with uridine followed by xanthosine. It shows little activity with inosine and none with cytidine. Mutant analyses indicate that it plays a role in purine and pyrimidine cat	AT2G36310
A_46_P273688	magenta	0.725974	0.373075	0.0916812	-0.023428	-0.317747	-0.311785	encodes a cytosolic delta3, delta2-enoyl CoA isomerase, involved in unsaturated fatty acid degradation	AT4G14440
A_46_P023591	magenta	0.604823	0.282239	0.0259496	-0.0764149	-0.393761	-0.395029	encodes a cytosolic delta3, delta2-enoyl CoA isomerase, involved in unsaturated fatty acid degradation	AT4G14440
A_46_P147844	magenta	0.371711	0.180812	0.128393	-0.10084	-0.108508	-0.376654	Encodes a Fhit protein. Has nucleoside phosphoramidase and adenylylsulfatase activities.	AT5G58240
A_46_P012436	magenta	0.280575	0.118252	0.0466286	-0.176811	-0.117399	-0.399535	Encodes a Fhit protein. Has nucleoside phosphoramidase and adenylylsulfatase activities.	AT5G58240
A_46_P304260	magenta	0.297473	0.0317268	0.0296857	-0.226801	-0.0483535	-0.378186	Encodes a glutathione-dependent formaldehyde dehydrogenase (also known as class III type alcohol dehydrogenase) reduces S-nitrosoglutathione (GSNO), the condensation product of glutathione and NO, that is a naturally occurring NO reservoir and also a reac	AT5G43940
A_46_P248064	magenta	0.467348	0.0102221	0.206504	0.421176	-0.370951	-0.385484	Encodes a H+/hexose cotransporter.	AT1G11260
A_46_P380078	magenta	0.461917	0.111005	0.10827	-0.385229	-0.0859202	-0.407767	Encodes a leucine-rich repeat receptor kinase (LRR-RK) involved in the perception of phytosulfokine (PSK), which is a 5-aa tyrosine-sulfated peptide that primarily promotes cellular proliferation.	AT5G53890
A_46_P374160	magenta	1.28542	0.288849	-0.0218662	-0.433657	-0.0297653	-0.689991	Encodes a member of a small plant-specific gene family whose members interact with ABI5 and appear to be involved in mediating stress responses. AFP2 mutants affect a number of ABA mediated processes such as germination and response to osmotic and sugar s	AT1G13740
A_46_P281953	magenta	1.06421	0.432386	-0.010304	-0.252454	-0.0177703	-0.270915	Encodes a member of a small plant-specific gene family whose members interact with ABI5 and appear to be involved in mediating stress responses. AFP2 mutants affect a number of ABA mediated processes such as germination and response to osmotic and sugar s	AT1G13740
A_46_P183139	magenta	0.315239	0.0755053	0.0843986	-0.214252	-0.0567732	-0.420283	Encodes a member of ARF-like GTPase family. A thaliana has 21 members, in two subfamilies, ARF and ARF-like (ARL) GTPases. Mutant has abnormal mitosis and cell cycle control during seed development.	AT2G18390
A_46_P308620	magenta	0.91234	0.51401	-0.0150599	-0.0325147	-0.167112	-0.201111	encodes a member of heat shock protein 70 family.	AT5G02500
A_46_P350295	magenta	0.294013	0.0377959	0.154183	-0.227768	-0.109268	-0.367474	Encodes a member of NAP subfamily of transporters. Mutations in this gene suppress the low temperature-induced phenotype of Arabidopsis tocopherol-deficient mutant vte2.	AT1G65410
A_46_P138904	magenta	0.601157	0.353219	-0.0174532	-0.318885	-0.126534	-0.159472	Encodes a member of the dehydroascorbate reductase gene family. Critical for a mutualistic symbiosis between the host Arabidopsis and the root colonizing fungus Piriformospora indica.	AT1G19570
A_46_P188334	magenta	0.750588	0.0784844	0.167192	-0.233393	-0.140206	-0.841083	Encodes a mitochondrial aldehyde dehydrogenase; nuclear gene for mitochondrial product.	AT1G23800
A_46_P010117	magenta	0.537682	0.556283	0.041005	-0.204263	-0.231499	-0.541628	encodes a mitochondrial branched-chain amino acid aminotransferase. Complements the yeast leu/iso-leu/val auxotrophy mutant.	AT1G10060
A_46_P212829	magenta	0.31002	0.0170883	0.041563	-0.226363	-0.12566	-0.205639	Encodes a mitochondrial protein similar to E.coli IscU. In bacteria, IscU is a scaffold protein accepting sulfur and iron to build a transient Fe-S cluster,which is subsequently transferred to a target apoprotein.	AT4G22220
A_46_P194364	magenta	0.457081	0.196242	-0.530884	0.00909948	-0.145331	-0.214372	Encodes a NADPH thioredoxin reductase involved in chloroplast protection against oxidative damage.	AT2G41680
A_46_P264023	magenta	0.311236	0.107738	0.122492	-0.160949	-0.100397	-0.394618	encodes a peroxisomal adenine nucleotide transporter, involved in fatty acid beta-oxidation during early stage of postgerminative growth.	AT5G27520
A_46_P210614	magenta	0.305637	0.0511916	0.0929248	-0.192062	-0.159601	-0.324332	encodes a prokaryotic thioredoxin	AT3G15360
A_46_P327350	magenta	0.711423	0.51385	0.0838599	-0.124235	-0.486203	-0.877245	Encodes a protein containing the NFU domain that may be involved in iron-sulfur cluster assembly. Part of a five member gene family, more closely related to NFU4 than to NFU1,2, and 3. Targeted to the mitochondrion.	AT1G51390
A_46_P015836	magenta	0.682886	0.519433	0.150313	-0.20148	-0.292539	-0.413056	Encodes a protein involved in the photoprotection of PSII. An aba4-1 mutant completely lacks neoxanthin,a component of the chromophore of the peripheral antenna system in PSII. ABA4 is required for neoxanthin biosynthesis, an intermediary step in abscisic	AT1G67080
A_46_P246329	magenta	2.04962	1.00993	0.162361	-0.187182	-0.353816	-0.752932	encodes a protein similar to cellulose synthase	AT1G55850
A_46_P076691	magenta	0.884841	0.208936	0.129843	-0.106901	-0.343844	-0.376861	encodes a protein similar to cellulose synthase	AT1G55850
A_46_P176604	magenta	1.12267	0.230761	-0.0108528	-0.214111	-0.221208	-0.320758	Encodes a protein that might have inorganic pyrophosphatase activity.	AT4G01480
A_46_P372745	magenta	0.302723	0.480642	0.0474445	-0.281003	-0.763563	-0.849298	Encodes a protein with putative galacturonosyltransferase activity.	AT5G15470
A_46_P093896	magenta	0.299617	0.490925	0.0562591	-0.213734	-0.859661	-1.14545	Encodes a protein with putative galacturonosyltransferase activity.	AT5G15470
A_46_P106889	magenta	0.573715	0.286074	0.00857242	0.00322898	-0.136654	-0.0533989	Encodes a protein with similarity to human interferon-related developmental regulator (IFRD)that is involved in salt tolerance. Loss of function mutations are hypersensitive to salt stress and have reduced fertility. SAT32 is found in the cytoplasm but ap	AT1G27760
A_46_P225644	magenta	0.337821	0.123243	0.154742	-0.133716	-0.169721	-0.271747	Encodes a putative cytoplasmic chaperonin that is similar to mouse Tcp-1 (t complex polypeptide 1).	AT3G20050
A_46_P299605	magenta	0.416762	0.29519	-0.188617	-0.16858	0.194154	-0.223172	Encodes a secreted glycosylated serine carboxypeptidase with broad substrate preference that is involved in brassinosteroid signalling via BRI1. It is proteolytically processed in vivo by a separate as yet unidentified protease.	AT4G30610
A_46_P041876	magenta	2.68949	0.419502	0.677265	-0.993285	-0.223348	-2.19999	Encodes a uclacyanin, a protein precursor that is closely related to precursors of stellacyanins and a blue copper protein from pea pods.	AT2G44790
A_46_P176229	magenta	0.464111	0.932478	0.00419505	-0.0310601	-0.614301	-0.721672	Encodes a xyloglucan endotransglucosylase/hydrolase with only only the endotransglucosylase (XET; EC 2.4.1.207) activity towards xyloglucan and non-detectable endohydrolytic (XEH; EC 3.2.1.151) activity. Expressed in the mature or basal regions of both	AT4G30280
A_46_P308270	magenta	1.4394	0.592202	0.301633	-0.455021	-0.570995	-1.45392	Encodes a xyloglucan endotransglucosylase/hydrolase with only only the endotransglucosylase (XET; EC 2.4.1.207) activity towards xyloglucan and non-detectable endohydrolytic (XEH; EC 3.2.1.151) activity. Expressed throughout both the main and the latera	AT4G30290
A_46_P218619	magenta	0.39808	0.184618	-0.0252709	-0.304725	0.00215228	-0.375765	Encodes actin depolymerizing factor 3 (ADF3).	AT5G59880
A_46_P142009	magenta	0.193789	0.548721	0.0128007	-0.0292106	-0.193093	-0.335363	Encodes allene oxide cyclase. One of four genes in Arabidopsis that encode this enzyme, which catalyzes an essential step in jasmonic acid biosynthesis. Gene expression is reduced during senescence, a process that involves jasmonic acid signalling pathwa	AT1G13280
A_46_P286603	magenta	1.25766	0.669027	-0.0510924	-0.0589902	0.0323338	-0.540577	Encodes an ABC transporter-like protein, without an ATPase domain, required for aluminum (Al) resistance/tolerance and may function to redistribute accumulated Al away from sensitive tissues in order to protect the growing root from the toxic effects of A	AT2G37330
A_46_P281288	magenta	1.02673	0.514315	-0.153394	-0.131895	-0.0345269	-0.546407	Encodes an ABC transporter-like protein, without an ATPase domain, required for aluminum (Al) resistance/tolerance and may function to redistribute accumulated Al away from sensitive tissues in order to protect the growing root from the toxic effects of A	AT2G37330
A_46_P064741	magenta	1.12236	0.858085	-0.0565232	-0.00476599	-0.0424037	-0.447738	Encodes an ABC transporter-like protein, without an ATPase domain, required for aluminum (Al) resistance/tolerance and may function to redistribute accumulated Al away from sensitive tissues in order to protect the growing root from the toxic effects of A	AT2G37330
A_46_P193889	magenta	0.356901	0.111543	0.0750914	-0.188639	-0.147114	-0.300162	encodes an acyl carrier protein expressed in leaves, roots, and dry seeds. Protein is not regulated by light.	AT3G05020
A_46_P332510	magenta	0.594191	0.37946	0.130001	-0.149612	-0.183955	-0.34866	Encodes an FtsH protease that is localized to the chloroplast. Mutations in this locus result in embryo lethality.	AT1G79560
A_46_P186007	magenta	0.25213	0.188488	0.17596	-0.142299	-0.46736	-0.801085	Encodes an isoform of alpha tubulin. Closely related to adjacent gene TUA3 suggesting recent duplication.	AT5G19780
A_46_P317905	magenta	0.500622	0.204752	0.092965	-0.118215	-0.57103	-0.873592	encodes an SC35-like splicing factor of 30 kD that is localized to the nuclear specks. Barta et al (2010) have proposed a nomenclature for Serine/Arginine-Rich Protein Splicing Factors (SR proteins): Plant Cell. 2010, 22:2926.	AT3G13570
A_46_P016941	magenta	0.56293	0.240671	0.167967	-0.128853	-0.482472	-0.813409	encodes an SC35-like splicing factor of 30 kD that is localized to the nuclear specks. Barta et al (2010) have proposed a nomenclature for Serine/Arginine-Rich Protein Splicing Factors (SR proteins): Plant Cell. 2010, 22:2926.	AT3G13570
A_46_P261315	magenta	0.844488	0.374583	-0.0510359	-0.0688718	-0.188156	-0.188306	encodes ATP sulfurylase, the first enzyme in the sulfate assimilation pathway of Arabidopsis.	AT3G22890
A_46_P243509	magenta	0.752999	0.339589	0.00685978	-0.158734	-0.241745	-0.356408	encodes ATP sulfurylase, the first enzyme in the sulfate assimilation pathway of Arabidopsis.	AT3G22890
A_46_P158719	magenta	0.809583	0.42186	0.0375738	-0.0690308	-0.0667108	-0.156943	encodes ATP sulfurylase, the first enzyme in the sulfate assimilation pathway of Arabidopsis.	AT3G22890
A_46_P061706	magenta	0.695148	0.219449	-0.0622193	-0.197715	-0.333825	-0.303714	encodes ATP sulfurylase, the first enzyme in the sulfate assimilation pathway of Arabidopsis.	AT3G22890
A_46_P312310	magenta	0.748295	0.601256	0.12775	-0.295964	-0.274216	-0.630623	Encodes AtSBT1.1, a subtilisin-like serine protease. Cleaves the phytosulfokine AtPSK4, a growth promoting peptide.	AT1G01900
A_46_P102159	magenta	0.741228	0.580116	0.166242	-0.341068	-0.205862	-0.648085	Encodes AtSBT1.1, a subtilisin-like serine protease. Cleaves the phytosulfokine AtPSK4, a growth promoting peptide.	AT1G01900
A_46_P147874	magenta	0.472042	0.16809	0.0318208	-0.183426	-0.0281676	-0.140947	encodes coumarate 3-hydroxylase (C3H), a P450-dependent monooxygenase. Involved in lignin biosynthesis and flavonoid biosynthesis. Also affects the biosynthesis of coumarins such as scopoletin and scopolin as a branching-out-pathway from the phenylpropan	AT2G40890
A_46_P311590	magenta	0.454061	0.120533	-0.313833	-0.122188	0.000982762	-0.0421859	Encodes extensin 3.	AT1G21310
A_46_P040306	magenta	2.94647	0.375137	0.223944	-0.581354	-0.314442	-0.902926	Encodes glutathione transferase belonging to the tau class of GSTs. Naming convention according to Wagner et al. (2002).	AT1G69920
A_46_P096826	magenta	0.904831	0.0806502	0.242195	-0.521683	-0.094354	-0.732297	encodes GTP cyclohydrolase II that can functionally complement E. coli mutant deficient in this gene. It also has 3,4-dihydroxy-2-butanone-4-phosphate synthase activity which makes it a bifunctional enzyme involved in the formation of the pyrimidine and o	AT5G64300
A_46_P290628	magenta	0.472991	0.14329	0.076516	-0.0715149	-0.0744993	-0.285692	Encodes isovaleryl-coenzyme a dehydrogenase. Mutants have increases in 12 seed free amino acids, accumulation of seed homomethionine and 3-isovaleroyloxypropyl-glucosinolate, with a concomitant decrease in seed 3-benzoyloxypropyl-glucosinolate.	AT3G45300
A_46_P018421	magenta	0.507114	0.213125	0.0842199	-0.0913382	-0.0985608	-0.316482	Encodes isovaleryl-coenzyme a dehydrogenase. Mutants have increases in 12 seed free amino acids, accumulation of seed homomethionine and 3-isovaleroyloxypropyl-glucosinolate, with a concomitant decrease in seed 3-benzoyloxypropyl-glucosinolate.	AT3G45300
A_46_P323770	magenta	0.113382	0.572333	0.0868565	-0.142095	-0.241021	-0.996327	Encodes KCS16, a member of the 3-ketoacyl-CoA synthase family involved in the biosynthesis of VLCFA (very long chain fatty acids).	AT4G34250
A_46_P322880	magenta	2.41697	1.13204	-0.090768	-1.03691	-0.706062	-1.10604	Encodes NRT1.1 (CHL1), a dual-affinity nitrate transporter. The protein is expressed in guard cells and function in stomatal opening. Mutants have less transpiration and are more tolerant to drought. Expressed in lateral roots. Involved in nitrate signali	AT1G12110
A_46_P100685	magenta	2.24459	1.19694	-0.111132	-0.838381	-0.561419	-0.673677	Encodes NRT1.1 (CHL1), a dual-affinity nitrate transporter. The protein is expressed in guard cells and function in stomatal opening. Mutants have less transpiration and are more tolerant to drought. Expressed in lateral roots. Involved in nitrate signali	AT1G12110
A_46_P273168	magenta	0.139718	0.306075	0.249705	-0.299104	-0.59945	-0.657255	Encodes one of the BRGs (BOI-related gene) involved in resistance to Botrytis cinerea.	AT3G12920
A_46_P070886	magenta	0.918564	0.0196788	0.153968	-0.163578	-0.227907	-0.518574	Encodes one of the closely related 12-oxophytodienoic acid reductases. This enzyme is not expected to participate in jasmonic acid biosynthesis because during in vitro assays, it shows very little activity with the naturally occurring OPDA isomer. Shows a	AT1G76690
A_46_P018536	magenta	0.325985	0.179341	0.111805	-0.0185363	-0.0397685	-0.349678	Encodes the carboxytransferase beta subunit of the Acetyl-CoA carboxylase (ACCase) complex in plastids. This complex catalyzes the carboxylation of acetyl-CoA to produce malonyl-CoA, the first committed step in fatty acid synthesis.	ATCG00500
A_46_P351755	magenta	1.31806	0.425018	0.415744	-0.342297	-0.393285	-1.08701	Encodes the mitochondrial ATP synthase beta-subunit. This subunit is encoded by a multigene family of three members (At5g08670, At5g08680, At5g08690) that shared 98% sequence identity at the amino acid level.	AT5G08670
A_46_P187684	magenta	0.0210538	0.363675	-0.111569	-0.241315	-0.0305034	-0.170838	Encodes VERDANDI (VDD), a putative transcription factor belonging to the reproductive meristem (REM) family. VDD is a direct target of the MADS domain ovule identity complex. Mutation in VDD affects embryo sac differentiation.	AT5G18000
A_46_P368295	magenta	0.465476	0.137979	0.00490013	0.0298319	-0.117712	-0.0416737	Eukaryotic aspartyl protease family protein; FUNCTIONS IN: aspartic-type endopeptidase activity; INVOLVED IN: proteolysis; LOCATED IN: anchored to membrane; EXPRESSED IN: 22 plant structures; EXPRESSED DURING: 13 growth stages; CONTAINS InterPro DOMAIN/s:	AT2G17760
A_46_P172389	magenta	0.764852	0.494009	0.00118701	-0.119327	-0.582591	-0.569516	Eukaryotic aspartyl protease family protein; FUNCTIONS IN: aspartic-type endopeptidase activity; INVOLVED IN: proteolysis; LOCATED IN: apoplast, cell wall, plant-type cell wall; EXPRESSED IN: 22 plant structures; EXPRESSED DURING: 14 growth stages; CONTAI	AT1G09750
A_46_P140989	magenta	0.59882	0.750658	0.445914	-0.310479	-0.745902	0.0204896	Expressed protein; FUNCTIONS IN: molecular_function unknown; INVOLVED IN: biological_process unknown; LOCATED IN: chloroplast; Has 35333 Blast hits to 34131 proteins in 2444 species: Archae - 798; Bacteria - 22429; Metazoa - 974; Fungi - 991; Plants - 531	AT2G14247
A_46_P017126	magenta	2.36725	0.734886	-0.31064	-0.477351	-0.0678694	-0.530108	FAD-dependent oxidoreductase family protein; FUNCTIONS IN: sarcosine oxidase activity; INVOLVED IN: tetrahydrofolate metabolic process, oxidation reduction; LOCATED IN: cellular_component unknown; EXPRESSED IN: 23 plant structures; EXPRESSED DURING: 13 gr	AT2G24580
A_46_P280398	magenta	0.44941	0.176839	-0.04941	-0.0454954	-0.0625998	-0.105045	FAD/NAD(P)-binding oxidoreductase; FUNCTIONS IN: cytochrome-b5 reductase activity, copper ion binding; INVOLVED IN: response to salt stress; LOCATED IN: mitochondrion, plant-type cell wall; EXPRESSED IN: 23 plant structures; EXPRESSED DURING: 14 growth st	AT5G20080
A_46_P147624	magenta	0.212425	0.113505	0.0194244	-0.155188	-0.0700286	-0.355272	FASCICLIN-like arabinogalactan protein 8 (FLA8); LOCATED IN: anchored to plasma membrane, apoplast, plasma membrane, anchored to membrane, plant-type cell wall; EXPRESSED IN: 24 plant structures; EXPRESSED DURING: 14 growth stages; CONTAINS InterPro DOMAI	AT2G45470
A_46_P328875	magenta	0.610783	0.332194	0.160821	-0.236339	-0.17483	-0.477545	flavodoxin family protein / radical SAM domain-containing protein; FUNCTIONS IN: iron-sulfur cluster binding, oxidoreductase activity, FMN binding, catalytic activity; EXPRESSED IN: 18 plant structures; EXPRESSED DURING: 7 growth stages; CONTAINS InterPro	AT1G75200
A_46_P160049	magenta	0.569409	0.201371	0.132314	-0.216135	-0.130251	-0.425508	flavodoxin family protein / radical SAM domain-containing protein; FUNCTIONS IN: iron-sulfur cluster binding, oxidoreductase activity, FMN binding, catalytic activity; EXPRESSED IN: 18 plant structures; EXPRESSED DURING: 7 growth stages; CONTAINS InterPro	AT1G75200
A_46_P261763	magenta	0.577621	0.074437	0.163381	-0.421639	-0.135918	-0.562721	FUNCTIONS IN: catalytic activity; LOCATED IN: vacuole, plant-type cell wall; EXPRESSED IN: stem, male gametophyte, guard cell, pollen tube; EXPRESSED DURING: L mature pollen stage, M germinated pollen stage; CONTAINS InterPro DOMAIN/s: Protein of unknown	AT5G12950
A_46_P024421	magenta	0.860693	0.417007	0.16542	-0.181983	-0.111134	-0.36809	FUNCTIONS IN: molecular_function unknown; INVOLVED IN: biological_process unknown; LOCATED IN: chloroplast; EXPRESSED IN: 22 plant structures; EXPRESSED DURING: 13 growth stages; BEST Arabidopsis thaliana protein match is: cobalt ion binding (TAIR:AT1G713	AT5G47870
A_46_P114115	magenta	0.94462	0.660302	-0.101027	-0.127572	-0.240414	-0.39166	GDSL-like Lipase/Acylhydrolase superfamily protein; FUNCTIONS IN: hydrolase activity, acting on ester bonds, carboxylesterase activity; INVOLVED IN: lipid metabolic process; LOCATED IN: apoplast, nucleus; EXPRESSED IN: 19 plant structures; EXPRESSED DURIN	AT1G29660
A_46_P171264	magenta	1.36783	0.839201	0.0701095	-0.490633	-0.477991	-0.952016	glycosyltransferase family protein 2; BEST Arabidopsis thaliana protein match is: unknown protein (TAIR:AT5G12260.1); Has 216 Blast hits to 215 proteins in 74 species: Archae - 0; Bacteria - 15; Metazoa - 2; Fungi - 65; Plants - 77; Viruses - 0; Other Euk	AT5G60700
A_46_P112154	magenta	0.859719	0.61871	0.138498	-0.137497	-0.370076	-0.639992	Haloacid dehalogenase-like hydrolase (HAD) superfamily protein; FUNCTIONS IN: phosphatase activity; EXPRESSED IN: 19 plant structures; EXPRESSED DURING: 10 growth stages; CONTAINS InterPro DOMAIN/s: Dullard-like phosphatase domain (InterPro:IPR011948), NL	AT5G45700
A_46_P332030	magenta	0.269433	0.152679	0.083322	-0.171986	0.0223018	-0.262012	homolog of anti-oxidant 1 (ATX1); FUNCTIONS IN: metal ion binding; INVOLVED IN: metal ion transport; LOCATED IN: endomembrane system; EXPRESSED IN: 22 plant structures; EXPRESSED DURING: 13 growth stages; CONTAINS InterPro DOMAIN/s: Heavy metal transport/	AT1G66240
A_46_P340395	magenta	0.87304	1.30535	-0.545612	-0.647965	-0.667958	-1.18905	homolog of the Medicago nodulin MTN3	AT5G23660
A_46_P068626	magenta	0.765072	0.257581	-0.116379	-0.0838755	-0.0175554	-0.22103	hydroxyproline-rich glycoprotein family protein; BEST Arabidopsis thaliana protein match is: hydroxyproline-rich glycoprotein family protein (TAIR:AT1G23050.1); Has 1488 Blast hits to 893 proteins in 162 species: Archae - 2; Bacteria - 187; Metazoa - 240;	AT1G70985
A_46_P369200	magenta	0.924223	0.742821	0.20042	-0.119823	-0.594527	-0.586744	hydroxyproline-rich glycoprotein family protein; Has 35333 Blast hits to 34131 proteins in 2444 species: Archae - 798; Bacteria - 22429; Metazoa - 974; Fungi - 991; Plants - 531; Viruses - 0; Other Eukaryotes - 9610 (source: NCBI BLink).	AT5G51680
A_46_P057421	magenta	0.922779	0.585899	0.414681	-0.368911	-0.460495	-0.937062	Inosine-uridine preferring nucleoside hydrolase family protein; CONTAINS InterPro DOMAIN/s: Inosine/uridine-preferring nucleoside hydrolase (InterPro:IPR001910); BEST Arabidopsis thaliana protein match is: inosine-uridine preferring nucleoside hydrolase f	AT5G18890
A_46_P038811	magenta	0.326907	0.300664	0.0441152	-0.27257	-0.161853	-0.212684	JAZs are direct targets of the SCFCOI1 E3 ubiquitin-ligase and JA treatment induces their proteasome-mediated degradation. Furthermore, JAI3 negatively regulates the key transcriptional activator of JA responses, AtMYC2. The C-terminal portion of JAZ3,	AT3G17860
A_46_P323080	magenta	0.837817	0.185839	-0.0132221	-0.454911	-0.0143655	-0.416622	LONELY GUY 1 (LOG1); CONTAINS InterPro DOMAIN/s: Conserved hypothetical protein CHP00730 (InterPro:IPR005269); BEST Arabidopsis thaliana protein match is: lysine decarboxylase family protein (TAIR:AT2G37210.1); Has 5303 Blast hits to 5301 proteins in 1556	AT2G28305
A_46_P349170	magenta	0.365857	0.196776	0.110531	-0.0787118	-0.399568	-0.669266	member of Anion channel protein family	AT5G49890
A_46_P249419	magenta	2.19539	0.109923	0.175028	-0.500714	-0.30289	-0.881381	member of WRKY Transcription Factor; Group III	AT2G46400
A_46_P222799	magenta	0.455605	0.0727488	0.0583541	-0.0133349	-0.149142	-0.11811	membrane localized t-SNARE SNAP25 homologue, probably involved in cytokinesis and cell plate formation	AT5G61210
A_46_P289913	magenta	0.145406	0.207288	-0.269051	-0.116517	0.103599	-0.171499	membrane-anchored ubiquitin-fold protein 1 precursor (MUB1); CONTAINS InterPro DOMAIN/s: Membrane-anchored ubiquitin-fold protein, HCG-1 (InterPro:IPR017000), Ubiquitin supergroup (InterPro:IPR019955); BEST Arabidopsis thaliana protein match is: membrane-	AT3G01050
A_46_P128017	magenta	0.874929	0.801079	0.0365465	-0.15742	-0.210128	-0.532496	methylenetetrahydrofolate reductase MTHFR2 mRNA, complete	AT2G44160
A_46_P314180	magenta	0.995423	0.197823	0.182854	-0.130285	-0.130543	-0.647838	myo-inositol-1-phosphate synthase isoform 3.Expressed in leaf, root and silique. Immunolocaliazation experiments with an antibody recognizing MIPS1, MIPS2, and MIPS3 showed endosperm localization.	AT5G10170
A_46_P381728	magenta	0.393222	0.0852572	0.139816	-0.175385	-0.0820475	-0.294484	N/A	N/A
A_46_P380088	magenta	0.379083	0.0867184	0.0134476	-0.0986667	-0.0929764	0.00302013	N/A	N/A
A_46_P373910	magenta	0.518766	0.211988	0.0955006	-0.268325	-0.133727	-0.43961	N/A	N/A
A_46_P370360	magenta	0.366148	0.249971	0.00901349	-0.229915	-0.00726128	-0.304354	N/A	N/A
A_46_P356130	magenta	0.496383	0.356555	0.0920114	-0.270297	-0.264115	-0.671877	N/A	N/A
A_46_P346680	magenta	0.837776	0.492809	-0.0419855	-0.320928	-0.291678	-0.340647	N/A	N/A
A_46_P342715	magenta	0.525056	0.286883	0.0196846	-0.291366	-0.022449	-0.303509	N/A	N/A
A_46_P340060	magenta	0.344362	0.0342242	0.0250082	-0.203596	-0.0366236	-0.233944	N/A	N/A
A_46_P339005	magenta	0.292586	0.306111	0.0356372	0.0276003	-0.425815	-0.717264	N/A	N/A
A_46_P335780	magenta	0.516165	0.187325	0.0636223	-0.0384571	-0.078299	-0.182613	N/A	N/A
A_46_P331875	magenta	0.325183	0.35593	0.0554439	-0.115048	-0.11131	-0.399732	N/A	N/A
A_46_P329665	magenta	0.215404	0.144955	-0.00181246	-0.0368985	-0.328492	-0.612412	N/A	N/A
A_46_P325090	magenta	1.17673	0.117246	0.0988048	-0.225364	-0.220011	-0.677101	N/A	N/A
A_46_P324055	magenta	0.53194	-0.120145	-0.169238	-0.0515909	-0.331582	0.0751969	N/A	N/A
A_46_P319525	magenta	0.177018	0.104475	0.0719331	-0.200441	-0.0372073	-0.148832	N/A	N/A
A_46_P312820	magenta	0.138725	0.402845	0.0319289	-0.0487463	-0.267222	-0.426138	N/A	N/A
A_46_P309150	magenta	0.494652	0.215449	0.156012	-0.176064	-0.091111	-0.42185	N/A	N/A
A_46_P306450	magenta	2.51041	0.742151	1.27487	-1.42545	-0.115975	-2.80552	N/A	N/A
A_46_P289088	magenta	0.687199	0.369123	0.11693	-0.259495	-0.224861	-0.419342	N/A	N/A
A_46_P288873	magenta	0.525631	0.37995	0.0648565	-0.200344	-0.139414	-0.433808	N/A	N/A
A_46_P288633	magenta	0.515528	0.14205	0.12206	-0.160739	-0.0703875	-0.346287	N/A	N/A
A_46_P287823	magenta	0.246619	0.572154	0.0990097	-0.0484544	-0.174839	-0.317914	N/A	N/A
A_46_P287328	magenta	0.162399	0.489124	-0.00678595	0.0119026	-0.390844	-0.439215	N/A	N/A
A_46_P279423	magenta	0.398753	0.0466771	0.0840526	-0.222617	-0.585417	-0.670847	N/A	N/A
A_46_P273768	magenta	1.25702	0.278378	0.576443	-0.658808	-0.0551524	-1.20959	N/A	N/A
A_46_P266978	magenta	0.572443	0.196526	0.100903	-0.27614	-0.138904	-0.4551	N/A	N/A
A_46_P265018	magenta	1.15324	0.486666	0.0288383	-0.329995	-0.024618	-0.3448	N/A	N/A
A_46_P264358	magenta	0.683969	0.440352	0.135661	-0.299478	-0.141795	-0.560889	N/A	N/A
A_46_P263193	magenta	0.931224	0.356396	0.1021	-0.293102	-0.0886235	-0.548758	N/A	N/A
A_46_P261023	magenta	0.355093	0.0668629	0.0736365	-0.162418	-0.0724381	-0.276339	N/A	N/A
A_46_P252384	magenta	1.40118	1.37655	0.0543323	-0.26582	0.00265678	-0.403078	N/A	N/A
A_46_P249604	magenta	0.514262	0.221502	0.0242423	-0.271551	-0.072219	-0.543555	N/A	N/A
A_46_P243404	magenta	0.495692	0.211349	-0.21009	-0.157199	-0.0570139	-0.082443	N/A	N/A
A_46_P243119	magenta	0.324779	0.311583	0.0572921	-0.0776172	-0.0648739	-0.387462	N/A	N/A
A_46_P242559	magenta	0.250713	-0.017302	0.123042	-0.174459	0.00142527	-0.312605	N/A	N/A
A_46_P241219	magenta	0.31874	0.0438884	0.0462968	-0.0451546	0.00747935	-0.141306	N/A	N/A
A_46_P236494	magenta	0.286782	0.1146	0.0610917	-0.15216	-0.0760733	-0.380148	N/A	N/A
A_46_P234374	magenta	0.543749	0.455031	0.0751727	-0.152252	-0.151628	-0.422913	N/A	N/A
A_46_P232059	magenta	0.13521	0.52475	0.0527054	-0.187225	-0.152181	-0.207169	N/A	N/A
A_46_P219754	magenta	0.537292	0.563548	-0.0163817	-0.210647	-0.0666599	-0.450961	N/A	N/A
A_46_P216649	magenta	0.310047	0.769686	0.0223438	-0.112666	-0.139347	-0.303924	N/A	N/A
A_46_P210339	magenta	0.530896	0.129418	0.0836396	-0.212949	-0.142266	-0.471284	N/A	N/A
A_46_P205829	magenta	0.113788	0.498609	0.0786507	-0.104214	-0.1642	-0.272598	N/A	N/A
A_46_P203995	magenta	1.50024	0.49966	-0.118625	-0.0368503	-0.369182	-0.618435	N/A	N/A
A_46_P203689	magenta	0.312958	0.867779	-0.0348635	-0.0912995	0.0399137	-0.283165	N/A	N/A
A_46_P186079	magenta	0.430235	0.157931	0.0974218	-0.140402	-0.070169	-0.293216	N/A	N/A
A_46_P171459	magenta	0.424872	0.18155	0.175296	-0.0148737	-0.176078	-0.465117	N/A	N/A
A_46_P171389	magenta	0.76123	0.44102	0.0956222	-0.391319	-0.245987	-0.445573	N/A	N/A
A_46_P158204	magenta	0.385977	0.0867941	0.0232714	-0.0971061	-0.10604	0.0113543	N/A	N/A
A_46_P157489	magenta	1.06745	0.882022	-0.0581937	-0.407385	-0.200908	-0.223285	N/A	N/A
A_46_P152994	magenta	2.27669	1.50726	-0.325859	-0.137024	-0.246611	-0.620819	N/A	N/A
A_46_P151699	magenta	0.513335	0.137558	0.121874	-0.255323	-0.0634559	-0.418097	N/A	N/A
A_46_P150829	magenta	0.288389	0.250204	-0.0868209	-0.156462	0.0106885	-0.287079	N/A	N/A
A_46_P148899	magenta	0.564052	0.220893	0.0766644	-0.205006	0.00134548	-0.358351	N/A	N/A
A_46_P147634	magenta	0.509622	0.129741	0.0305707	-0.260946	-0.13079	-0.476448	N/A	N/A
A_46_P147449	magenta	0.334492	0.191784	0.0796784	-0.214503	-0.101251	-0.296025	N/A	N/A
A_46_P143324	magenta	0.521823	0.327012	0.156878	-0.16482	-0.285868	-0.497685	N/A	N/A
A_46_P143049	magenta	0.485864	0.0124105	0.0449266	-0.29642	0.00173473	-0.388174	N/A	N/A
A_46_P136524	magenta	0.335498	0.242132	0.0345642	-0.140455	-0.0964917	-0.392598	N/A	N/A
A_46_P133199	magenta	0.367448	0.284532	0.0934445	-0.102347	-0.15795	-0.505209	N/A	N/A
A_46_P132819	magenta	0.359073	0.101103	0.0605316	-0.179487	-0.0960935	-0.367806	N/A	N/A
A_46_P131614	magenta	0.580031	0.206185	0.010777	-0.29061	-0.0334881	-0.411227	N/A	N/A
A_46_P119354	magenta	0.983808	0.0619329	0.362853	-0.31915	-0.128078	-0.733072	N/A	N/A
A_46_P107949	magenta	1.14304	0.584075	0.109325	-0.321923	-0.0783884	-0.939727	N/A	N/A
A_46_P102994	magenta	0.894498	0.536231	0.0770475	-0.276067	-0.313509	-0.349338	N/A	N/A
A_46_P102719	magenta	0.0275246	0.353053	0.0882374	-0.0711365	-0.0603727	-0.190755	N/A	N/A
A_46_P101269	magenta	0.216956	0.413594	-0.217152	-0.0775337	0.150462	-0.241696	N/A	N/A
A_46_P101004	magenta	0.42099	0.100544	0.239496	-0.048405	-0.151027	-0.352445	N/A	N/A
A_46_P099914	magenta	0.558212	0.0189255	0.20985	-0.213239	-0.097089	-0.405575	N/A	N/A
A_46_P093241	magenta	0.810131	0.520797	0.173059	-0.221524	-0.173404	-0.693411	N/A	N/A
A_46_P081711	magenta	0.504402	0.257959	0.0783683	-0.0871437	-0.0677031	-0.358345	N/A	N/A
A_46_P080001	magenta	0.480133	0.108872	0.167568	-0.267548	0.00277662	-0.280273	N/A	N/A
A_46_P079481	magenta	0.531394	0.803095	-0.056883	-0.0775517	-0.23981	-0.0359381	N/A	N/A
A_46_P068431	magenta	0.897416	0.547945	0.579943	-0.320071	-0.922454	-1.57971	N/A	N/A
A_46_P057141	magenta	0.874716	0.722453	0.114228	-0.11776	-0.253845	-0.542252	N/A	N/A
A_46_P055976	magenta	2.1874	0.768035	1.11945	-0.721719	-0.193768	-1.73939	N/A	N/A
A_46_P052201	magenta	0.848613	0.492973	0.00961685	0.0775935	-0.236442	-0.13495	N/A	N/A
A_46_P048511	magenta	0.899396	0.250932	0.0824156	-0.29035	-0.0173788	-0.631451	N/A	N/A
A_46_P038161	magenta	0.386132	0.25987	0.0476586	-0.144883	-0.186309	-0.470653	N/A	N/A
A_46_P030611	magenta	0.37763	0.102419	0.116953	-0.100844	-0.0551812	-0.323941	N/A	N/A
A_46_P029386	magenta	0.578566	0.247493	0.0376582	-0.198157	-0.233147	-0.43219	N/A	N/A
A_46_P029246	magenta	0.164352	0.766194	0.0359062	-0.14704	-0.0694561	-0.206293	N/A	N/A
A_46_P019791	magenta	0.686282	0.381373	0.0926539	-0.073398	-0.125703	-0.278815	N/A	N/A
A_46_P018096	magenta	0.0857245	0.503515	0.328972	0.0418743	-0.538212	-1.06264	N/A	N/A
A_46_P009447	magenta	0.299682	0.0734487	0.0642289	-0.219598	-0.150464	-0.457088	NAD(P)-binding Rossmann-fold superfamily protein; FUNCTIONS IN: 3-oxoacyl-[acyl-carrier-protein] reductase activity, copper ion binding; INVOLVED IN: oxidation reduction, metabolic process, fatty acid biosynthetic process; LOCATED IN: chloroplast stroma,	AT1G24360
A_46_P060361	magenta	0.57096	0.189499	0.107866	-0.353226	-0.0455052	-0.568794	NAD(P)-binding Rossmann-fold superfamily protein; FUNCTIONS IN: oxidoreductase activity, binding, catalytic activity; INVOLVED IN: oxidation reduction, metabolic process; EXPRESSED IN: 22 plant structures; EXPRESSED DURING: 13 growth stages; CONTAINS Inte	AT4G20760
A_46_P022451	magenta	1.36035	0.906206	-0.267573	0.0421586	-1.00705	-0.753667	Nodulin MtN3 family protein; FUNCTIONS IN: molecular_function unknown; INVOLVED IN: biological_process unknown; LOCATED IN: endomembrane system, integral to membrane, membrane; EXPRESSED IN: 13 plant structures; EXPRESSED DURING: 6 growth stages; CONTAINS	AT5G50790
A_46_P011236	magenta	1.17674	0.717323	-0.12665	-0.0035192	-0.915351	-0.841576	Nodulin MtN3 family protein; FUNCTIONS IN: molecular_function unknown; INVOLVED IN: biological_process unknown; LOCATED IN: endomembrane system, integral to membrane, membrane; EXPRESSED IN: 13 plant structures; EXPRESSED DURING: 6 growth stages; CONTAINS	AT5G50790
A_46_P276408	magenta	0.423431	0.261378	0.0709674	-0.268286	-0.0297966	-0.155638	nudix hydrolase homolog 26 (NUDX26); CONTAINS InterPro DOMAIN/s: NUDIX hydrolase domain-like (InterPro:IPR015797), NUDIX hydrolase (InterPro:IPR020476), NUDIX hydrolase, conserved site (InterPro:IPR020084), NUDIX hydrolase domain (InterPro:IPR000086); BES	AT3G10620
A_46_P155989	magenta	0.544892	0.326475	0.158302	-0.199303	-0.0234261	-0.228453	nudix hydrolase homolog 26 (NUDX26); CONTAINS InterPro DOMAIN/s: NUDIX hydrolase domain-like (InterPro:IPR015797), NUDIX hydrolase (InterPro:IPR020476), NUDIX hydrolase, conserved site (InterPro:IPR020084), NUDIX hydrolase domain (InterPro:IPR000086); BES	AT3G10620
A_46_P048736	magenta	0.522726	0.263257	0.155153	-0.319813	-0.0803571	-0.364086	nudix hydrolase homolog 26 (NUDX26); CONTAINS InterPro DOMAIN/s: NUDIX hydrolase domain-like (InterPro:IPR015797), NUDIX hydrolase (InterPro:IPR020476), NUDIX hydrolase, conserved site (InterPro:IPR020084), NUDIX hydrolase domain (InterPro:IPR000086); BES	AT3G10620
A_46_P083311	magenta	0.329968	0.131034	0.186626	-0.122155	-0.419669	-0.659718	O-fucosyltransferase family protein; CONTAINS InterPro DOMAIN/s: GDP-fucose protein O-fucosyltransferase (InterPro:IPR019378); BEST Arabidopsis thaliana protein match is: O-fucosyltransferase family protein (TAIR:AT1G22460.1); Has 861 Blast hits to 824 pr	AT1G04910
A_46_P023741	magenta	0.344198	0.0776245	0.0673235	-0.0740294	-0.0481585	-0.215003	One of several nuclear-encoded ClpPs (caseinolytic protease). Contains a highly conserved catalytic triad of Ser-type proteases (Ser-His-Asp). The name reflects nomenclature described in Adam et. al (2001).	AT5G23140
A_46_P172334	magenta	0.47175	0.12358	0.0261416	-0.0770828	-0.117261	-0.207719	one of the type IIB calcium pump isoforms. encodes an autoinhibited Ca(2+)-ATPase that contains an N-terminal calmodulin binding autoinhibitory domain.	AT4G29900
A_46_P253279	magenta	0.852968	0.282731	0.305268	-0.187479	-0.326636	-0.597369	P-loop containing nucleoside triphosphate hydrolases superfamily protein; FUNCTIONS IN: helicase activity, nucleic acid binding, ATP binding, ATP-dependent helicase activity; LOCATED IN: chloroplast; EXPRESSED IN: 25 plant structures; EXPRESSED DURING: 15	AT5G08610
A_46_P196379	magenta	1.77929	0.942244	0.131576	-0.13538	-0.515298	-0.783293	P-loop containing nucleoside triphosphate hydrolases superfamily protein; FUNCTIONS IN: nucleoside-triphosphatase activity, ATPase activity, nucleotide binding, ATP binding; INVOLVED IN: response to abscisic acid stimulus; LOCATED IN: endoplasmic reticulu	AT3G28580
A_46_P063686	magenta	1.61052	0.734419	0.102432	-0.292589	-0.742996	-0.908334	P-loop containing nucleoside triphosphate hydrolases superfamily protein; FUNCTIONS IN: nucleoside-triphosphatase activity, ATPase activity, nucleotide binding, ATP binding; INVOLVED IN: response to abscisic acid stimulus; LOCATED IN: endoplasmic reticulu	AT3G28580
A_46_P306160	magenta	0.879101	0.378797	0.447275	-0.475964	-0.203865	-0.947102	P-loop containing nucleoside triphosphate hydrolases superfamily protein; FUNCTIONS IN: nucleoside-triphosphatase activity, nucleotide binding, ATP binding; INVOLVED IN: biological_process unknown; LOCATED IN: endomembrane system; EXPRESSED IN: cultured c	AT5G52882
A_46_P041121	magenta	0.439899	0.131696	0.149651	-0.127292	-0.0948272	-0.396105	PAM domain (PCI/PINT associated module) protein; FUNCTIONS IN: enzyme regulator activity; INVOLVED IN: protein catabolic process, ubiquitin-dependent protein catabolic process; LOCATED IN: proteasome complex, plasma membrane, proteasome regulatory particl	AT1G75990
A_46_P311235	magenta	0.549441	0.509649	0.0553287	-0.280593	-0.519277	-0.956917	Pectin lyase-like superfamily protein; FUNCTIONS IN: lyase activity, pectate lyase activity; INVOLVED IN: biological_process unknown; LOCATED IN: membrane; EXPRESSED IN: 23 plant structures; EXPRESSED DURING: 13 growth stages; CONTAINS InterPro DOMAIN/s:	AT1G04680
A_46_P259074	magenta	0.616046	0.662925	-0.211494	-0.315096	-0.0503418	-0.503679	Pectin lyase-like superfamily protein; FUNCTIONS IN: polygalacturonase activity; INVOLVED IN: carbohydrate metabolic process; LOCATED IN: cellular_component unknown; EXPRESSED IN: 18 plant structures; EXPRESSED DURING: 11 growth stages; CONTAINS InterPro	AT1G10640
A_46_P070851	magenta	0.183189	0.475513	-0.197313	-0.161074	0.100104	-0.149539	Pectin lyase-like superfamily protein; FUNCTIONS IN: polygalacturonase activity; INVOLVED IN: carbohydrate metabolic process; LOCATED IN: cellular_component unknown; EXPRESSED IN: 18 plant structures; EXPRESSED DURING: 11 growth stages; CONTAINS InterPro	AT1G10640
A_46_P355805	magenta	0.364003	0.184251	-0.0130533	-0.206285	-0.177103	-0.804204	Pectinacetylesterase family protein; FUNCTIONS IN: carboxylesterase activity; INVOLVED IN: biological_process unknown; LOCATED IN: plant-type cell wall; EXPRESSED IN: 22 plant structures; EXPRESSED DURING: 13 growth stages; CONTAINS InterPro DOMAIN/s: Pec	AT5G23870
A_46_P009211	magenta	1.74589	0.550964	0.263924	-0.486979	-0.445804	-0.723041	Peroxidase superfamily protein; FUNCTIONS IN: peroxidase activity, heme binding; INVOLVED IN: response to oxidative stress, oxidation reduction; LOCATED IN: plasma membrane; EXPRESSED IN: root, cultured cell; CONTAINS InterPro DOMAIN/s: Haem peroxidase (I	AT5G06730
A_46_P041171	magenta	0.539155	0.176467	-0.177622	0.0484257	-0.0136313	-0.133896	phosphate transporter 3;3 (PHT3;3); FUNCTIONS IN: binding; INVOLVED IN: transport, transmembrane transport; LOCATED IN: mitochondrial inner membrane, membrane; EXPRESSED IN: 20 plant structures; EXPRESSED DURING: 8 growth stages; CONTAINS InterPro DOMAIN/	AT2G17270
A_46_P062276	magenta	0.306996	-0.0532993	0.197531	0.156525	-0.592421	-0.450505	PLATZ transcription factor family protein; FUNCTIONS IN: binding; INVOLVED IN: biological_process unknown; CONTAINS InterPro DOMAIN/s: Protein of unknown function DUF597 (InterPro:IPR006734); BEST Arabidopsis thaliana protein match is: PLATZ transcription	AT4G17900
A_46_P068276	magenta	0.489915	0.197746	-0.116872	-0.226278	-0.13046	-0.201723	prenylated RAB acceptor 1.B5 (PRA1.B5); CONTAINS InterPro DOMAIN/s: Prenylated rab acceptor PRA1 (InterPro:IPR004895); BEST Arabidopsis thaliana protein match is: prenylated RAB acceptor 1.B4 (TAIR:AT2G38360.1); Has 1807 Blast hits to 1807 proteins in 277	AT5G01640
A_46_P256299	magenta	0.264066	0.2636	-0.0613801	-0.214679	-0.030942	-0.303118	Proteasome maturation factor UMP1; CONTAINS InterPro DOMAIN/s: Proteasome maturation factor UMP1 (InterPro:IPR008012); BEST Arabidopsis thaliana protein match is: acclimation of photosynthesis to environment (TAIR:AT5G38660.2); Has 220 Blast hits to 220	AT1G67250
A_46_P374920	magenta	1.61205	0.112499	0.0580327	-0.122347	-0.38912	-0.0639877	Protein kinase family protein; FUNCTIONS IN: protein kinase activity, kinase activity, ATP binding; INVOLVED IN: protein amino acid phosphorylation; LOCATED IN: plasma membrane; EXPRESSED IN: 22 plant structures; EXPRESSED DURING: 13 growth stages; CONTAI	AT2G40270
A_46_P230784	magenta	0.931603	0.523596	0.0265359	-0.147861	-0.123009	-0.871736	Protein of unknown function (DUF1216); FUNCTIONS IN: molecular_function unknown; INVOLVED IN: biological_process unknown; LOCATED IN: endomembrane system; EXPRESSED IN: 9 plant structures; EXPRESSED DURING: L mature pollen stage, M germinated pollen stage	AT3G28790
A_46_P132549	magenta	1.02451	0.459077	0.0919741	-0.262895	-0.227345	-0.850736	Protein of unknown function (DUF1216); FUNCTIONS IN: molecular_function unknown; INVOLVED IN: biological_process unknown; LOCATED IN: endomembrane system; EXPRESSED IN: 9 plant structures; EXPRESSED DURING: L mature pollen stage, M germinated pollen stage	AT3G28790
A_46_P246614	magenta	0.487679	0.0853003	-0.210161	-0.151276	-0.0433653	-0.0376563	Protein of unknown function (DUF1645); CONTAINS InterPro DOMAIN/s: Protein of unknown function DUF1645 (InterPro:IPR012442); BEST Arabidopsis thaliana protein match is: Protein of unknown function (DUF1645) (TAIR:AT1G70420.1); Has 288 Blast hits to 282 pr	AT1G23710
A_46_P084371	magenta	0.950358	0.578117	-0.346047	-0.396855	-0.104272	0.0112736	Protein of unknown function (DUF1685); CONTAINS InterPro DOMAIN/s: Protein of unknown function DUF1685 (InterPro:IPR012881); BEST Arabidopsis thaliana protein match is: Protein of unknown function (DUF1685) (TAIR:AT2G31560.2); Has 272 Blast hits to 272 pr	AT2G43340
A_46_P353720	magenta	0.3103	0.0486562	0.0142133	-0.363003	-0.146967	-0.506447	Protein of unknown function (DUF3133); CONTAINS InterPro DOMAIN/s: Protein of unknown function DUF3133 (InterPro:IPR021480); BEST Arabidopsis thaliana protein match is: Protein of unknown function (DUF3133) (TAIR:AT1G01440.1); Has 1545 Blast hits to 1451	AT4G01090
A_46_P187839	magenta	0.841077	0.262346	0.1174	-0.5071	-0.450103	-0.949339	Protein of unknown function (DUF581); EXPRESSED IN: 23 plant structures; EXPRESSED DURING: 13 growth stages; CONTAINS InterPro DOMAIN/s: Protein of unknown function DUF581 (InterPro:IPR007650); BEST Arabidopsis thaliana protein match is: Protein of unknow	AT1G78020
A_46_P116809	magenta	1.23337	0.856187	-0.053388	-0.247219	-0.633193	-0.711663	Protein of unknown function (DUF677); INVOLVED IN: N-terminal protein myristoylation; EXPRESSED IN: 13 plant structures; EXPRESSED DURING: LP.04 four leaves visible, 4 anthesis, LP.10 ten leaves visible, petal differentiation and expansion stage, D bilate	AT3G49070
A_46_P273618	magenta	0.35733	0.251341	0.138026	-0.158124	-0.097932	-0.189819	Protein of unknown function (DUF788); CONTAINS InterPro DOMAIN/s: Protein of unknown function DUF788 (InterPro:IPR008506); BEST Arabidopsis thaliana protein match is: Protein of unknown function (DUF788) (TAIR:AT2G23940.1); Has 30201 Blast hits to 17322 p	AT4G30500
A_46_P382818	magenta	3.67094	1.81662	0.489389	-0.683865	-0.593561	-1.74971	pseudogene, meprin and TRAF homology (MATH) domain protein -related, weak similarity to ubiquitin-specific protease 12 (Arabidopsis thaliana) GI:11993471; contains weak hit to Pfam PF00917: MATH domain	AT1G03580
A_46_P276668	magenta	0.617132	0.339823	0.0221157	-0.134067	-0.0967658	-0.13035	pseudogene, similar to NADH dehydrogenase, blastp match of 93% identity and 1.1e-175 P-value to GP|485862|emb|CAA52952.1||X75036 NADH dehydrogenase {Triticum aestivum}	AT2G07709
A_46_P362880	magenta	0.6129	0.140065	0.00414975	-0.148195	-0.0677784	-0.220428	Putative lysine decarboxylase family protein; FUNCTIONS IN: molecular_function unknown; INVOLVED IN: lysine biosynthetic process via diaminopimelate; LOCATED IN: cytosol, nucleus; EXPRESSED IN: 15 plant structures; EXPRESSED DURING: 6 growth stages; CONTA	AT3G53450
A_46_P019996	magenta	0.563484	0.359943	0.0440518	-0.0415478	-0.32081	-0.608961	Putative methyltransferase family protein; CONTAINS InterPro DOMAIN/s: Methyltransferase-16, putative (InterPro:IPR019410); BEST Arabidopsis thaliana protein match is: Putative methyltransferase family protein (TAIR:AT3G50850.1); Has 1807 Blast hits to 18	AT5G49560
A_46_P276363	magenta	0.478904	-0.0215675	0.307845	-0.308083	-0.00728178	-0.61426	Pyruvate dehydrogenase kinase (PDK) specifically phosphorylates the E1&#945; subunit of the pyruvate dehydrogenase complex (PDC) on a Ser residue using ATP as a phosphate donor. PDK is a unique type of protein kinase having a His-kinase-like sequence but	AT3G06483
A_46_P315305	magenta	0.364638	0.09061	0.0902314	-0.142481	-0.065805	-0.208206	RAP74; FUNCTIONS IN: RNA polymerase II transcription factor activity, transcription initiation factor activity, DNA binding, transcription activator activity, catalytic activity; INVOLVED IN: transcription initiation from RNA polymerase II promoter, posit	AT4G12610
A_46_P364895	magenta	0.865488	0.438399	0.0735453	-0.48197	-0.0829984	-0.663581	RGP2 is a UDP-arabinose mutase that catalyzes the interconversion between the pyranose and furanose forms of UDP-L-arabinose. It appears to be required for proper cell wall formation. rgp1(at3g02230)/rgp2 double mutants have a male gametophyte lethal phen	AT5G15650
A_46_P133619	magenta	0.200327	0.133224	0.052536	-0.12897	-0.0411565	-0.314868	Ribosomal protein L14; FUNCTIONS IN: structural constituent of ribosome; INVOLVED IN: translation, ribosome biogenesis; LOCATED IN: in 8 components; EXPRESSED IN: 24 plant structures; EXPRESSED DURING: 13 growth stages; CONTAINS InterPro DOMAIN/s: Ribosom	AT4G27090
A_46_P133609	magenta	0.207989	0.113803	0.068282	-0.142832	-0.0726539	-0.337119	Ribosomal protein L14; FUNCTIONS IN: structural constituent of ribosome; INVOLVED IN: translation, ribosome biogenesis; LOCATED IN: in 8 components; EXPRESSED IN: 24 plant structures; EXPRESSED DURING: 13 growth stages; CONTAINS InterPro DOMAIN/s: Ribosom	AT4G27090
A_46_P144534	magenta	0.51653	0.395063	-0.293766	-0.184725	-0.173232	-0.647445	Ribosomal protein L18ae family; BEST Arabidopsis thaliana protein match is: Ribosomal protein L18ae family (TAIR:AT1G17080.1); Has 132 Blast hits to 132 proteins in 17 species: Archae - 0; Bacteria - 2; Metazoa - 0; Fungi - 0; Plants - 129; Viruses - 0; O	AT3G14595
A_46_P294073	magenta	0.434742	0.127928	0.0425404	-0.201301	-0.119544	-0.391242	Ribosomal protein L7Ae/L30e/S12e/Gadd45 family protein; FUNCTIONS IN: structural constituent of ribosome; INVOLVED IN: translation; LOCATED IN: cytosolic ribosome, cytosolic large ribosomal subunit; EXPRESSED IN: 26 plant structures; EXPRESSED DURING: 15	AT1G77940
A_46_P159964	magenta	0.434237	0.17853	0.0310601	-0.249433	-0.138912	-0.388207	Ribosomal protein L7Ae/L30e/S12e/Gadd45 family protein; FUNCTIONS IN: structural constituent of ribosome; INVOLVED IN: translation; LOCATED IN: cytosolic ribosome, cytosolic large ribosomal subunit; EXPRESSED IN: 26 plant structures; EXPRESSED DURING: 15	AT1G77940
A_46_P135424	magenta	0.441025	0.177172	0.0675505	-0.120542	-0.0832038	-0.219639	Ribosomal protein S11 family protein; FUNCTIONS IN: structural constituent of ribosome; INVOLVED IN: translation; LOCATED IN: cytosolic small ribosomal subunit, cytosolic ribosome, nucleolus; EXPRESSED IN: 25 plant structures; EXPRESSED DURING: 13 growth	AT3G11510
A_46_P135409	magenta	0.372842	0.0815585	0.0535568	-0.139617	-0.093284	-0.250778	Ribosomal protein S11 family protein; FUNCTIONS IN: structural constituent of ribosome; INVOLVED IN: translation; LOCATED IN: cytosolic small ribosomal subunit, cytosolic ribosome, nucleolus; EXPRESSED IN: 25 plant structures; EXPRESSED DURING: 13 growth	AT3G11510
A_46_P135079	magenta	0.37204	0.106001	0.0448216	-0.146779	0.0402617	-0.237902	Ribosomal protein S26e family protein; FUNCTIONS IN: structural constituent of ribosome; INVOLVED IN: translation, ribosome biogenesis; LOCATED IN: cytosolic small ribosomal subunit, cytosolic ribosome, ribosome, membrane; EXPRESSED IN: 23 plant structure	AT3G56340
A_46_P153724	magenta	0.516074	0.119064	0.0467776	-0.294632	-0.0807398	-0.40523	Ribosomal protein S30 family protein; FUNCTIONS IN: structural constituent of ribosome; INVOLVED IN: translation; LOCATED IN: cytosolic small ribosomal subunit, ribosome; EXPRESSED IN: 22 plant structures; EXPRESSED DURING: 13 growth stages; CONTAINS Inte	AT2G19750
A_46_P136414	magenta	0.571925	0.318492	0.0140223	-0.181911	-0.132507	-0.429775	Ribosomal protein S8 family protein; FUNCTIONS IN: structural constituent of ribosome; INVOLVED IN: translation; LOCATED IN: cytosolic small ribosomal subunit, cell wall, membrane; EXPRESSED IN: 22 plant structures; EXPRESSED DURING: 13 growth stages; CON	AT5G59850
A_46_P197414	magenta	1.03254	0.680157	0.0669028	-0.345733	-0.86711	-1.54465	RmlC-like cupins superfamily protein; FUNCTIONS IN: calmodulin binding; INVOLVED IN: biological_process unknown; LOCATED IN: plasma membrane; EXPRESSED IN: stem, flower; CONTAINS InterPro DOMAIN/s: Pirin, C-terminal (InterPro:IPR008778), Pirin (InterPro:I	AT2G43120
A_46_P040276	magenta	1.05557	0.712292	0.144147	-0.323377	-0.893727	-1.43478	RmlC-like cupins superfamily protein; FUNCTIONS IN: calmodulin binding; INVOLVED IN: biological_process unknown; LOCATED IN: plasma membrane; EXPRESSED IN: stem, flower; CONTAINS InterPro DOMAIN/s: Pirin, C-terminal (InterPro:IPR008778), Pirin (InterPro:I	AT2G43120
A_46_P249384	magenta	0.0607305	0.344193	-0.0624003	-0.183534	-0.102469	-0.55491	RNA-binding (RRM/RBD/RNP motifs) family protein; FUNCTIONS IN: nucleotide binding, nucleic acid binding; INVOLVED IN: biological_process unknown; LOCATED IN: chloroplast; EXPRESSED IN: 25 plant structures; EXPRESSED DURING: 15 growth stages; CONTAINS Inte	AT5G59950
A_46_P228929	magenta	0.396787	0.0919019	0.161494	-0.233094	-0.247372	-0.646081	ROOT UV-B SENSITIVE 5 (RUS5); CONTAINS InterPro DOMAIN/s: Protein of unknown function DUF647 (InterPro:IPR006968); BEST Arabidopsis thaliana protein match is: Protein of unknown function, DUF647 (TAIR:AT3G45890.1); Has 426 Blast hits to 424 proteins in 12	AT5G01510
A_46_P318245	magenta	0.275272	0.136779	0.124427	-0.174845	-0.0306826	-0.174157	S-adenosyl-L-methionine-dependent methyltransferases superfamily protein; FUNCTIONS IN: methyltransferase activity; INVOLVED IN: metabolic process; EXPRESSED IN: 22 plant structures; EXPRESSED DURING: 13 growth stages; CONTAINS InterPro DOMAIN/s: Methyltr	AT2G31740
A_46_P086491	magenta	1.26261	0.377888	0.055611	-0.121156	-0.169891	-0.396162	salt-inducible zinc finger 1 (SZF1); CONTAINS InterPro DOMAIN/s: Zinc finger, CCCH-type (InterPro:IPR000571), Ankyrin repeat-containing domain (InterPro:IPR020683), Ankyrin repeat (InterPro:IPR002110); BEST Arabidopsis thaliana protein match is: zinc fing	AT3G55980
A_46_P334085	magenta	1.35386	0.115039	0.177059	-0.290031	-0.199183	-0.564717	salt-inducible zinc finger 1 (SZF1); CONTAINS InterPro DOMAIN/s: Zinc finger, CCCH-type (InterPro:IPR000571), Ankyrin repeat-containing domain (InterPro:IPR020683), Ankyrin repeat (InterPro:IPR002110); BEST Arabidopsis thaliana protein match is: zinc fing	AT3G55980
A_46_P312180	magenta	0.578591	0.243263	-0.0745708	-0.24978	-0.0243599	-0.100819	Similar to ACD1. Leaves of antisense ACD1-like plants turn yellow in darkness like wild-type whereas antisense ACD1 plants remain dark after five days of dark treatment.	AT4G25650
A_46_P272478	magenta	0.586171	0.0745176	-0.142535	0.101659	-0.0712997	-0.128816	Similar to ACD1. Leaves of antisense ACD1-like plants turn yellow in darkness like wild-type whereas antisense ACD1 plants remain dark after five days of dark treatment.	AT4G25650
A_46_P145149	magenta	0.656602	0.371004	0.124154	-0.0417593	-0.174098	-0.242733	specifically interacts with FUS6/COP11 via the C-terminal domain of FUS6/COP11 and associates with an ATPase subunit of the 19S proteasome regulatory complex, AtS6A.	AT1G29150
A_46_P275333	magenta	0.374551	-0.0029796	0.0640821	-0.267845	-0.0159454	-0.446746	STRUBBELIG-receptor family 3 (SRF3); FUNCTIONS IN: protein serine/threonine kinase activity, kinase activity, ATP binding; INVOLVED IN: transmembrane receptor protein tyrosine kinase signaling pathway, protein amino acid phosphorylation; LOCATED IN: plasm	AT4G03390
A_46_P126969	magenta	0.521585	0.2545	-0.176119	-0.00931501	-0.452696	-0.368851	sucrose-phosphatase 1 (SPP1); FUNCTIONS IN: phosphatase activity, magnesium ion binding, sucrose-phosphatase activity, catalytic activity; INVOLVED IN: sucrose biosynthetic process, metabolic process; LOCATED IN: plasma membrane; EXPRESSED IN: petal, leaf	AT1G51420
A_46_P179559	magenta	0.48123	0.165838	0.105991	-0.307764	-0.208557	-0.877146	The protein encoded by this gene is found in the tonoplast (vacuole membrane) of Arabidopsis cells. The gene is expressed at highest levels in juvenile (sink) and adult (source) leaves, followed by flower tissues.	AT1G20840
A_46_P132239	magenta	0.805117	0.292779	0.025209	-0.0504638	-0.609642	-0.829143	Thioesterase superfamily protein; CONTAINS InterPro DOMAIN/s: Thioesterase superfamily (InterPro:IPR006683), Phenylacetic acid degradation-related protein (InterPro:IPR003736); BEST Arabidopsis thaliana protein match is: Thioesterase superfamily protein (	AT5G48950
A_46_P354905	magenta	0.198143	0.321848	0.27747	-0.0675966	-0.236315	-0.102082	Topoisomerase II-associated protein PAT1; BEST Arabidopsis thaliana protein match is: Topoisomerase II-associated protein PAT1 (TAIR:AT4G14990.1); Has 263 Blast hits to 260 proteins in 68 species: Archae - 0; Bacteria - 0; Metazoa - 98; Fungi - 15; Plants	AT3G22270
A_46_P145694	magenta	0.145182	0.195954	0.0536455	-0.165721	-0.0344429	-0.350362	Translation machinery associated TMA7; FUNCTIONS IN: molecular_function unknown; INVOLVED IN: biological_process unknown; LOCATED IN: plasma membrane; EXPRESSED IN: 24 plant structures; EXPRESSED DURING: 15 growth stages; CONTAINS InterPro DOMAIN/s: Trans	AT1G15270
A_46_P043406	magenta	0.198359	0.24957	0.061828	-0.105971	-0.00603739	-0.322055	Translation machinery associated TMA7; FUNCTIONS IN: molecular_function unknown; INVOLVED IN: biological_process unknown; LOCATED IN: plasma membrane; EXPRESSED IN: 24 plant structures; EXPRESSED DURING: 15 growth stages; CONTAINS InterPro DOMAIN/s: Trans	AT1G15270
A_46_P355890	magenta	0.0384366	0.343115	0.0275768	0.0214717	-0.207122	-0.391173	transposable element gene; similar to unknown protein [Arabidopsis thaliana] (TAIR:AT5G36010.1); similar to Hypothetical protein CBG16043 [Caenorhabditis briggsae] (GB:CAE69762.1)	AT5G49790
A_46_P226079	magenta	0.410685	0.13226	0.0351361	-0.199955	-0.015993	-0.245541	Ubiquinol-cytochrome C reductase iron-sulfur subunit; FUNCTIONS IN: metal ion binding; INVOLVED IN: oxidation reduction; LOCATED IN: mitochondrion, mitochondrial respiratory chain complex III, membrane; EXPRESSED IN: male gametophyte, guard cell, pollen t	AT5G13430
A_46_P022831	magenta	0.321634	0.129376	0.0332397	-0.117136	-0.11516	-0.427687	Uncharacterised conserved protein UCP009193; CONTAINS InterPro DOMAIN/s: Uncharacterised conserved protein UCP009193 (InterPro:IPR016549); BEST Arabidopsis thaliana protein match is: Uncharacterised conserved protein UCP009193 (TAIR:AT5G64780.1); Has 86 B	AT4G09830
A_46_P261448	magenta	0.458863	0.188869	0.0301387	-0.160739	-0.0387061	-0.30954	Uncharacterised protein family (UPF0041); INVOLVED IN: biological_process unknown; LOCATED IN: mitochondrion; EXPRESSED IN: 25 plant structures; EXPRESSED DURING: 15 growth stages; CONTAINS InterPro DOMAIN/s: Uncharacterised protein family UPF0041 (InterP	AT4G22310
A_46_P194749	magenta	1.92366	1.50598	0.101685	-0.181532	-0.553543	-0.929203	unknown protein; BEST Arabidopsis thaliana protein match is: unknown protein (TAIR:AT2G46375.1); Has 28 Blast hits to 28 proteins in 7 species: Archae - 0; Bacteria - 0; Metazoa - 0; Fungi - 0; Plants - 28; Viruses - 0; Other Eukaryotes - 0 (source: NCBI	AT3G61660
A_46_P338630	magenta	0.599837	0.159609	0.522697	0.719832	-1.09535	-0.604484	unknown protein; BEST Arabidopsis thaliana protein match is: unknown protein (TAIR:AT3G06070.1); Has 1807 Blast hits to 1807 proteins in 277 species: Archae - 0; Bacteria - 0; Metazoa - 736; Fungi - 347; Plants - 385; Viruses - 0; Other Eukaryotes - 339 (	AT5G19190
A_46_P174129	magenta	0.562758	0.0684133	0.495023	0.659741	-1.1164	-0.61768	unknown protein; BEST Arabidopsis thaliana protein match is: unknown protein (TAIR:AT3G06070.1); Has 1807 Blast hits to 1807 proteins in 277 species: Archae - 0; Bacteria - 0; Metazoa - 736; Fungi - 347; Plants - 385; Viruses - 0; Other Eukaryotes - 339 (	AT5G19190
A_46_P359755	magenta	0.409841	0.111444	0.129192	-0.205716	-0.526817	-0.554539	unknown protein; BEST Arabidopsis thaliana protein match is: unknown protein (TAIR:AT3G62070.1); Has 143 Blast hits to 141 proteins in 14 species: Archae - 0; Bacteria - 0; Metazoa - 4; Fungi - 0; Plants - 139; Viruses - 0; Other Eukaryotes - 0 (source: N	AT2G46940
A_46_P367255	magenta	-0.000159343	0.411181	0.0633883	-0.183149	-0.108883	-0.219972	unknown protein; BEST Arabidopsis thaliana protein match is: unknown protein (TAIR:AT5G40800.1); Has 104 Blast hits to 104 proteins in 13 species: Archae - 0; Bacteria - 0; Metazoa - 0; Fungi - 0; Plants - 104; Viruses - 0; Other Eukaryotes - 0 (source: N	AT3G27250
A_46_P090151	magenta	0.755839	0.463097	0.199039	-0.317201	-0.421221	-1.10508	unknown protein; FUNCTIONS IN: molecular_function unknown; INVOLVED IN: biological_process unknown; LOCATED IN: cellular_component unknown; Has 30201 Blast hits to 17322 proteins in 780 species: Archae - 12; Bacteria - 1396; Metazoa - 17338; Fungi - 3422;	AT1G65032
A_46_P101319	magenta	0.50462	0.229873	0.0976694	-0.105875	-0.16576	-0.565537	unknown protein; FUNCTIONS IN: molecular_function unknown; INVOLVED IN: biological_process unknown; LOCATED IN: chloroplast; EXPRESSED IN: 22 plant structures; EXPRESSED DURING: 13 growth stages; BEST Arabidopsis thaliana protein match is: unknown protein	AT4G39300
A_46_P381338	magenta	1.24068	0.413876	0.555563	-0.424171	-0.26747	-0.76561	unknown protein; FUNCTIONS IN: molecular_function unknown; INVOLVED IN: biological_process unknown; LOCATED IN: endomembrane system; BEST Arabidopsis thaliana protein match is: unknown protein (TAIR:AT1G06980.1); Has 167 Blast hits to 167 proteins in 14 s	AT2G30230
A_46_P372205	magenta	1.01582	0.450974	0.322875	-0.378019	-0.412743	-0.705381	unknown protein; FUNCTIONS IN: molecular_function unknown; INVOLVED IN: biological_process unknown; LOCATED IN: endomembrane system; BEST Arabidopsis thaliana protein match is: unknown protein (TAIR:AT1G06980.1); Has 167 Blast hits to 167 proteins in 14 s	AT2G30230
A_46_P224214	magenta	0.306046	0.265023	0.0702133	-0.0974032	-0.0823139	-0.393645	unknown protein; FUNCTIONS IN: molecular_function unknown; INVOLVED IN: biological_process unknown; LOCATED IN: endomembrane system; BEST Arabidopsis thaliana protein match is: unknown protein (TAIR:AT1G06980.1); Has 167 Blast hits to 167 proteins in 14 s	AT2G30230
A_46_P194659	magenta	0.500278	0.0708261	0.276481	-0.355172	-0.0814848	-0.667844	unknown protein; FUNCTIONS IN: molecular_function unknown; INVOLVED IN: biological_process unknown; LOCATED IN: endomembrane system; Has 29 Blast hits to 29 proteins in 10 species: Archae - 0; Bacteria - 0; Metazoa - 0; Fungi - 0; Plants - 29; Viruses - 0	AT3G13275
A_46_P129944	magenta	0.465625	0.053374	0.218185	-0.286605	-0.100127	-0.574288	unknown protein; FUNCTIONS IN: molecular_function unknown; INVOLVED IN: biological_process unknown; LOCATED IN: endomembrane system; Has 29 Blast hits to 29 proteins in 10 species: Archae - 0; Bacteria - 0; Metazoa - 0; Fungi - 0; Plants - 29; Viruses - 0	AT3G13275
A_46_P162364	magenta	0.602637	0.128273	0.0532438	-0.286627	-0.0799944	-0.685054	unknown protein; FUNCTIONS IN: molecular_function unknown; INVOLVED IN: biological_process unknown; LOCATED IN: mitochondrion, mitochondrial respiratory chain complex III; EXPRESSED IN: 24 plant structures; EXPRESSED DURING: 15 growth stages; Has 32 Blast	AT2G40765
A_46_P062141	magenta	1.51595	0.996825	0.252825	-0.354877	-1.11188	-0.809362	unknown protein; FUNCTIONS IN: molecular_function unknown; INVOLVED IN: response to karrikin; EXPRESSED IN: 21 plant structures; EXPRESSED DURING: 12 growth stages; BEST Arabidopsis thaliana protein match is: unknown protein (TAIR:AT5G06270.1); Has 171 Bl	AT3G11600
A_46_P258789	magenta	0.299612	0.235653	0.143854	-0.306547	-0.265953	-0.49612	unknown protein; Has 149 Blast hits to 140 proteins in 44 species: Archae - 0; Bacteria - 6; Metazoa - 40; Fungi - 6; Plants - 39; Viruses - 0; Other Eukaryotes - 58 (source: NCBI BLink).	AT3G25590
A_46_P358265	magenta	0.646794	0.193951	0.166973	-0.326978	-0.137225	-0.603786	unknown protein; Has 191 Blast hits to 174 proteins in 54 species: Archae - 0; Bacteria - 7; Metazoa - 45; Fungi - 7; Plants - 40; Viruses - 0; Other Eukaryotes - 92 (source: NCBI BLink).	AT3G52110
A_46_P196654	magenta	0.698713	0.197564	0.227153	-0.382968	-0.136835	-0.658389	unknown protein; Has 191 Blast hits to 174 proteins in 54 species: Archae - 0; Bacteria - 7; Metazoa - 45; Fungi - 7; Plants - 40; Viruses - 0; Other Eukaryotes - 92 (source: NCBI BLink).	AT3G52110
A_46_P256404	magenta	0.261707	0.230384	0.149983	-0.116105	-0.153327	-0.343283	unknown protein; Has 286 Blast hits to 266 proteins in 81 species: Archae - 2; Bacteria - 25; Metazoa - 90; Fungi - 19; Plants - 78; Viruses - 4; Other Eukaryotes - 68 (source: NCBI BLink).	AT1G58070
A_46_P346585	magenta	0.253116	0.0332513	0.0798748	-0.216439	-0.0246739	-0.278031	unknown protein; Has 30 Blast hits to 30 proteins in 12 species: Archae - 0; Bacteria - 0; Metazoa - 0; Fungi - 0; Plants - 30; Viruses - 0; Other Eukaryotes - 0 (source: NCBI BLink).	AT1G67785
A_46_P261533	magenta	0.281071	0.0154028	0.129912	-0.180256	0.0259393	-0.227642	unknown protein; Has 30 Blast hits to 30 proteins in 12 species: Archae - 0; Bacteria - 0; Metazoa - 0; Fungi - 0; Plants - 30; Viruses - 0; Other Eukaryotes - 0 (source: NCBI BLink).	AT1G67785
A_46_P164029	magenta	0.280375	0.0168028	0.0969597	-0.168511	0.0369822	-0.230533	unknown protein; Has 30 Blast hits to 30 proteins in 12 species: Archae - 0; Bacteria - 0; Metazoa - 0; Fungi - 0; Plants - 30; Viruses - 0; Other Eukaryotes - 0 (source: NCBI BLink).	AT1G67785
A_46_P330755	magenta	0.565811	0.30529	0.0671287	-0.277727	-0.116265	-0.336663	unknown protein; Has 30201 Blast hits to 17322 proteins in 780 species: Archae - 12; Bacteria - 1396; Metazoa - 17338; Fungi - 3422; Plants - 5037; Viruses - 0; Other Eukaryotes - 2996 (source: NCBI BLink).	AT4G17010
A_46_P201259	magenta	0.880279	0.862048	0.132557	-0.256928	-0.950557	-1.44876	unknown protein; Has 35333 Blast hits to 34131 proteins in 2444 species: Archae - 798; Bacteria - 22429; Metazoa - 974; Fungi - 991; Plants - 531; Viruses - 0; Other Eukaryotes - 9610 (source: NCBI BLink).	AT4G21215
A_46_P077221	magenta	0.735609	0.245845	-0.0670411	-0.240012	-0.234683	-0.335854	unknown protein; Has 54 Blast hits to 54 proteins in 19 species: Archae - 0; Bacteria - 0; Metazoa - 11; Fungi - 6; Plants - 34; Viruses - 0; Other Eukaryotes - 3 (source: NCBI BLink).	AT1G27300
A_46_P267758	magenta	0.321632	0.150627	0.122947	-0.178476	-0.0911754	-0.364874	unknown protein; LOCATED IN: chloroplast; EXPRESSED IN: 9 plant structures; EXPRESSED DURING: LP.04 four leaves visible, 4 anthesis, petal differentiation and expansion stage; BEST Arabidopsis thaliana protein match is: unknown protein (TAIR:AT5G47455.7);	AT4G17310
A_46_P026491	magenta	0.5749	0.310189	0.0203023	-0.035913	-0.124114	-0.22446	uricase / urate oxidase / nodulin 35, putative; FUNCTIONS IN: urate oxidase activity, oxidoreductase activity; INVOLVED IN: oxidation reduction, purine base metabolic process; LOCATED IN: peroxisome; EXPRESSED IN: 22 plant structures; EXPRESSED DURING: 13	AT2G26230
A_46_P024176	magenta	0.501219	0.0519017	0.206622	-0.289823	-0.129763	-0.479912	VPS9B; CONTAINS InterPro DOMAIN/s: Vacuolar sorting protein 9, subgroup (InterPro:IPR013995), Vacuolar sorting protein 9 (InterPro:IPR003123); BEST Arabidopsis thaliana protein match is: Vacuolar sorting protein 9 (VPS9) domain (TAIR:AT3G19770.1); Has 139	AT5G09320
A_46_P136444	magenta	0.336543	0.239986	0.00697025	-0.131225	-0.0856544	-0.369159	Zinc-binding ribosomal protein family protein; FUNCTIONS IN: structural constituent of ribosome; INVOLVED IN: translation, ribosome biogenesis; LOCATED IN: ribosome, cytosolic large ribosomal subunit; EXPRESSED IN: 24 plant structures; EXPRESSED DURING: 1	AT3G16080
A_46_P143004	magenta	0.34908	0.118761	0.0586402	-0.223157	-0.0460068	-0.354065	Zinc-binding ribosomal protein family protein; FUNCTIONS IN: structural constituent of ribosome; INVOLVED IN: translation, ribosome biogenesis; LOCATED IN: ribosome, cytosolic large ribosomal subunit; EXPRESSED IN: 25 plant structures; EXPRESSED DURING: 1	AT3G60245
A_46_P189369	pink	0.837807	0.591881	-0.957423	0.2078	-1.07875	-0.22695	2-oxoglutarate (2OG) and Fe(II)-dependent oxygenase superfamily protein; CONTAINS InterPro DOMAIN/s: Oxoglutarate/iron-dependent oxygenase (InterPro:IPR005123); BEST Arabidopsis thaliana protein match is: 2-oxoglutarate (2OG) and Fe(II)-dependent oxygenas	AT5G59530
A_46_P275863	pink	0.777374	0.425449	-1.16867	0.547345	-1.90057	-0.22248	2-oxoglutarate (2OG) and Fe(II)-dependent oxygenase superfamily protein; FUNCTIONS IN: oxidoreductase activity; INVOLVED IN: biological_process unknown; LOCATED IN: cellular_component unknown; EXPRESSED IN: 17 plant structures; EXPRESSED DURING: 9 growth	AT5G59540
A_46_P178029	pink	0.252639	0.642722	-0.222706	0.15589	-0.454506	-0.110701	A member of ARF-like GTPase family. A thaliana has 21 members, in two subfamilies, ARF and ARL GTPases.	AT5G37680
A_46_P052126	pink	0.194945	0.755455	-0.292872	0.188166	-0.522462	-0.0934456	A member of ARF-like GTPase family. A thaliana has 21 members, in two subfamilies, ARF and ARL GTPases.	AT5G37680
A_46_P189424	pink	0.128194	0.51799	-0.236855	0.186278	-0.606846	-0.227432	A nuclear-encoded, plastid-targeted protein (AtSulA) whose overexpression causes severe yet stochastic plastid (shown in chloroplasts and leucoplasts) division defects. The protein does not appear to interact with either AtFtsZ proteins when studied in a	AT2G21280
A_46_P230019	pink	-0.0629277	0.489443	-0.447827	0.0832543	-0.766116	0.0482059	Acetamidase/Formamidase family protein; FUNCTIONS IN: formamidase activity, hydrolase activity, acting on carbon-nitrogen (but not peptide) bonds, in linear amides; INVOLVED IN: metabolic process; LOCATED IN: cellular_component unknown; EXPRESSED IN: 22 p	AT4G37560
A_46_P085911	pink	0.239644	0.305354	-0.144656	0.0315967	-0.443033	-0.0745719	Acetamidase/Formamidase family protein; FUNCTIONS IN: formamidase activity, hydrolase activity, acting on carbon-nitrogen (but not peptide) bonds, in linear amides; INVOLVED IN: metabolic process; LOCATED IN: cellular_component unknown; EXPRESSED IN: 22 p	AT4G37560
A_46_P323145	pink	0.154707	0.283122	-0.292901	0.0739942	-0.266183	-0.0165442	Adenine nucleotide alpha hydrolases-like superfamily protein; FUNCTIONS IN: molecular_function unknown; INVOLVED IN: response to cold, response to stress; LOCATED IN: plasma membrane; EXPRESSED IN: 24 plant structures; EXPRESSED DURING: 15 growth stages;	AT3G17020
A_46_P339075	pink	0.22961	0.703704	-0.139366	0.108898	-0.304576	-0.152975	AF333971 Arabidopsis thaliana fasciclin-like arabinogalactan-protein 2 (Fla2) mRNA, complete cds	AT4G12730
A_46_P135984	pink	0.0850069	0.585721	-0.535598	0.123732	-0.739964	-0.0648325	Aldolase superfamily protein; FUNCTIONS IN: copper ion binding; INVOLVED IN: response to cadmium ion, response to karrikin, response to salt stress, pentose-phosphate shunt; LOCATED IN: in 8 components; EXPRESSED IN: 29 plant structures; EXPRESSED DURING:	AT3G52930
A_46_P379433	pink	0.0587851	0.380195	-0.150152	0.172738	-0.463006	-0.128625	Aldolase-type TIM barrel family protein; CONTAINS InterPro DOMAIN/s: Tryptophan synthase, alpha chain, active site (InterPro:IPR018204), Aldolase-type TIM barrel (InterPro:IPR013785), Ribulose-phosphate binding barrel (InterPro:IPR011060), Tryptophan synt	AT4G02610
A_46_P166944	pink	0.187392	0.425061	0.0988742	0.00684627	-0.481248	0.0395128	alpha/beta-Hydrolases superfamily protein; FUNCTIONS IN: hydrolase activity; LOCATED IN: endomembrane system; EXPRESSED IN: 13 plant structures; EXPRESSED DURING: 8 growth stages; CONTAINS InterPro DOMAIN/s: Alpha/beta hydrolase fold-1 (InterPro:IPR000073	AT5G17780
A_46_P306155	pink	0.297985	0.558476	-0.175665	0.339443	-0.394339	-0.100847	Aluminium induced protein with YGL and LRDR motifs; FUNCTIONS IN: molecular_function unknown; INVOLVED IN: biological_process unknown; LOCATED IN: cytosol, nucleus, plasma membrane; EXPRESSED IN: 25 plant structures; EXPRESSED DURING: 14 growth stages; BE	AT4G27450
A_46_P001871	pink	0.221237	0.361992	-0.061639	0.226854	-0.286338	-0.206725	Aluminium induced protein with YGL and LRDR motifs; FUNCTIONS IN: molecular_function unknown; INVOLVED IN: biological_process unknown; LOCATED IN: cytosol, nucleus, plasma membrane; EXPRESSED IN: 25 plant structures; EXPRESSED DURING: 14 growth stages; BE	AT4G27450
A_46_P284458	pink	0.521439	0.574783	-0.424978	0.0348457	-0.343834	0.0579389	AtbZIP60 consists of a bZIP DNA binding domain followed by a putative transmembrane domain. GFP fusions containing the first 260 amino acids (AtbZIP60deltaC) are nuclear-localized. AtbZIP60 is upregulated by the addition of tunicamycin (ER stress response	AT1G42990
A_46_P163199	pink	0.426983	0.486251	-0.537332	0.0489066	-0.465032	-0.0871391	AtbZIP60 consists of a bZIP DNA binding domain followed by a putative transmembrane domain. GFP fusions containing the first 260 amino acids (AtbZIP60deltaC) are nuclear-localized. AtbZIP60 is upregulated by the addition of tunicamycin (ER stress response	AT1G42990
A_46_P228324	pink	0.54512	0.389613	-0.251077	0.0609786	-0.876104	-0.0879679	ATP phosphoribosyl transferase, catalyses first step of histidine biosynthesis	AT1G09795
A_46_P155264	pink	0.246242	0.280502	-0.229028	0.00088358	-0.343482	-0.0115492	ATP synthase epsilon chain, mitochondrial; FUNCTIONS IN: hydrogen ion transporting ATP synthase activity, rotational mechanism, proton-transporting ATPase activity, rotational mechanism; INVOLVED IN: ATP biosynthetic process, ATP synthesis coupled proton	AT1G51650
A_46_P030076	pink	0.0549707	0.446361	-0.21958	0.0770631	-0.282701	-0.105124	ATP synthase epsilon chain, mitochondrial; FUNCTIONS IN: hydrogen ion transporting ATP synthase activity, rotational mechanism, proton-transporting ATPase activity, rotational mechanism; INVOLVED IN: ATP biosynthetic process, ATP synthesis coupled proton	AT1G51650
A_46_P147044	pink	0.272996	0.512066	-0.0250498	0.228441	-0.551842	-0.146808	Barta et al (2010) have proposed a nomenclature for Serine/Arginine-Rich Protein Splicing Factors (SR proteins): Plant Cell. 2010, 22:2926.	AT3G53500
A_46_P353355	pink	0.176437	0.811548	-0.269367	0.146694	-0.828956	-0.362013	basic helix-loop-helix (bHLH) DNA-binding superfamily protein; FUNCTIONS IN: sequence-specific DNA binding transcription factor activity; INVOLVED IN: regulation of transcription; LOCATED IN: nucleus; EXPRESSED IN: 22 plant structures; EXPRESSED DURING: 1	AT4G29100
A_46_P017776	pink	0.0229036	0.559397	-0.069758	0.370853	-0.586681	-0.101768	Belongs to a family of plant aquaporins. Similar to yeast and radish aquaporins. Located on ER.	AT3G04090
A_46_P255984	pink	0.22033	0.259588	-0.311461	0.0628669	-0.528521	0.0301411	BEST Arabidopsis thaliana protein match is: hydroxyproline-rich glycoprotein family protein (TAIR:AT5G52430.1); Has 490 Blast hits to 394 proteins in 96 species: Archae - 0; Bacteria - 2; Metazoa - 132; Fungi - 88; Plants - 175; Viruses - 14; Other Eukary	AT1G63720
A_46_P330355	pink	0.309473	0.77123	-0.608457	-0.00678873	-0.372638	0.105062	beta HLH protein 93 (bHLH093); FUNCTIONS IN: DNA binding, sequence-specific DNA binding transcription factor activity; INVOLVED IN: regulation of transcription; LOCATED IN: nucleus; EXPRESSED IN: 22 plant structures; EXPRESSED DURING: 13 growth stages; CO	AT5G65640
A_46_P044196	pink	0.264458	0.649527	-0.346125	0.119486	-0.376746	-0.0171615	beta HLH protein 93 (bHLH093); FUNCTIONS IN: DNA binding, sequence-specific DNA binding transcription factor activity; INVOLVED IN: regulation of transcription; LOCATED IN: nucleus; EXPRESSED IN: 22 plant structures; EXPRESSED DURING: 13 growth stages; CO	AT5G65640
A_46_P209669	pink	1.02362	1.01336	-0.0419978	0.243941	-0.402252	-0.339183	Bifunctional inhibitor/lipid-transfer protein/seed storage 2S albumin superfamily protein; FUNCTIONS IN: lipid binding; INVOLVED IN: lipid transport; LOCATED IN: anchored to plasma membrane, anchored to membrane; EXPRESSED IN: 25 plant structures; EXPRESS	AT5G64080
A_46_P243849	pink	0.817715	2.327	-1.38393	0.354407	-1.87113	-0.133857	Bifunctional inhibitor/lipid-transfer protein/seed storage 2S albumin superfamily protein; FUNCTIONS IN: lipid binding; INVOLVED IN: lipid transport; LOCATED IN: endomembrane system; EXPRESSED IN: shoot apex, embryo, flower, leaf, seed; EXPRESSED DURING:	AT1G12100
A_46_P213894	pink	0.218317	0.492034	-0.0757481	0.066678	-0.405862	-0.0884622	CBS / octicosapeptide/Phox/Bemp1 (PB1) domains-containing protein; LOCATED IN: chloroplast; EXPRESSED IN: 22 plant structures; EXPRESSED DURING: 15 growth stages; CONTAINS InterPro DOMAIN/s: Octicosapeptide/Phox/Bem1p (InterPro:IPR000270), Cystathionine b	AT3G52950
A_46_P357215	pink	0.0908337	0.466045	0.044076	0.182522	-0.390159	-0.322773	Coatomer, beta' subunit; FUNCTIONS IN: structural molecule activity; INVOLVED IN: intracellular protein transport, vesicle-mediated transport; LOCATED IN: membrane coat, COPI vesicle coat; EXPRESSED IN: 24 plant structures; EXPRESSED DURING: 13 growth sta	AT1G52360
A_46_P260868	pink	0.0299134	0.440193	0.0332662	0.17763	-0.354562	-0.31011	Coatomer, beta' subunit; FUNCTIONS IN: structural molecule activity; INVOLVED IN: intracellular protein transport, vesicle-mediated transport; LOCATED IN: membrane coat, COPI vesicle coat; EXPRESSED IN: 24 plant structures; EXPRESSED DURING: 13 growth sta	AT1G52360
A_46_P326525	pink	-0.159499	0.812783	0.0279079	0.264934	-1.385	-1.46249	cold regulated gene, the 5' region of cor78 has cis-acting regulatory elements that can impart cold-regulated gene expression	AT5G52310
A_46_P177494	pink	-0.0433582	0.215013	0.0245	0.497176	-0.737056	-0.534261	CONTAINS InterPro DOMAIN/s: Nucleotide-diphospho-sugar transferase, predicted (InterPro:IPR005069); BEST Arabidopsis thaliana protein match is: Nucleotide-diphospho-sugar transferase family protein (TAIR:AT5G44820.1); Has 801 Blast hits to 466 proteins in	AT4G19970
A_46_P288113	pink	0.356267	1.20537	-1.00492	0.171093	-0.73711	0.179692	Contains lipase signature motif and GDSL domain.	AT1G53990
A_46_P017091	pink	0.170836	0.535951	0.110317	-0.0527021	-0.29778	-0.0885288	Double Clp-N motif-containing P-loop nucleoside triphosphate hydrolases superfamily protein; BEST Arabidopsis thaliana protein match is: Double Clp-N motif-containing P-loop nucleoside triphosphate hydrolases superfamily protein (TAIR:AT5G57710.1); Has 16	AT4G30350
A_46_P163834	pink	0.612942	1.4365	-1.13347	0.220519	-1.09547	-0.253638	early dehydration-induced gene ERD13 homologous to tobacco and maize glutathione S-transferases. Encodes glutathione transferase belonging to the phi class of GSTs. Naming convention according to Wagner et al. (2002)	AT2G30870
A_46_P140229	pink	0.026402	0.53635	-0.551062	0.0536103	-0.539485	0.0946584	early nodulin-related; FUNCTIONS IN: molecular_function unknown; LOCATED IN: mitochondrion; EXPRESSED IN: 24 plant structures; EXPRESSED DURING: 16 growth stages; CONTAINS InterPro DOMAIN/s: Early nodulin 93 ENOD93 protein (InterPro:IPR005050); Has 1807 B	AT5G25940
A_46_P078446	pink	0.115785	0.400184	-0.153545	0.171013	-0.397034	-0.0363736	embryo defective 1417 (emb1417); CONTAINS InterPro DOMAIN/s: Pentatricopeptide repeat (InterPro:IPR002885); BEST Arabidopsis thaliana protein match is: Pentatricopeptide repeat (PPR) superfamily protein (TAIR:AT4G18975.4); Has 30201 Blast hits to 17322 pr	AT4G21190
A_46_P100564	pink	0.0994941	0.329291	-0.198987	0.0704815	-0.357925	-0.206713	Encodes a plastidial nucleotide uniport carrier protein required to export newly synthesized adenylates into the cytosol.	AT4G32400
A_46_P020511	pink	0.164999	0.327267	-0.128657	0.14009	-0.369323	-0.0625396	Encodes a B-type mitotic cyclin.	AT3G11520
A_46_P323730	pink	0.0856519	0.401394	-0.136579	-0.0510246	-0.068543	0.00875743	encodes a beta-mannan synthase that is required for agrobacterium-mediated plant genetic transformation involves a complex interaction between the bacterium and the host plant. 3' UTR is involved in transcriptional regulation and the gene is expressed in	AT5G03760
A_46_P260273	pink	0.0616775	0.570863	-0.122644	-0.080284	-0.286147	0.0143504	Encodes a chloroplast beta-amylase. Is necessary for leaf starch breakdown in the absence of BAM3.	AT3G23920
A_46_P006616	pink	0.071905	0.562483	-0.155045	-0.0793163	-0.302863	0.037485	Encodes a chloroplast beta-amylase. Is necessary for leaf starch breakdown in the absence of BAM3.	AT3G23920
A_46_P255189	pink	0.234847	0.472961	-0.26408	0.0637759	-0.457421	-0.188847	encodes a chloroplast pyruvate kinase alpha subunit. Important for seed oil biosynthesis. Ubiquitously expressed, with significantly increased expression in maturing seeds.	AT3G22960
A_46_P161054	pink	0.145757	0.392382	-0.154199	0.148898	-0.56784	-0.191182	Encodes a chloroplast-targeted alkaline/neutral invertase that is implicated in the development of the photosynthetic apparatus and nitrogen assimilation in seedlings to control the sucrose to hexose ratio.	AT5G22510
A_46_P381023	pink	0.152461	0.574569	0.149028	0.135334	-1.22943	-0.669215	Encodes a chloroplastic copper/zinc superoxide dismutase CSD2 that can detoxify superoxide radicals. Its expression is affected by miR398-directed mRNA cleavage.	AT2G28190
A_46_P359730	pink	0.124274	0.244023	-0.141421	0.211079	-0.20651	-0.09665	Encodes a ClpP-related sequence. Though similar to ClpP proteins, this does not contains the highly conserved catalytic triad of Ser-type proteases (Ser-His-Asp). The name reflects nomenclature described in Adam et. al (2001).	AT1G12410
A_46_P204039	pink	0.253675	0.407745	-0.205875	0.0842004	-0.218797	-0.00788196	Encodes a cytosolic phosphoglucomutase (PGM). Two Arabidopsis PGM proteins (AT1G70730/PGM2 and AT1G23190/PGM3) have high sequence similarities and redundant functions. Mature plants possessing a single cPGM allele had a major reduction in cPGM activity.	AT1G23190
A_46_P380163	pink	0.3495	0.45455	-0.207394	0.0639051	-0.313698	-0.0848468	Encodes a Golgi-localized nucleotide-sugar transporter.	AT5G19980
A_46_P327765	pink	0.333113	0.87722	-1.22052	0.423208	-1.83641	-0.160613	Encodes a Golgi-localized nucleotide-sugar transporter.	AT5G19980
A_46_P308710	pink	0.587071	0.955682	-1.08144	0.299811	-1.513	-0.164029	Encodes a Golgi-localized nucleotide-sugar transporter.	AT5G19980
A_46_P144524	pink	0.0740404	0.260169	-0.12676	0.111724	-0.286868	-0.0227025	Encodes a H3/H4 histone acetyltransferase. Belongs to the GNAT family, whose many members are involved in histone acetylation and chromatin remodeling, and are important for the regulation of cell growth and development.	AT1G77540
A_46_P141099	pink	0.110777	0.545944	-0.341804	0.056169	-0.593032	-0.192877	Encodes a histone deacetylase that enhances AtERF7-mediated transcriptional repression. Binds SIM3 and ERF7. Expressed in the nucleus in most tissues examined and throughout the life of the plant. Involved in jasmonic acid and ethylene dependent pathogen	AT4G38130
A_46_P200574	pink	0.162639	0.169848	-0.293348	0.0204993	-0.563729	-0.379503	encodes a leucine-repeat receptor kinase expressed in inflorescence meristem. Locus association was made from performing sequence analysis with IMK3 (MRLK) whose locus association was provided by the authors.	AT3G51740
A_46_P374835	pink	0.912405	0.678928	-0.161315	0.0879424	-0.686168	-0.366831	Encodes a lipase-like gene that is important for salicylic acid signaling and function in resistance (R) gene-mediated and basal plant disease resistance. PAD4 can interact directly with EDS1, another disease resistance signaling protein. Expressed at ele	AT3G52430
A_46_P072006	pink	0.222216	0.229256	-0.218876	0.336957	-0.522159	-0.198568	Encodes a membrane-localized protein that is predicted to function during cell wall modification.Overexpression of XTH33 results in abnormal cell morphology. It's expression is under epigenetic control by ATX1.	AT1G10550
A_46_P101304	pink	1.59905	2.54408	-0.789416	0.136399	-1.36358	-0.0733309	Encodes a MYB family transcription factor Circadian 1 (CIR1). Involved in circadian regulation in Arabidopsis.	AT5G37260
A_46_P138474	pink	0.0794784	0.491381	-0.172285	0.231605	-0.613822	-0.0465465	Encodes a NADP+-isocitrate dehydrogenase that is believed to function in the cytosol. It appears to contribute to NADPH production under oxidative stress, and thereby to participate in redox signalling linked to defense responses.	AT1G65930
A_46_P032046	pink	0.280146	0.430111	-0.251467	0.0742219	-0.511779	-0.0604448	encodes a NADPH-dependent pterin aldehyde reductase that accepts pterin aldehyde as well as dihydropterin aldehyde as substrates involved in metabolism and salvage of folate and its derivatives.	AT1G10310
A_46_P037071	pink	0.685972	0.491577	-0.214688	0.0517815	-0.369698	-0.0970225	Encodes a novel Cys-rich protein with a B-box like domain that acts as a negative regulator of meristem cell accumulation in inflorescence and floral meristems as loss-of-function ult1 mutations cause inflorescence meristem enlargement, the production of	AT4G28190
A_46_P313335	pink	0.263755	0.488352	-0.250712	0.207673	-0.713133	-0.0808613	encodes a pectin methylesterase, targeted by a cellulose binding protein (CBP) from the parasitic nematode Heterodera schachtii during parasitism.	AT3G14310
A_46_P213994	pink	0.162158	0.133813	-0.0357749	0.167116	-0.47179	-0.116854	encodes a pectin methylesterase, targeted by a cellulose binding protein (CBP) from the parasitic nematode Heterodera schachtii during parasitism.	AT3G14310
A_46_P153690	pink	0.343859	0.680913	-0.269976	0.00704861	-0.325483	-0.399828	Encodes a Protease inhibitor/seed storage/LTP family protein [pseudogene]	AT3G18845
A_46_P153685	pink	0.398544	0.711382	-0.225729	-0.0107171	-0.325862	-0.463122	Encodes a Protease inhibitor/seed storage/LTP family protein [pseudogene]	AT3G18845
A_46_P126829	pink	0.291517	0.724681	-0.265911	-0.00865586	-0.386255	-0.417616	Encodes a Protease inhibitor/seed storage/LTP family protein [pseudogene]	AT3G18845
A_46_P138009	pink	0.196451	0.0396748	-0.127752	0.00694688	-0.211706	0.0606661	Encodes a protein disulfide isomerase-like (PDIL) protein, a member of a multigene family within the thioredoxin (TRX) superfamily. Transcript levels for this gene are up-regulated in response to three different chemical inducers of ER stress (dithiothrei	AT2G47470
A_46_P184461	pink	0.245466	0.851872	-0.408868	0.132305	-0.396601	0.0753692	Encodes a protein that might have inorganic pyrophosphatase activity.	AT2G18230
A_46_P271418	pink	0.0617828	0.4335	-0.0649064	0.0520862	-0.0585273	-0.141379	encodes a protein that physically interacts specifically with the putative coiled-coil region of COP1 in vitro. In hypocotyl and cotyledon protoplasts, it is associated to the cytoskeleton, but not in the root. expression is not regulated by light.	AT5G41790
A_46_P194654	pink	0.119986	0.497495	-0.21525	0.0860472	-0.114301	-0.0626914	encodes a protein whose sequence is similar to phenylcoumaran benzylic ether reductase (PCBER), which catalyzes NADPH-dependent reduction of 8-5' linked lignans such as dehydrodiconiferyl alcohol to give isodihydrodehydrodiconiferyl alcohol.	AT4G39230
A_46_P160989	pink	0.412858	0.315987	-0.63612	0.101351	-0.486746	0.128339	encodes a protein whose sequence is similar to tobacco hairpin-induced gene (HIN1) and Arabidopsis non-race specific disease resistance gene (NDR1). Expression of this gene is induced by cucumber mosaic virus. Localization of the gene product is similar t	AT3G11660
A_46_P137494	pink	0.335093	0.783765	-0.189086	0.113137	-0.360172	-0.0176967	Encodes a protein with putative sucrose-phosphate synthase activity. When the gene was expressed in transgenic tobacco plants, a clear trend for increased SPS activity was noted.	AT5G20280
A_46_P311215	pink	0.240382	0.725	-0.740072	0.0666324	-0.538962	-0.485529	Encodes a protein with similarity to mammalian transcriptional coactivator that is involved in cell proliferation during leaf and flower development. Loss of function mutations have narrow, pointed leaves and narrow floral organs. AN3 interacts with membe	AT5G28640
A_46_P244444	pink	0.436423	0.989994	-0.548252	0.421237	-0.564884	-0.140598	Encodes a protein with similarity to mammalian transcriptional coactivator that is involved in cell proliferation during leaf and flower development. Loss of function mutations have narrow, pointed leaves and narrow floral organs. AN3 interacts with membe	AT5G28640
A_46_P365160	pink	0.429725	1.4738	-0.313369	0.382948	-0.768825	-0.511101	Encodes a protein with similarity to SABP2, a methyl salicylate esterase from tobacco. However, this protein is truncated and lacks one of the residues of the predicted catalytic triad, suggesting that it does not have this enzymatic activity.	AT2G23570
A_46_P241519	pink	0.278043	0.431181	-0.363743	-0.0357644	-0.365324	-0.104576	Encodes a putative ribosomal protein S11 (RPS11-beta).	AT5G23740
A_46_P131824	pink	0.302893	0.434806	-0.347179	-0.027739	-0.33507	-0.103338	Encodes a putative ribosomal protein S11 (RPS11-beta).	AT5G23740
A_46_P131474	pink	0.326999	0.469597	-0.367848	-0.0411049	-0.326574	-0.0712277	Encodes a putative ribosomal protein S11 (RPS11-beta).	AT5G23740
A_46_P002611	pink	0.622807	0.964036	-0.21003	0.0145661	-0.445162	0.00437069	Encodes a putative transcriptional regulator that is involved in the vegetative to reproductive phase transition. Expression is regulated by MIR156b.	AT3G57920
A_46_P188054	pink	0.0590944	0.304086	-0.171776	0.122304	-0.411714	-0.112527	Encodes a putative UDP-D-apiose/UPD-D-xylose synthetase.	AT1G08200
A_46_P136494	pink	0.0560896	0.349798	-0.146002	0.0877325	-0.298668	-0.0288726	Encodes a putative UDP-D-apiose/UPD-D-xylose synthetase.	AT1G08200
A_46_P072216	pink	0.110568	0.780734	-0.241229	0.282696	-0.273734	0.00838677	Encodes a receptor-like kinase that, together with ER and ERL1 governs the initial decision of protodermal cells to either divide proliferatively to produce pavement cells or divide asymmetrically to generate stomatal complexes. It is also important for	AT5G07180
A_46_P235819	pink	0.0511518	0.324775	-0.0155854	0.196947	-0.342707	-0.131806	Encodes a RING-H2 protein that interacts with the RING finger domain of COP1. CIP8 exhibits a strong interaction with the E2 ubiquitin conjugating enzyme AtUBC8 through its N-terminal domain and promotes ubiquitination in an E2-dependent fashion in vitro.	AT5G64920
A_46_P265023	pink	0.273392	0.308313	-0.329834	-0.0546014	-0.230634	0.0314331	encodes a RING-type E3 ubiquitin ligase implicated in gametogenesis. RHF1a can interact with the cell cycle inhibitor ICK4/KRP6 in vitro. It apppears to target ICK4KRP6 for degradation following meiosis in order to allow the mitoses associated with megaga	AT4G14220
A_46_P009356	pink	0.128714	0.389812	-0.168153	0.0523051	-0.364066	-0.0328663	Encodes a voltage-dependent anion channel (VDAC: AT3G01280/VDAC1, AT5G67500/VDAC2, AT5G15090/VDAC3, AT5G57490/VDAC4, AT5G15090/VDAC5). VDACs are reported to be porin-type, beta-barrel diffusion pores. They are prominently localized in the outer mitochondr	AT5G67500
A_46_P097286	pink	0.277109	0.37917	-0.187266	0.0973349	-0.329733	-0.353824	Encodes a WUSCHEL-related homeobox gene family member with 65 amino acids in its homeodomain. WOX13 is the only family member that does not contain a sequence of eight residues (TLPLFPMH) downstream of the homeodomain called the WUS box.	AT4G35550
A_46_P171244	pink	0.286374	1.11882	-0.322982	0.466775	-1.0247	-0.27217	Encodes a xanthine dehydrogenase, involved in purine catabolism. Ubiquitously expressed, but the transcript level is altered during aging, senescence, salt and cold stress, ABA treatment, and dark treatment. RNAi lines that suppress both XDH1 and XDH2 pr	AT4G34890
A_46_P164789	pink	0.37036	0.641433	-0.659524	-0.0943287	-0.443178	-0.0166785	Encodes a zinc finger protein.	AT3G02830
A_46_P228364	pink	0.154854	0.274059	-0.229421	0.0116901	-0.348021	-0.0235087	Encodes an ABC1-like protein, member of the ATH subfamily; putative ABC transporter; isolated by functional complementation of a yeast abc1 mutant	AT4G01660
A_46_P217934	pink	0.466749	0.401685	-0.433566	0.000552653	-0.823232	0.0296175	Encodes an actin that is expressed predominantly during reproductive development.	AT3G12110
A_46_P107589	pink	0.533968	0.281129	-0.29151	0.0943836	-0.799137	-0.0277535	Encodes an actin that is expressed predominantly during reproductive development.	AT3G12110
A_46_P145774	pink	-0.222447	0.161127	0.169951	0.419655	-1.2606	-0.960532	encodes an alpha form of a protein similar to the cold acclimation protein WCOR413 in wheat. Expression is induced by short-term cold-treatment, water deprivation, and abscisic acid treatment.	AT2G15970
A_46_P261048	pink	0.165008	0.381967	-0.204481	0.363806	-0.38866	-0.351153	Encodes an enzyme with histone acetyltransferase activity. Histone H4 is the primary substrate for the enzyme. Prior acetylation of lysine 12 of histone H4 reduces radioactive acetylation by HAG2. HAG2 acetylates histone H4 lysine 12.	AT5G56740
A_46_P026476	pink	0.158034	0.385933	-0.283001	-0.0707939	-0.486781	-0.174397	encodes an FtsH protease that is localized to the chloroplast and the mitochondrion	AT5G53170
A_46_P353060	pink	0.127975	1.12229	-0.182061	0.488228	-0.735176	-0.17019	Encodes an isoform of alpha tubulin. Closely related to adjacent gene TUA3 suggesting recent duplication.	AT5G19780
A_46_P237329	pink	0.0651353	0.214834	-0.187326	0.0360978	-0.274938	0.0143941	encodes an peroxisomal NAD-malate dehydrogenase that is involved in fatty acid beta-oxidation through providing NAD to the process of converting fatty acyl CoA to acetyl CoA.	AT2G22780
A_46_P379903	pink	0.350609	0.278746	-0.213682	0.32234	-0.190119	-0.18664	Encodes ARGONAUTE7, a member of the ARGONAUTE family, characterised by the presence of PAZ and PIWI domains. Involved in the regulation of developmental timing. Required for the accumulation of TAS3 ta-siRNAs but not for accumulation of miR171, miR173, mi	AT1G69440
A_46_P229889	pink	0.0797358	0.0965614	0.0513837	-0.0352783	-0.270016	-0.00363636	Encodes BRUTUS (BTS), a putative E3 ligase protein with metal ion binding and DNA binding domains, which negatively regulates the response to iron deficiency.	AT3G18290
A_46_P095381	pink	0.439016	0.346711	-0.112988	0.0761698	-0.401065	-0.114131	Encodes calcium dependent protein kinase 3 (CPK3), a member of the Arabidopsis CDPK gene family. CDPKs contain an intrinsic Ca2+-activation domain with four EF hand Ca2+-binding sites. CDPKs protein kinases have been proposed to function in multiple pla	AT4G23650
A_46_P206884	pink	0.161901	0.219616	-0.357744	-0.0420989	-0.372198	0.00292802	Encodes for alanine aminotransferase (ALAAT1), involved in alanine catabolism during plants recovery from hypoxia	AT1G17290
A_46_P056011	pink	0.208783	0.571257	-0.383856	0.185335	-0.672448	-0.120148	Encodes glutathione peroxidase.	AT3G63080
A_46_P360160	pink	0.106654	0.305147	-0.499699	-0.167989	-0.434964	-0.310899	Encodes Lhcb2.4. Belongs to the Lhc super-gene family encodes the light-harvesting chlorophyll a/b-binding (LHC) proteins that constitute the antenna system of the photosynthetic apparatus.	AT3G27690
A_46_P007191	pink	0.173698	0.371929	-0.364435	0.0795631	-0.617199	-0.191976	Encodes one of the 36 carboxylate clamp (CC)-tetratricopeptide repeat (TPR) proteins (Prasad 2010, Pubmed ID: 20856808) with potential to interact with Hsp90/Hsp70 as co-chaperones.	AT4G22670
A_46_P239729	pink	0.0215313	0.420034	-0.216346	0.169396	-0.240821	0.0155272	Encodes phospholipase D alpha 1 (PLD alpha 1). Positive regulator of abscisic acid (ABA) mediated stomatal movements. PLD alpha 1 plays an important role in seed deterioration and aging in Arabidopsis.	AT3G15730
A_46_P145254	pink	0.040377	0.318988	-0.136431	0.110541	-0.286773	-0.0404765	Encodes phospholipase D alpha 1 (PLD alpha 1). Positive regulator of abscisic acid (ABA) mediated stomatal movements. PLD alpha 1 plays an important role in seed deterioration and aging in Arabidopsis.	AT3G15730
A_46_P247799	pink	0.0677571	0.148328	-0.168245	0.0266509	-0.416417	-0.0356323	Encodes PNM1 (for PPR protein localized to the nucleus and mitochondria 1), a PPR protein that is dual localized to mitochondria and nuclei. Loss of PNM1 function in mitochondria, but not in nuclei, is lethal for the embryo. In mitochondria, it is associa	AT5G60960
A_46_P382253	pink	0.387288	0.409639	-0.237266	-0.0781139	-0.252712	0.0987196	Encodes RNA-dependent RNA polymerase. Involved in trans-acting siRNA and other siRNA biogenesis. Required for post-transcriptional gene silencing and natural virus resistance.	AT3G49500
A_46_P133509	pink	0.717507	1.14768	-0.458793	0.0633982	-0.874178	-0.151422	Encodes SMALLER WITH VARIABLE BRANCHES (SVB), a protein with a conserved domain of unknown function (DUF538). The trichomes of the SVB mutants are smaller and exhibit branches of variable length and number.	AT1G56580
A_46_P342895	pink	0.248274	0.655689	-0.240899	0.115587	-0.118202	-0.169269	Encodes subunit of mitochondrial NAD(P)H dehydrogenase that is trans-spliced from three precursors, NAD1A, NAD1B, and NAD1C.	ATMG01120
A_46_P316075	pink	0.0887038	0.357035	-0.448978	0.0836185	-0.721495	-0.0853039	Encodes the chloroplastic isozyme of aspartate aminotransferase. Involved in aspartate biosynthesis and nitrogen metabolism. mRNA is expressed in senescing leaves.	AT5G11520
A_46_P356860	pink	0.106208	0.289331	-0.247898	0.091912	-0.320236	-0.0468416	encoding the RPN subunits of the 26S proteasome	AT4G28470
A_46_P204899	pink	0.047967	0.347433	-0.251781	0.120491	-0.364875	-0.0196549	endomembrane-type CA-ATPase 4 (ECA4); FUNCTIONS IN: calcium-transporting ATPase activity; INVOLVED IN: cation transport, calcium ion transport, metabolic process, ATP biosynthetic process; LOCATED IN: endoplasmic reticulum, plasma membrane; EXPRESSED IN:	AT1G07670
A_46_P022751	pink	0.394543	0.462567	-0.290554	0.00615644	-0.113228	-0.0456115	Eukaryotic aspartyl protease family protein; FUNCTIONS IN: aspartic-type endopeptidase activity; INVOLVED IN: proteolysis; LOCATED IN: plant-type cell wall; EXPRESSED IN: 22 plant structures; EXPRESSED DURING: 13 growth stages; CONTAINS InterPro DOMAIN/s:	AT3G61820
A_46_P328525	pink	0.231564	0.190926	-0.276325	0.0257592	-0.542493	0.0629299	extra-large GTP-binding protein 2 (XLG2); FUNCTIONS IN: guanyl nucleotide binding, signal transducer activity; INVOLVED IN: in 7 processes; LOCATED IN: nucleus; EXPRESSED IN: 28 plant structures; EXPRESSED DURING: 13 growth stages; CONTAINS InterPro DOMAI	AT4G34390
A_46_P206754	pink	0.21576	0.927686	-0.0607636	-0.0611093	-0.379464	-0.0212071	F-box family protein; CONTAINS InterPro DOMAIN/s: F-box domain, cyclin-like (InterPro:IPR001810), F-box domain, Skp2-like (InterPro:IPR022364), F-box associated domain, type 1 (InterPro:IPR006527), F-box associated interaction domain (InterPro:IPR017451);	AT1G25150
A_46_P173019	pink	0.391553	0.485562	-0.132817	0.185105	-0.430711	-0.212765	FAD-dependent oxidoreductase family protein; FUNCTIONS IN: oxidoreductase activity; INVOLVED IN: biological_process unknown; LOCATED IN: cellular_component unknown; EXPRESSED IN: 22 plant structures; EXPRESSED DURING: 13 growth stages; CONTAINS InterPro D	AT5G67290
A_46_P142449	pink	0.0839381	0.376298	-0.0821916	0.118436	-0.12589	-0.0515393	FKBP-like peptidyl-prolyl cis-trans isomerase family protein; FUNCTIONS IN: isomerase activity; INVOLVED IN: biological_process unknown; LOCATED IN: cellular_component unknown; EXPRESSED IN: 24 plant structures; EXPRESSED DURING: 13 growth stages; CONTAIN	AT1G26550
A_46_P266003	pink	0.214691	0.106795	-0.10177	0.0163142	-0.195171	0.0723482	Form of TOM20, which is a component of the TOM complex involved in transport of nuclear-encoded mitochondrial proteins	AT5G40930
A_46_P310000	pink	0.132722	0.43739	-0.200657	0.0385048	-0.251756	0.000838439	FUNCTIONS IN: molecular_function unknown; INVOLVED IN: biological_process unknown; LOCATED IN: mitochondrion; EXPRESSED IN: 26 plant structures; EXPRESSED DURING: 14 growth stages; CONTAINS InterPro DOMAIN/s: Mitochondrial inner membrane protein Mitofilin	AT4G39690
A_46_P279068	pink	0.127935	0.422905	-0.255567	0.0344283	-0.311974	-0.034689	FUNCTIONS IN: molecular_function unknown; INVOLVED IN: biological_process unknown; LOCATED IN: mitochondrion; EXPRESSED IN: 26 plant structures; EXPRESSED DURING: 14 growth stages; CONTAINS InterPro DOMAIN/s: Mitochondrial inner membrane protein Mitofilin	AT4G39690
A_46_P241879	pink	0.126854	0.404969	-0.291112	0.0153933	-0.360306	-0.0556107	FUNCTIONS IN: molecular_function unknown; INVOLVED IN: biological_process unknown; LOCATED IN: mitochondrion; EXPRESSED IN: 26 plant structures; EXPRESSED DURING: 14 growth stages; CONTAINS InterPro DOMAIN/s: Mitochondrial inner membrane protein Mitofilin	AT4G39690
A_46_P222949	pink	0.465844	0.610363	-0.261746	-0.0361781	-0.586157	-0.315115	FUNCTIONS IN: molecular_function unknown; INVOLVED IN: intracellular protein transport; LOCATED IN: endomembrane system, integral to membrane, endoplasmic reticulum; EXPRESSED IN: 23 plant structures; EXPRESSED DURING: 13 growth stages; CONTAINS InterPro	AT5G17190
A_46_P345040	pink	-0.122912	0.800447	0.16573	0.505203	-3.10348	-2.02038	FUNCTIONS IN: molecular_function unknown; INVOLVED IN: response to karrikin; LOCATED IN: cellular_component unknown; EXPRESSED IN: 24 plant structures; EXPRESSED DURING: 15 growth stages; BEST Arabidopsis thaliana protein match is: cold regulated gene 27	AT4G33980
A_46_P072581	pink	0.0954649	0.275172	-0.162096	0.108528	-0.376449	-0.126818	FUNCTIONS IN: oxidoreductase activity, acting on the CH-CH group of donors; INVOLVED IN: lipid metabolic process; LOCATED IN: plasma membrane; EXPRESSED IN: 21 plant structures; EXPRESSED DURING: 9 growth stages; CONTAINS InterPro DOMAIN/s: 3-oxo-5-alpha-	AT1G18180
A_46_P341605	pink	0.370136	0.646466	-0.197796	0.167351	-0.604846	-0.266798	Galactose mutarotase-like superfamily protein; FUNCTIONS IN: aldose 1-epimerase activity; INVOLVED IN: galactose metabolic process, hexose metabolic process, carbohydrate metabolic process; LOCATED IN: endomembrane system; EXPRESSED IN: 23 plant structure	AT3G47800
A_46_P253259	pink	0.536851	0.977966	-0.474265	-0.0456881	-0.208348	-0.102353	GDSL-like Lipase/Acylhydrolase superfamily protein; FUNCTIONS IN: lipase activity, hydrolase activity, acting on ester bonds, carboxylesterase activity; INVOLVED IN: lipid metabolic process; LOCATED IN: vacuolar membrane, plasma membrane, vacuole, plant-t	AT1G54000
A_46_P242424	pink	0.526736	0.962823	-0.447495	-0.0337111	-0.185467	-0.0877263	GDSL-like Lipase/Acylhydrolase superfamily protein; FUNCTIONS IN: lipase activity, hydrolase activity, acting on ester bonds, carboxylesterase activity; INVOLVED IN: lipid metabolic process; LOCATED IN: vacuolar membrane, plasma membrane, vacuole, plant-t	AT1G54000
A_46_P308956	pink	0.904144	2.03239	-1.1462	0.400927	-2.32418	-0.605043	glutamate decarboxylase (GAD2)	AT1G65960
A_46_P191664	pink	0.0516138	0.359715	-0.100229	0.14221	-0.1766	-0.0296961	Glycerol-3-phosphate acyltransferase localized to the ER. Similar to mammalian cells involved in storage oil formation.	AT5G60620
A_46_P025341	pink	0.357521	0.235458	-0.150059	0.109433	-0.652951	-0.287651	glycine-rich protein; FUNCTIONS IN: molecular_function unknown; INVOLVED IN: biological_process unknown; LOCATED IN: cellular_component unknown; EXPRESSED IN: 25 plant structures; EXPRESSED DURING: 15 growth stages; BEST Arabidopsis thaliana protein match	AT3G29075
A_46_P072331	pink	0.752076	1.09456	-0.0713147	0.0478211	-0.126618	-0.16689	Heavy metal transport/detoxification superfamily protein ; FUNCTIONS IN: metal ion binding; INVOLVED IN: metal ion transport; LOCATED IN: cellular_component unknown; CONTAINS InterPro DOMAIN/s: Heavy metal transport/detoxification protein (InterPro:IPR006	AT5G05365
A_46_P046346	pink	0.392869	0.553703	-0.639356	0.0284498	-0.709322	0.0366859	hipl2 protein precursor (HIPL2); FUNCTIONS IN: catalytic activity; INVOLVED IN: biological_process unknown; LOCATED IN: anchored to plasma membrane, plasma membrane, anchored to membrane; EXPRESSED IN: 17 plant structures; EXPRESSED DURING: 11 growth stag	AT5G62630
A_46_P154714	pink	0.135769	0.422548	-0.094134	0.101492	-0.286165	-0.11116	HSP20-like chaperones superfamily protein; CONTAINS InterPro DOMAIN/s: Heat shock protein Hsp20 (InterPro:IPR002068), HSP20-like chaperone (InterPro:IPR008978); BEST Arabidopsis thaliana protein match is: mitochondrion-localized small heat shock protein 2	AT5G51440
A_46_P349450	pink	0.0233129	0.327573	-0.0169299	0.228703	-0.277224	-0.208988	inter-alpha-trypsin inhibitor heavy chain-related; FUNCTIONS IN: molecular_function unknown; INVOLVED IN: biological_process unknown; LOCATED IN: plasma membrane, membrane; EXPRESSED IN: 24 plant structures; EXPRESSED DURING: 15 growth stages; CONTAINS In	AT1G19110
A_46_P237194	pink	0.0980956	0.0591361	-0.0911509	-0.0209897	-0.275598	0.000718118	interacts with H+-ATPase, and regulates its activity	AT4G27500
A_46_P304045	pink	0.150618	0.349101	-0.0377451	0.324394	-0.34702	-0.203096	ketose-bisphosphate aldolase class-II family protein; FUNCTIONS IN: in 8 functions; INVOLVED IN: oxidation reduction, pentose-phosphate shunt, valine metabolic process, glycolysis, metabolic process; EXPRESSED IN: 23 plant structures; EXPRESSED DURING: 13	AT1G18270
A_46_P265428	pink	0.230462	0.466716	-0.150475	0.0205793	-0.457462	-0.0477915	Kip-related protein (KRP) gene, encodes CDK (cyclin-dependent kinase) inhibitor (CKI), negative regulator of cell division. Binds to D type and CDC2A cyclins and may inhibit cell cycle. Seven KRP genes were found in Arabidopsis thaliana. Differential exp	AT5G48820
A_46_P195981	pink	0.410781	0.423153	-0.404293	-0.0401498	-0.370422	0.0399407	Lactoylglutathione lyase / glyoxalase I family protein; FUNCTIONS IN: catalytic activity; INVOLVED IN: metabolic process; LOCATED IN: chloroplast; EXPRESSED IN: 23 plant structures; EXPRESSED DURING: 15 growth stages; CONTAINS InterPro DOMAIN/s: Glyoxalas	AT5G57040
A_46_P077906	pink	0.227417	0.261404	-0.185278	-0.0381406	-0.308621	-0.00520325	Late embryogenesis abundant (LEA) hydroxyproline-rich glycoprotein family; FUNCTIONS IN: molecular_function unknown; INVOLVED IN: biological_process unknown; LOCATED IN: anchored to plasma membrane, plasma membrane; EXPRESSED IN: 23 plant structures; EXPR	AT3G54200
A_46_P144394	pink	0.481473	1.10994	-0.294307	0.306777	-0.771151	-0.475761	Late embryogenesis abundant protein, group 6; FUNCTIONS IN: molecular_function unknown; INVOLVED IN: biological_process unknown; LOCATED IN: plasma membrane; EXPRESSED IN: 23 plant structures; EXPRESSED DURING: 14 growth stages; CONTAINS InterPro DOMAIN/s	AT2G23120
A_46_P309705	pink	0.121405	0.409123	-0.091632	0.187109	-0.428561	-0.320246	Leucine-rich repeat (LRR) family protein; CONTAINS InterPro DOMAIN/s: Leucine-rich repeat (InterPro:IPR001611); BEST Arabidopsis thaliana protein match is: Disease resistance protein (TIR-NBS-LRR class) (TAIR:AT4G19510.1); Has 2847 Blast hits to 2079 prot	AT4G19470
A_46_P359420	pink	0.111498	0.527535	-0.0389285	0.161202	-0.248952	-0.0894322	Leucine-rich repeat (LRR) family protein; FUNCTIONS IN: structural constituent of cell wall; LOCATED IN: cell wall, plant-type cell wall; EXPRESSED IN: 22 plant structures; EXPRESSED DURING: 13 growth stages; CONTAINS InterPro DOMAIN/s: Leucine-rich repea	AT3G24480
A_46_P108439	pink	0.642928	0.4885	-0.435102	0.325715	-0.648393	-0.0403304	Leucine-rich repeat transmembrane protein kinase; FUNCTIONS IN: protein serine/threonine kinase activity, protein kinase activity, ATP binding; INVOLVED IN: protein amino acid phosphorylation; LOCATED IN: plasma membrane, membrane; EXPRESSED IN: cultured	AT1G56130
A_46_P176754	pink	0.536713	0.76537	-0.328332	-0.0539951	-0.157181	-0.0232395	LIGHT SENSITIVE HYPOCOTYLS 6 (LSH6); CONTAINS InterPro DOMAIN/s: Protein of unknown function DUF640 (InterPro:IPR006936); BEST Arabidopsis thaliana protein match is: Protein of unknown function (DUF640) (TAIR:AT5G58500.1); Has 311 Blast hits to 311 protei	AT1G07090
A_46_P011786	pink	0.872417	0.927472	-0.374574	-0.104806	-0.59706	-0.0753647	LIGHT SENSITIVE HYPOCOTYLS 6 (LSH6); CONTAINS InterPro DOMAIN/s: Protein of unknown function DUF640 (InterPro:IPR006936); BEST Arabidopsis thaliana protein match is: Protein of unknown function (DUF640) (TAIR:AT5G58500.1); Has 311 Blast hits to 311 protei	AT1G07090
A_46_P347715	pink	-0.182538	0.357207	0.135828	0.408952	-1.53623	-1.13189	Low temperature and salt responsive protein family; INVOLVED IN: response to salt stress, response to cold, hyperosmotic salinity response, defense response to fungus; LOCATED IN: endomembrane system, integral to membrane; EXPRESSED IN: 21 plant structure	AT4G30650
A_46_P283298	pink	-0.134424	0.252772	0.063104	0.259933	-1.60339	-1.2527	Low temperature and salt responsive protein family; INVOLVED IN: response to salt stress, response to cold, hyperosmotic salinity response, defense response to fungus; LOCATED IN: endomembrane system, integral to membrane; EXPRESSED IN: 21 plant structure	AT4G30650
A_46_P324030	pink	0.270629	0.626185	-0.280563	0.281275	-0.696571	0.012681	Lutein-deficient 2 (LUT2) required for lutein biosynthesis, member of the xanthophyll class of carotenoids. Encodes lycopene epsilon cyclase	AT5G57030
A_46_P242524	pink	0.0371123	0.208772	-0.264844	0.0525552	-0.330602	-0.0302213	Member of the floral homeotic AGAMOUS pathway.	AT3G12680
A_46_P135279	pink	0.663693	1.21854	-0.352017	0.230457	-0.386328	-0.292981	metallothionein, binds to and detoxifies excess copper and other metals, limiting oxidative damage.	AT1G07600
A_46_P158709	pink	0.209295	0.393596	-0.186725	0.125566	-0.570956	-0.0726128	Mitochondrial ATP synthase subunit G protein; FUNCTIONS IN: hydrogen ion transmembrane transporter activity; INVOLVED IN: proton transport, ATP synthesis coupled proton transport; LOCATED IN: mitochondrion; EXPRESSED IN: 25 plant structures; EXPRESSED DUR	AT4G29480
A_46_P380974	pink	0.689371	0.8455	-0.29599	0.185942	-0.495267	-0.106126	N/A	N/A
A_46_P380648	pink	0.0386785	0.206438	-0.0703548	0.203229	-0.434947	-0.285114	N/A	N/A
A_46_P375905	pink	0.251366	0.0562741	-0.146367	0.0350669	-0.189941	0.115051	N/A	N/A
A_46_P371820	pink	0.225385	0.320583	-0.260645	0.1835	-0.32279	-0.33767	N/A	N/A
A_46_P371510	pink	0.933455	1.06431	-0.0937022	-0.269361	-0.77617	-0.50231	N/A	N/A
A_46_P370400	pink	0.175678	0.158849	-0.169971	0.0274946	-0.369037	-0.102999	N/A	N/A
A_46_P368700	pink	-0.214524	0.595062	0.184945	0.299705	-1.56378	-1.06062	N/A	N/A
A_46_P359655	pink	0.346993	0.282253	-0.475324	0.0163867	-0.783257	-0.10355	N/A	N/A
A_46_P359300	pink	0.355236	1.01027	-0.426147	0.0999379	-0.67886	-0.153771	N/A	N/A
A_46_P354705	pink	0.247602	0.545582	-0.0368554	0.0992683	-0.266673	-0.155752	N/A	N/A
A_46_P353905	pink	0.366051	0.821166	-0.30953	0.165923	-0.458296	-0.101515	N/A	N/A
A_46_P352780	pink	0.224479	0.118464	-0.383548	-0.144335	-0.512382	-0.209134	N/A	N/A
A_46_P349345	pink	0.226373	0.536243	-0.0620931	0.224599	-0.148956	-0.123281	N/A	N/A
A_46_P346740	pink	0.233463	0.368534	-0.352792	0.179754	-0.469882	-0.396671	N/A	N/A
A_46_P343985	pink	0.0146406	0.413052	-0.303568	0.176573	-0.419053	0.0237784	N/A	N/A
A_46_P342510	pink	0.522326	0.79084	-0.127157	0.188402	-0.711838	-0.525835	N/A	N/A
A_46_P341860	pink	0.125005	0.155939	-0.270529	-0.00200478	-0.252354	-0.0347873	N/A	N/A
A_46_P337291	pink	0.343115	0.436016	-0.176845	0.126277	-0.454535	-0.419079	N/A	N/A
A_46_P335460	pink	-0.0532786	0.453694	-0.454349	0.139886	-0.499035	-0.0868189	N/A	N/A
A_46_P332285	pink	0.0484791	0.447404	-0.0504011	0.107059	-0.172297	-0.255435	N/A	N/A
A_46_P331720	pink	0.0708869	0.380983	-0.0484219	0.101193	-0.35057	-0.251855	N/A	N/A
A_46_P331490	pink	0.0828493	0.420749	-0.122896	0.146316	-0.263353	-0.0178456	N/A	N/A
A_46_P329360	pink	0.179931	0.450692	-0.286754	0.0816793	-0.467702	-0.0699498	N/A	N/A
A_46_P327520	pink	0.0771904	0.690063	-0.263872	0.0241257	-0.443393	-0.0302054	N/A	N/A
A_46_P314425	pink	0.117968	0.451532	-0.0597283	0.161867	-0.492488	-0.435167	N/A	N/A
A_46_P312625	pink	0.054376	0.204692	-0.195849	0.0828876	-0.284499	-0.0564953	N/A	N/A
A_46_P312435	pink	0.422304	1.33914	-1.36198	0.858919	-1.0319	-0.771822	N/A	N/A
A_46_P309605	pink	0.0151995	0.733942	0.0535013	0.283371	-1.44565	-1.43507	N/A	N/A
A_46_P307246	pink	0.132357	0.349386	-0.171078	0.101509	-0.237864	-0.181122	N/A	N/A
A_46_P306470	pink	0.086233	0.307978	-0.22208	0.0200896	-0.354725	-0.0166853	N/A	N/A
A_46_P299570	pink	0.282288	0.408748	-0.258389	0.0493293	-0.524684	-0.0806031	N/A	N/A
A_46_P294018	pink	0.340482	0.314236	-0.368083	0.216591	-0.418573	-0.0421848	N/A	N/A
A_46_P291948	pink	-0.0749177	0.479836	0.0901202	0.291014	-0.649237	-0.237351	N/A	N/A
A_46_P288748	pink	1.08658	0.852251	-1.35715	0.517904	-2.37634	-0.476638	N/A	N/A
A_46_P285023	pink	0.215242	0.329496	-0.287974	0.1755	-0.400363	-0.377037	N/A	N/A
A_46_P284543	pink	0.0825225	0.43044	-0.051817	0.0369728	-0.510289	-0.432228	N/A	N/A
A_46_P278053	pink	0.127185	0.79787	-0.0542547	0.172713	-0.614923	-0.34257	N/A	N/A
A_46_P277098	pink	0.141514	0.450246	-0.0276752	0.0298057	-0.142757	-0.121775	N/A	N/A
A_46_P275653	pink	0.493181	0.619684	-0.186951	0.204302	-0.479413	-0.124324	N/A	N/A
A_46_P270068	pink	0.180944	0.465135	-0.25422	-0.130485	0.0623748	-0.248877	N/A	N/A
A_46_P268603	pink	0.175769	0.47883	-0.32752	-0.0732934	-0.520045	0.0623102	N/A	N/A
A_46_P268548	pink	1.03754	2.78556	-0.440285	-0.570518	-0.913904	-1.31277	N/A	N/A
A_46_P268303	pink	0.119141	0.412556	-0.0203236	0.131165	-0.333247	-0.128687	N/A	N/A
A_46_P243169	pink	0.206781	0.299933	-0.203327	0.0877196	-0.438604	-0.0650031	N/A	N/A
A_46_P227939	pink	1.52755	1.52544	-0.252131	0.205208	-0.851616	-0.215842	N/A	N/A
A_46_P223589	pink	0.0610642	0.35397	-0.11004	0.023192	-0.272494	-0.191334	N/A	N/A
A_46_P220524	pink	0.356378	0.842582	-0.0613492	-0.161824	-0.51187	-0.137866	N/A	N/A
A_46_P201194	pink	0.207554	0.435599	-0.343256	-0.0363224	-0.239998	-0.0484055	N/A	N/A
A_46_P194924	pink	0.512295	0.724061	-0.574469	0.181148	-0.729984	-0.279714	N/A	N/A
A_46_P190959	pink	0.0360513	0.157161	-0.0665949	0.20951	-0.556955	-0.368213	N/A	N/A
A_46_P190814	pink	0.367473	0.276262	-0.203815	0.0329294	-0.346649	-0.0184587	N/A	N/A
A_46_P190274	pink	0.12765	0.421388	-0.0733876	0.00337108	-0.168639	-0.103243	N/A	N/A
A_46_P190119	pink	0.26945	0.542915	-0.197424	-0.0748362	-0.687687	-0.299989	N/A	N/A
A_46_P187584	pink	0.250659	0.57555	-0.451027	0.0437458	-0.253177	-0.0769235	N/A	N/A
A_46_P180329	pink	0.217581	0.609833	-0.480119	0.0805243	-0.470403	0.00814486	N/A	N/A
A_46_P177359	pink	0.160863	0.519468	-0.115572	0.191901	-0.974073	-0.180317	N/A	N/A
A_46_P176514	pink	0.139912	0.381805	-0.185969	0.123728	-0.363015	0.00215928	N/A	N/A
A_46_P174709	pink	0.108305	0.387293	-0.186218	0.238863	-0.572261	-0.250844	N/A	N/A
A_46_P174274	pink	0.0433974	0.210658	-0.253569	0.0825076	-0.467312	-0.189023	N/A	N/A
A_46_P170939	pink	0.289147	0.773243	-0.271572	0.329984	-0.3989	-0.0981266	N/A	N/A
A_46_P165764	pink	0.132462	0.376443	-0.187628	0.155784	-0.317695	-0.0219865	N/A	N/A
A_46_P155540	pink	0.164336	0.482765	-0.060915	0.170366	-0.35789	-0.288962	N/A	N/A
A_46_P154075	pink	0.435996	0.762588	-0.138128	0.252284	-0.609223	-0.4631	N/A	N/A
A_46_P152394	pink	0.457005	0.749025	-0.385004	0.338332	-1.44693	-0.923766	N/A	N/A
A_46_P152229	pink	0.133319	0.325845	-0.252748	0.112008	-0.464109	-0.147736	N/A	N/A
A_46_P147204	pink	0.250989	0.330048	-0.307647	0.25961	-0.605892	-0.195064	N/A	N/A
A_46_P141019	pink	0.193669	0.240524	-0.207195	0.0631317	-0.204196	-0.0219657	N/A	N/A
A_46_P138064	pink	0.218698	0.175916	-0.15009	0.108786	-0.285385	0.0188266	N/A	N/A
A_46_P136499	pink	0.137952	0.521995	-0.358083	0.200892	-0.601844	-0.114387	N/A	N/A
A_46_P134874	pink	0.0982504	0.168695	-0.218187	0.0118329	-0.428809	-0.138447	N/A	N/A
A_46_P131609	pink	0.125661	0.440661	-0.279138	0.0412154	-0.378326	-0.0245487	N/A	N/A
A_46_P119279	pink	0.254945	0.712281	-0.411687	0.161226	-0.689328	-0.148134	N/A	N/A
A_46_P107454	pink	1.62869	1.63427	-1.17539	0.485754	-0.532667	-0.0162395	N/A	N/A
A_46_P105104	pink	2.4474	3.36057	-0.742663	0.670042	-1.89813	-0.614067	N/A	N/A
A_46_P099599	pink	0.194557	0.797967	-0.0561198	0.313976	-0.775623	-0.225853	N/A	N/A
A_46_P094986	pink	1.41075	1.65912	-0.657092	-0.0985754	-0.624063	-0.238171	N/A	N/A
A_46_P092746	pink	0.135244	0.437293	-0.138369	0.0738284	-0.215602	-0.00109228	N/A	N/A
A_46_P086836	pink	0.204855	0.669568	-0.862774	0.119991	-0.962655	-0.166087	N/A	N/A
A_46_P083241	pink	1.23798	1.0425	-0.37973	0.761128	-1.29777	-0.921923	N/A	N/A
A_46_P080166	pink	0.231636	0.591197	-0.309672	0.0794676	-0.359876	-0.216352	N/A	N/A
A_46_P076761	pink	0.359165	2.15973	-0.481328	0.966664	-2.31784	-2.10883	N/A	N/A
A_46_P063571	pink	1.20247	1.5359	-0.377452	0.0894356	-0.503865	-0.360324	N/A	N/A
A_46_P036321	pink	0.319368	0.588218	-0.12412	0.248128	-0.205669	-0.183049	N/A	N/A
A_46_P031376	pink	0.235695	0.236138	-0.361738	0.187371	-0.460694	-0.387075	N/A	N/A
A_46_P028416	pink	0.121143	0.201429	-0.226374	0.124337	-0.198686	-0.161095	N/A	N/A
A_46_P025001	pink	0.0887729	0.523158	-0.159135	0.088738	-0.322429	-0.106943	N/A	N/A
A_46_P007646	pink	0.0595911	0.216707	-0.0904161	0.188915	-0.531354	-0.345731	N/A	N/A
A_46_P006586	pink	-0.00649516	0.572256	-0.262928	0.181916	-0.434452	-0.0376415	N/A	N/A
A_46_P001651	pink	0.0916651	0.407568	-0.219254	0.0562698	-0.379499	0.0110393	N/A	N/A
A_46_P056971	pink	0.218091	0.388718	-0.153699	0.0281348	-0.58496	-0.135296	NAD(P)-linked oxidoreductase superfamily protein; FUNCTIONS IN: oxidoreductase activity, aldo-keto reductase activity; INVOLVED IN: oxidation reduction; LOCATED IN: chloroplast; EXPRESSED IN: 22 plant structures; EXPRESSED DURING: 13 growth stages; CONTAI	AT5G53580
A_46_P168334	pink	0.231734	0.427935	-0.372944	0.112988	-0.484418	-0.130588	NADH dehydrogenase subunit 4	ATMG00580
A_46_P365385	pink	0.162255	0.330238	-0.115394	0.156952	-0.211165	-0.0459159	Nitrogen metabolism. Major cytosolic isoenzyme controlling aspartate biosynthesis in the light.	AT5G19550
A_46_P144189	pink	0.18406	0.306445	-0.127075	0.171082	-0.252044	-0.0520926	Nitrogen metabolism. Major cytosolic isoenzyme controlling aspartate biosynthesis in the light.	AT5G19550
A_46_P362620	pink	0.177873	0.324577	-0.21863	0.0621322	-0.507613	-0.0424709	nuclear-encoded mitochondrial ribosomal protein S14	AT2G34520
A_46_P235529	pink	0.0811612	0.59105	-0.246674	0.154823	-0.461373	0.0665347	nucleotide-rhamnose synthase/epimerase-reductase (NRS/ER); FUNCTIONS IN: UDP-4-keto-rhamnose-4-keto-reductase activity, dTDP-4-dehydrorhamnose reductase activity, UDP-4-keto-6-deoxy-glucose-3,5-epimerase activity, dTDP-4-dehydrorhamnose 3,5-epimerase acti	AT1G63000
A_46_P240134	pink	0.233253	0.0347249	-0.189348	-0.0537144	-0.616565	-0.350638	nudix hydrolase homolog 17 (NUDT17); FUNCTIONS IN: hydrolase activity; INVOLVED IN: biological_process unknown; EXPRESSED IN: 23 plant structures; EXPRESSED DURING: 15 growth stages; CONTAINS InterPro DOMAIN/s: NUDIX hydrolase domain-like (InterPro:IPR015	AT2G01670
A_46_P364210	pink	0.458798	0.736938	-0.0510151	0.00154479	-0.229614	-0.0980026	Octicosapeptide/Phox/Bem1p family protein; FUNCTIONS IN: molecular_function unknown; INVOLVED IN: biological_process unknown; LOCATED IN: cellular_component unknown; EXPRESSED IN: 23 plant structures; EXPRESSED DURING: 13 growth stages; CONTAINS InterPro	AT5G09620
A_46_P027381	pink	0.126075	0.468204	-0.140529	0.10596	-0.474109	-0.194259	Octicosapeptide/Phox/Bem1p family protein; FUNCTIONS IN: molecular_function unknown; INVOLVED IN: biological_process unknown; LOCATED IN: cellular_component unknown; EXPRESSED IN: 23 plant structures; EXPRESSED DURING: 13 growth stages; CONTAINS InterPro	AT5G09620
A_46_P298640	pink	0.209273	0.337865	-0.187396	-0.0176482	-0.452758	-0.14249	One of several nuclear-encoded ClpPs (caseinolytic protease). Contains a highly conserved catalytic triad of Ser-type proteases (Ser-His-Asp). The name reflects nomenclature described in Adam et. al (2001).	AT1G66670
A_46_P350715	pink	0.443994	0.367834	-0.426928	0.0446997	-0.607259	-0.109767	other RNA	AT5G07322
A_46_P095096	pink	0.0949237	0.419524	-0.046978	0.204042	-0.311233	-0.218759	P-loop containing nucleoside triphosphate hydrolases superfamily protein; FUNCTIONS IN: nucleobase, nucleoside, nucleotide kinase activity, nucleotide kinase activity, phosphotransferase activity, phosphate group as acceptor, ATP binding; INVOLVED IN: nuc	AT4G25280
A_46_P054771	pink	0.434195	1.04417	0.0400089	-0.0202473	-0.290357	-0.167748	Pectin lyase-like superfamily protein; FUNCTIONS IN: polygalacturonase activity; INVOLVED IN: carbohydrate metabolic process; LOCATED IN: endomembrane system; EXPRESSED IN: 16 plant structures; EXPRESSED DURING: 9 growth stages; CONTAINS InterPro DOMAIN/s	AT4G33440
A_46_P028491	pink	0.0103477	0.75425	-0.612446	0.391648	-0.806264	-0.133615	Pectinacetylesterase family protein; FUNCTIONS IN: carboxylesterase activity; LOCATED IN: endomembrane system; EXPRESSED IN: 22 plant structures; EXPRESSED DURING: 13 growth stages; CONTAINS InterPro DOMAIN/s: Pectinacetylesterase (InterPro:IPR004963); BE	AT2G46930
A_46_P256099	pink	0.0797111	0.388211	-0.158225	0.0803186	-0.335546	0.0300282	pentatricopeptide (PPR) repeat-containing protein; FUNCTIONS IN: nucleotide binding, nucleic acid binding; LOCATED IN: chloroplast; EXPRESSED IN: 23 plant structures; EXPRESSED DURING: 13 growth stages; CONTAINS InterPro DOMAIN/s: RNA recognition motif, R	AT5G04810
A_46_P208864	pink	0.205619	0.149171	0.0540609	0.244369	-0.41846	-0.084452	Peptidase S24/S26A/S26B/S26C family protein; FUNCTIONS IN: serine-type peptidase activity, peptidase activity; INVOLVED IN: proteolysis; LOCATED IN: integral to membrane, membrane; EXPRESSED IN: male gametophyte, pollen tube; EXPRESSED DURING: L mature po	AT1G06870
A_46_P064501	pink	0.180169	0.0966676	-0.298781	0.000245412	-0.327241	-0.042923	Peptide methionine sulfoxide reductase family protein; FUNCTIONS IN: peptide-methionine-(S)-S-oxide reductase activity, oxidoreductase activity, acting on sulfur group of donors, disulfide as acceptor; INVOLVED IN: oxidation reduction, protein modificatio	AT2G18030
A_46_P102439	pink	0.653907	0.64967	-0.775056	-0.365463	-0.876398	0.27778	permease, cytosine/purines, uracil, thiamine, allantoin family protein; FUNCTIONS IN: nucleobase transmembrane transporter activity; INVOLVED IN: nucleobase, nucleoside, nucleotide and nucleic acid transport, transmembrane transport; LOCATED IN: membrane;	AT5G03555
A_46_P092481	pink	0.199564	0.295811	-0.210942	0.0576304	-0.311961	-0.16023	Peroxisomal membrane 22 kDa (Mpv17/PMP22) family protein; INVOLVED IN: biological_process unknown; LOCATED IN: integral to membrane, peroxisomal membrane; EXPRESSED IN: 21 plant structures; EXPRESSED DURING: 11 growth stages; CONTAINS InterPro DOMAIN/s: M	AT2G14860
A_46_P060651	pink	0.375558	0.89417	-0.0919832	0.0690997	-0.0820587	-0.166719	pfkB-like carbohydrate kinase family protein; FUNCTIONS IN: kinase activity, ribokinase activity; INVOLVED IN: D-ribose metabolic process, acetate fermentation, sucrose biosynthetic process, sucrose catabolic process, using beta-fructofuranosidase; LOCATE	AT2G31390
A_46_P239314	pink	0.639421	0.640054	-0.0773414	-0.0211382	-0.361114	-0.0292203	PHD finger protein; LOCATED IN: endomembrane system; BEST Arabidopsis thaliana protein match is: unknown protein (TAIR:AT1G32583.1); Has 93 Blast hits to 91 proteins in 14 species: Archae - 0; Bacteria - 0; Metazoa - 0; Fungi - 0; Plants - 93; Viruses - 0	AT1G05835
A_46_P281839	pink	0.185875	0.42768	-0.179243	0.168778	-0.572653	-0.26243	phosphate transporter 3;1 (PHT3;1); FUNCTIONS IN: binding; INVOLVED IN: transport, transmembrane transport; LOCATED IN: in 6 components; EXPRESSED IN: 27 plant structures; EXPRESSED DURING: 16 growth stages; CONTAINS InterPro DOMAIN/s: Mitochondrial subst	AT5G14040
A_46_P368445	pink	0.735411	0.78425	-0.177321	0.0352883	-0.357736	-0.0794602	Phosphatidylinositol 3- and 4-kinase family protein; FUNCTIONS IN: inositol or phosphatidylinositol kinase activity, phosphotransferase activity, alcohol group as acceptor; LOCATED IN: cellular_component unknown; EXPRESSED IN: 22 plant structures; EXPRESS	AT1G13640
A_46_P245654	pink	0.575924	0.841877	-0.18631	0.0523623	-0.374647	-0.0359867	Phosphatidylinositol 3- and 4-kinase family protein; FUNCTIONS IN: inositol or phosphatidylinositol kinase activity, phosphotransferase activity, alcohol group as acceptor; LOCATED IN: cellular_component unknown; EXPRESSED IN: 22 plant structures; EXPRESS	AT1G13640
A_46_P237094	pink	0.592657	0.853312	-0.247711	0.00447186	-0.476708	-0.0933454	Phosphatidylinositol 3- and 4-kinase family protein; FUNCTIONS IN: inositol or phosphatidylinositol kinase activity, phosphotransferase activity, alcohol group as acceptor; LOCATED IN: cellular_component unknown; EXPRESSED IN: 22 plant structures; EXPRESS	AT1G13640
A_46_P053841	pink	0.513919	0.847294	-0.177927	0.0279803	-0.554011	-0.112092	Phosphatidylinositol 3- and 4-kinase family protein; FUNCTIONS IN: inositol or phosphatidylinositol kinase activity, phosphotransferase activity, alcohol group as acceptor; LOCATED IN: cellular_component unknown; EXPRESSED IN: 22 plant structures; EXPRESS	AT1G13640
A_46_P028436	pink	0.426989	0.743524	-0.0858712	0.0745819	-0.343088	-0.431983	phosphofructokinase 5 (PFK5); CONTAINS InterPro DOMAIN/s: Pyrophosphate-dependent phosphofructokinase TP0108 (InterPro:IPR012004), Phosphofructokinase (InterPro:IPR000023); BEST Arabidopsis thaliana protein match is: phosphofructokinase 4 (TAIR:AT5G61580.	AT2G22480
A_46_P316930	pink	0.674759	0.630467	-0.327069	-0.0220199	-0.924882	-0.232724	Plastid-lipid associated protein PAP / fibrillin family protein; FUNCTIONS IN: structural molecule activity; INVOLVED IN: biological_process unknown; LOCATED IN: chloroplast, plastoglobule; EXPRESSED IN: 24 plant structures; EXPRESSED DURING: 15 growth st	AT2G46910
A_46_P379413	pink	0.0168523	0.615672	-0.459702	0.245109	-0.688033	0.0414746	Polyketide cyclase/dehydrase and lipid transport superfamily protein; FUNCTIONS IN: copper ion binding; INVOLVED IN: response to cadmium ion, response to salt stress, defense response to bacterium; LOCATED IN: vacuole; EXPRESSED IN: 24 plant structures; E	AT4G23670
A_46_P256144	pink	0.061375	0.581431	0.0307156	0.377132	-0.58776	-0.230423	Potential natural antisense gene, locus overlaps with AT1G76890	AT1G76892
A_46_P290978	pink	0.318207	0.929844	-0.507255	0.273973	-0.562154	-0.0508993	Potential natural antisense gene, locus overlaps with AT4G39840	AT4G39838
A_46_P229669	pink	0.0184623	0.529505	-0.144688	0.312648	-0.342614	-0.0167858	PPPDE putative thiol peptidase family protein; CONTAINS InterPro DOMAIN/s: Protein of unknown function DUF862, eukaryotic (InterPro:IPR008580); BEST Arabidopsis thaliana protein match is: PPPDE putative thiol peptidase family protein (TAIR:AT4G25660.1); H	AT4G25680
A_46_P274238	pink	0.0785635	0.344803	-0.238747	0.0582487	-0.258258	-0.0358208	prenylated RAB acceptor 1.B3 (PRA1.B3); CONTAINS InterPro DOMAIN/s: Prenylated rab acceptor PRA1 (InterPro:IPR004895); BEST Arabidopsis thaliana protein match is: prenylated RAB acceptor 1.B1 (TAIR:AT3G56110.2); Has 1807 Blast hits to 1807 proteins in 277	AT5G05380
A_46_P180064	pink	0.179766	0.658388	-0.156727	0.224388	-0.470735	-0.206767	proline-rich family protein; LOCATED IN: plasma membrane; EXPRESSED IN: 23 plant structures; EXPRESSED DURING: 15 growth stages; Has 12775 Blast hits to 6141 proteins in 617 species: Archae - 8; Bacteria - 1509; Metazoa - 4530; Fungi - 1572; Plants - 2511	AT2G41420
A_46_P159419	pink	0.230874	0.66845	-0.394482	0.0869044	-0.433457	-0.172661	proline-rich family protein; LOCATED IN: plasma membrane; EXPRESSED IN: 23 plant structures; EXPRESSED DURING: 15 growth stages; Has 12775 Blast hits to 6141 proteins in 617 species: Archae - 8; Bacteria - 1509; Metazoa - 4530; Fungi - 1572; Plants - 2511	AT2G41420
A_46_P049656	pink	0.341163	0.813576	-0.481782	0.238322	-0.397765	-0.075264	proline-rich family protein; LOCATED IN: plasma membrane; EXPRESSED IN: 23 plant structures; EXPRESSED DURING: 15 growth stages; Has 12775 Blast hits to 6141 proteins in 617 species: Archae - 8; Bacteria - 1509; Metazoa - 4530; Fungi - 1572; Plants - 2511	AT2G41420
A_46_P020756	pink	0.0423299	0.432723	-0.303682	0.186428	-0.543769	-0.0548641	Proteasome component (PCI) domain protein; CONTAINS InterPro DOMAIN/s: Proteasome component (PCI) domain (InterPro:IPR000717); BEST Arabidopsis thaliana protein match is: Proteasome component (PCI) domain protein (TAIR:AT5G45620.1); Has 1087 Blast hits to	AT4G19006
A_46_P216269	pink	0.0567926	0.309394	-0.285309	0.0806039	-0.54781	-0.140058	Protein interacts with Agrobacterium proteins VirD2 and VirE2. Is not individually essential for Agrobacterium-mediated root transformation, but when overexpressed can rescue the impa-4 decreased transformation susceptibility phenotype.	AT4G16143
A_46_P381393	pink	0.456074	0.663311	-0.15294	0.166358	-0.338172	-0.104729	Protein of unknown function (DUF1005); CONTAINS InterPro DOMAIN/s: Protein of unknown function DUF1005 (InterPro:IPR010410); BEST Arabidopsis thaliana protein match is: Protein of unknown function (DUF1005) (TAIR:AT4G29310.1); Has 158 Blast hits to 158 pr	AT1G10020
A_46_P230239	pink	0.632937	0.882448	-0.17838	0.174602	-0.42087	-0.214827	Protein of unknown function (DUF1005); CONTAINS InterPro DOMAIN/s: Protein of unknown function DUF1005 (InterPro:IPR010410); BEST Arabidopsis thaliana protein match is: Protein of unknown function (DUF1005) (TAIR:AT4G29310.1); Has 158 Blast hits to 158 pr	AT1G10020
A_46_P299080	pink	0.0584948	0.66271	-0.364126	0.378195	-0.449764	-0.515734	Protein of unknown function (DUF1223); CONTAINS InterPro DOMAIN/s: Protein of unknown function DUF1223 (InterPro:IPR010634); BEST Arabidopsis thaliana protein match is: Protein of unknown function (DUF1223) (TAIR:AT4G27350.1); Has 1807 Blast hits to 1807	AT5G54240
A_46_P167729	pink	0.408626	0.620003	-0.450676	-0.060654	-0.51078	0.158197	Protein of unknown function (DUF1279); FUNCTIONS IN: molecular_function unknown; INVOLVED IN: biological_process unknown; LOCATED IN: chloroplast thylakoid membrane, chloroplast; EXPRESSED IN: 22 plant structures; EXPRESSED DURING: 13 growth stages; CONTA	AT2G27290
A_46_P112659	pink	0.053445	0.328389	-0.15294	-0.0329626	-0.233524	-0.163268	Protein of Unknown Function (DUF239); INVOLVED IN: biological_process unknown; LOCATED IN: endomembrane system; EXPRESSED IN: 22 plant structures; EXPRESSED DURING: 14 growth stages; CONTAINS InterPro DOMAIN/s: Protein of unknown function DUF239, plant (I	AT2G44210
A_46_P354835	pink	0.567084	0.931089	-0.20612	0.160194	-0.63826	-0.134361	Protein of unknown function (DUF3411); FUNCTIONS IN: molecular_function unknown; INVOLVED IN: biological_process unknown; LOCATED IN: mitochondrion, chloroplast, plastid, chloroplast inner membrane, chloroplast envelope; EXPRESSED IN: 24 plant structures;	AT5G12470
A_46_P275823	pink	0.208198	0.410706	-0.322784	0.0786716	-0.395413	-0.129925	Protein of unknown function (DUF803); CONTAINS InterPro DOMAIN/s: Protein of unknown function DUF803 (InterPro:IPR008521); BEST Arabidopsis thaliana protein match is: Protein of unknown function (DUF803) (TAIR:AT4G38730.1); Has 1321 Blast hits to 1303 pro	AT2G21120
A_46_P173369	pink	0.214954	0.48702	-0.379137	-0.0579273	-0.492637	0.0373619	Protein of unknown function, DUF584; CONTAINS InterPro DOMAIN/s: Protein of unknown function DUF584 (InterPro:IPR007608); BEST Arabidopsis thaliana protein match is: Protein of unknown function, DUF584 (TAIR:AT3G45210.1); Has 318 Blast hits to 318 protein	AT2G28400
A_46_P160904	pink	0.0850105	0.199445	-0.207466	0.0290076	-0.341552	-0.0546392	protein synthesis initiation factor eIF2 gamma	AT1G04170
A_46_P161759	pink	0.586923	0.350729	-0.925885	0.0566511	-0.71418	-0.074125	putative beta-amylase BMY3 (BMY3)	AT5G18670
A_46_P144094	pink	0.276224	0.831704	-0.621394	0.214158	-0.57351	-0.00823911	pyruvate decarboxylase-2	AT5G54960
A_46_P292258	pink	0.1206	0.431709	-0.0462775	0.150963	-0.464188	-0.195651	Pyruvate kinase family protein; FUNCTIONS IN: pyruvate kinase activity, potassium ion binding, magnesium ion binding, catalytic activity; INVOLVED IN: glycolysis; LOCATED IN: cellular_component unknown; EXPRESSED IN: 22 plant structures; EXPRESSED DURING:	AT5G56350
A_46_P004751	pink	0.140046	0.960393	-0.439589	0.23254	-0.67038	-0.156062	Pyruvate kinase family protein; FUNCTIONS IN: pyruvate kinase activity, potassium ion binding, magnesium ion binding, catalytic activity; INVOLVED IN: glycolysis; LOCATED IN: cellular_component unknown; EXPRESSED IN: 22 plant structures; EXPRESSED DURING:	AT5G08570
A_46_P381458	pink	0.051295	0.315233	-0.103042	0.0493253	-0.259723	-0.0834274	Regulatory particle non-ATPase subunit of the 26S proteasome with multiubiquitin-chain-binding capabilities	AT4G38630
A_46_P022896	pink	0.149421	0.374364	-0.131789	0.102014	-0.336898	-0.0522388	Regulatory particle non-ATPase subunit of the 26S proteasome with multiubiquitin-chain-binding capabilities	AT4G38630
A_46_P283728	pink	0.314428	0.609123	-0.279694	0.0564682	-0.344237	-0.0278541	RGP2 is a UDP-arabinose mutase that catalyzes the interconversion between the pyranose and furanose forms of UDP-L-arabinose. It appears to be required for proper cell wall formation. rgp1(at3g02230)/rgp2 double mutants have a male gametophyte lethal phen	AT5G15650
A_46_P184451	pink	0.253837	0.55731	-0.296705	0.0532796	-0.599967	-0.0689626	RGP2 is a UDP-arabinose mutase that catalyzes the interconversion between the pyranose and furanose forms of UDP-L-arabinose. It appears to be required for proper cell wall formation. rgp1(at3g02230)/rgp2 double mutants have a male gametophyte lethal phen	AT5G15650
A_46_P354965	pink	0.531564	0.716841	-0.3109	0.0697289	-0.488098	0.0197522	Ribonuclease E inhibitor RraA/Dimethylmenaquinone methyltransferase; FUNCTIONS IN: ribonuclease inhibitor activity; INVOLVED IN: regulation of RNA metabolic process; LOCATED IN: cellular_component unknown; EXPRESSED IN: 23 plant structures; EXPRESSED DURI	AT5G56260
A_46_P136649	pink	0.204445	0.216819	-0.541699	0.0210295	-0.352579	-0.0495796	Ribosomal L27e protein family; FUNCTIONS IN: structural constituent of ribosome; INVOLVED IN: translation; LOCATED IN: cytosolic ribosome, ribosome, cytosolic large ribosomal subunit, intracellular; EXPRESSED IN: 23 plant structures; EXPRESSED DURING: 13	AT4G15000
A_46_P209394	pink	0.547993	0.50672	-0.121058	-0.0430244	-0.334116	0.141017	Ribosomal protein L36; FUNCTIONS IN: structural constituent of ribosome; INVOLVED IN: translation, ribosome biogenesis; LOCATED IN: ribosome, intracellular; EXPRESSED IN: 24 plant structures; EXPRESSED DURING: 15 growth stages; CONTAINS InterPro DOMAIN/s:	AT5G20180
A_46_P144359	pink	0.0984028	0.180474	-0.221794	0.117873	-0.184203	-0.150957	Ribosomal protein S27a / Ubiquitin family protein; FUNCTIONS IN: structural constituent of ribosome; INVOLVED IN: protein ubiquitination involved in ubiquitin-dependent protein catabolic process, translation; LOCATED IN: cytosolic small ribosomal subunit,	AT1G23410
A_46_P210344	pink	0.186624	0.516403	-0.327022	0.119502	-0.595183	-0.17715	RNA-binding KH domain-containing protein; FUNCTIONS IN: RNA binding, nucleic acid binding; LOCATED IN: cellular_component unknown; EXPRESSED IN: 22 plant structures; EXPRESSED DURING: 13 growth stages; CONTAINS InterPro DOMAIN/s: K Homology (InterPro:IPR0	AT4G26480
A_46_P207249	pink	0.109212	0.53739	-0.400533	0.0632628	-0.629827	-0.236971	RNA-binding KH domain-containing protein; FUNCTIONS IN: RNA binding, nucleic acid binding; LOCATED IN: cellular_component unknown; EXPRESSED IN: 22 plant structures; EXPRESSED DURING: 13 growth stages; CONTAINS InterPro DOMAIN/s: K Homology (InterPro:IPR0	AT4G26480
A_46_P315765	pink	0.340159	0.900558	-0.571744	0.0746307	-1.08141	-0.391098	ROP binding protein kinases 1 (RBK1); FUNCTIONS IN: protein serine/threonine kinase activity, protein kinase activity, kinase activity, ATP binding; INVOLVED IN: defense response, incompatible interaction; LOCATED IN: cytosol, endomembrane system; EXPRESS	AT5G10520
A_46_P043596	pink	0.136149	0.325049	-0.0162511	0.145125	-0.479372	-0.198687	rRNA; 18SrRNA	AT3G41768
A_46_P176679	pink	0.239184	0.718884	-0.229272	0.121308	-0.255766	0.0210772	S-adenosyl-L-methionine-dependent methyltransferases superfamily protein; CONTAINS InterPro DOMAIN/s: Protein of unknown function DUF248, methyltransferase putative (InterPro:IPR004159); BEST Arabidopsis thaliana protein match is: S-adenosyl-L-methionine-	AT2G40280
A_46_P152449	pink	0.0883753	0.418773	-0.651761	0.0824259	-0.65351	-0.0122743	S-adenosyl-L-methionine-dependent methyltransferases superfamily protein; FUNCTIONS IN: methyltransferase activity; INVOLVED IN: metabolic process; LOCATED IN: cellular_component unknown; EXPRESSED IN: 19 plant structures; EXPRESSED DURING: 11 growth stag	AT4G22530
A_46_P200619	pink	0.631864	0.37122	-0.0890506	0.233409	-0.645923	-0.0621257	S-locus lectin protein kinase family protein; FUNCTIONS IN: in 6 functions; INVOLVED IN: protein amino acid phosphorylation, recognition of pollen; LOCATED IN: plasma membrane; EXPRESSED IN: 21 plant structures; EXPRESSED DURING: 13 growth stages; CONTAIN	AT1G11330
A_46_P257084	pink	0.211491	0.507974	-0.214755	0.120269	-0.514071	-0.00127777	Small GTP-binding protein; FUNCTIONS IN: GTP binding, translation elongation factor activity, GTPase activity; LOCATED IN: chloroplast; EXPRESSED IN: 23 plant structures; EXPRESSED DURING: 13 growth stages; CONTAINS InterPro DOMAIN/s: Small GTP-binding pr	AT5G08650
A_46_P003426	pink	0.0484546	0.328641	-0.102661	-0.0103852	-0.0577501	-0.115023	SNARE-like superfamily protein; FUNCTIONS IN: protein transporter activity; INVOLVED IN: intracellular protein transport, transport, protein transport; LOCATED IN: clathrin vesicle coat; EXPRESSED IN: 23 plant structures; EXPRESSED DURING: 15 growth stage	AT1G47830
A_46_P151464	pink	0.0741553	0.456201	-0.0392617	0.186648	-0.868208	-0.176731	SPFH/Band 7/PHB domain-containing membrane-associated protein family; INVOLVED IN: N-terminal protein myristoylation; LOCATED IN: plasma membrane, vacuole; EXPRESSED IN: 24 plant structures; EXPRESSED DURING: 13 growth stages; CONTAINS InterPro DOMAIN/s:	AT5G51570
A_46_P200390	pink	0.131883	0.246234	-0.127348	0.17648	-0.500948	-0.150677	Splicing factor, CC1-like; FUNCTIONS IN: RNA binding, nucleotide binding, nucleic acid binding; INVOLVED IN: mRNA processing; LOCATED IN: nucleus; EXPRESSED IN: 25 plant structures; EXPRESSED DURING: 15 growth stages; CONTAINS InterPro DOMAIN/s: RNA recog	AT5G09880
A_46_P166964	pink	0.0434407	0.278273	-0.196204	0.131725	-0.393944	-0.180333	SWAP (Suppressor-of-White-APricot)/surp domain-containing protein / D111/G-patch domain-containing protein; FUNCTIONS IN: RNA binding, nucleic acid binding; INVOLVED IN: RNA processing; LOCATED IN: intracellular; EXPRESSED IN: 23 plant structures; EXPRESS	AT3G52120
A_46_P257749	pink	0.0243778	0.199741	-0.22807	0.0774301	-0.289736	-0.0528301	Tetratricopeptide repeat (TPR)-like superfamily protein; FUNCTIONS IN: binding; INVOLVED IN: biological_process unknown; LOCATED IN: cellular_component unknown; EXPRESSED IN: 24 plant structures; EXPRESSED DURING: 15 growth stages; CONTAINS InterPro DOMAI	AT4G39820
A_46_P346925	pink	0.123864	0.229233	-0.431921	0.0801291	-0.379078	-0.0849328	The malic enzyme (EC 1.1.1.40) encoded by the ATNADP-ME3 is presumably cytosolic and restricted in its expression by both developmental and cell-specific signals.	AT5G25880
A_46_P351015	pink	0.552965	0.985836	-0.477879	0.137931	-0.50188	-0.229289	Thiamine pyrophosphate dependent pyruvate decarboxylase family protein; FUNCTIONS IN: in 6 functions; LOCATED IN: cellular_component unknown; CONTAINS InterPro DOMAIN/s: TPP-binding enzyme, conserved site (InterPro:IPR000399), Thiamine pyrophosphate enzym	AT5G01320
A_46_P221894	pink	-0.110408	0.435586	0.214096	0.231625	-0.478195	-0.404459	Transmembrane amino acid transporter family protein; FUNCTIONS IN: amino acid transmembrane transporter activity; INVOLVED IN: amino acid transport; LOCATED IN: plasma membrane, membrane; EXPRESSED IN: 10 plant structures; EXPRESSED DURING: LP.06 six leav	AT5G41800
A_46_P057101	pink	0.284038	0.699012	-0.269687	0.103039	-0.294628	-0.323989	transposable element gene	AT3G44470
A_46_P189874	pink	0.0522087	0.237455	-0.0840519	0.143254	-0.335913	-0.0254674	type 2A serine/threonine protein phosphatase (PP2A) mRNA,	AT1G69960
A_46_P190399	pink	0.238162	0.367389	-0.197458	0.0602312	-0.322276	-0.0384795	ubiquinol-cytochrome C chaperone family protein; CONTAINS InterPro DOMAIN/s: Ubiquinol-cytochrome c chaperone, CBP3 (InterPro:IPR007129), Ubiquinol-cytochrome c chaperone/UPF0174 (InterPro:IPR021150); Has 535 Blast hits to 535 proteins in 209 species: Arc	AT5G51220
A_46_P339380	pink	0.00990979	0.394228	-0.205373	0.135342	-0.314547	0.0480218	ubiquinol-cytochrome C reductase UQCRX/QCR9-like family protein; FUNCTIONS IN: ubiquinol-cytochrome-c reductase activity; INVOLVED IN: mitochondrial electron transport, ubiquinol to cytochrome c; LOCATED IN: mitochondrial envelope, mitochondrion, mitochon	AT3G52730
A_46_P257279	pink	0.175078	0.452637	-0.255381	0.0798284	-0.441064	-0.264964	UDP-D-glucuronate 4-epimerase	AT3G23820
A_46_P344825	pink	0.299968	0.999332	-0.695961	0.231907	-1.15532	-0.188819	Uncharacterised protein family (UPF0041); INVOLVED IN: biological_process unknown; LOCATED IN: mitochondrion; EXPRESSED IN: 25 plant structures; EXPRESSED DURING: 15 growth stages; CONTAINS InterPro DOMAIN/s: Uncharacterised protein family UPF0041 (InterP	AT4G22310
A_46_P274418	pink	0.204233	0.36654	-0.202616	-0.0221442	-0.176545	0.115388	Uncharacterised protein family (UPF0497); FUNCTIONS IN: molecular_function unknown; INVOLVED IN: biological_process unknown; LOCATED IN: endomembrane system; EXPRESSED IN: 22 plant structures; EXPRESSED DURING: 13 growth stages; CONTAINS InterPro DOMAIN/s	AT4G25830
A_46_P089411	pink	1.10161	1.15092	-0.569957	0.0486752	-0.308355	-0.0062863	Unknown gene	AT3G60238
A_46_P319425	pink	0.185747	0.954747	-0.125097	-0.0240312	-0.25699	-0.196645	unknown protein; BEST Arabidopsis thaliana protein match is: unknown protein (TAIR:AT1G58007.2); Has 93 Blast hits to 93 proteins in 13 species: Archae - 0; Bacteria - 0; Metazoa - 0; Fungi - 0; Plants - 93; Viruses - 0; Other Eukaryotes - 0 (source: NCBI	AT1G09812
A_46_P371675	pink	0.632787	0.602868	-0.39707	0.251217	-0.920481	-0.145068	unknown protein; BEST Arabidopsis thaliana protein match is: unknown protein (TAIR:AT2G10440.1); Has 103701 Blast hits to 43153 proteins in 1828 species: Archae - 30; Bacteria - 7385; Metazoa - 38639; Fungi - 11531; Plants - 7727; Viruses - 307; Other Euk	AT1G15780
A_46_P344230	pink	0.0538842	0.3602	-0.133719	0.139071	-0.344377	-0.141835	unknown protein; BEST Arabidopsis thaliana protein match is: unknown protein (TAIR:AT3G42150.3); Has 43 Blast hits to 43 proteins in 13 species: Archae - 0; Bacteria - 0; Metazoa - 0; Fungi - 0; Plants - 43; Viruses - 0; Other Eukaryotes - 0 (source: NCBI	AT1G21930
A_46_P112229	pink	0.281429	0.628253	-0.939862	-0.202871	-0.261931	-0.383577	unknown protein; BEST Arabidopsis thaliana protein match is: unknown protein (TAIR:AT4G11020.1); Has 12 Blast hits to 12 proteins in 4 species: Archae - 0; Bacteria - 0; Metazoa - 0; Fungi - 0; Plants - 12; Viruses - 0; Other Eukaryotes - 0 (source: NCBI	AT4G23870
A_46_P255964	pink	0.310372	0.822779	-0.339874	0.0440543	-0.299068	-0.02832	unknown protein; BEST Arabidopsis thaliana protein match is: unknown protein (TAIR:AT5G19875.1); Has 124 Blast hits to 124 proteins in 12 species: Archae - 0; Bacteria - 0; Metazoa - 0; Fungi - 0; Plants - 124; Viruses - 0; Other Eukaryotes - 0 (source: N	AT2G21180
A_46_P191649	pink	0.274753	0.774527	-0.257074	0.0309072	-0.278501	-0.0970597	unknown protein; BEST Arabidopsis thaliana protein match is: unknown protein (TAIR:AT5G19875.1); Has 124 Blast hits to 124 proteins in 12 species: Archae - 0; Bacteria - 0; Metazoa - 0; Fungi - 0; Plants - 124; Viruses - 0; Other Eukaryotes - 0 (source: N	AT2G21180
A_46_P334380	pink	0.224816	0.611431	-0.11202	0.169075	-0.374305	-0.103701	unknown protein; FUNCTIONS IN: molecular_function unknown; INVOLVED IN: biological_process unknown; LOCATED IN: chloroplast thylakoid membrane, chloroplast; EXPRESSED IN: 21 plant structures; EXPRESSED DURING: 13 growth stages; Has 30201 Blast hits to 173	AT5G42070
A_46_P272788	pink	0.0289653	0.372362	-0.435176	0.190045	-0.547935	-0.0483774	unknown protein; FUNCTIONS IN: molecular_function unknown; INVOLVED IN: biological_process unknown; LOCATED IN: chloroplast, chloroplast stroma; EXPRESSED IN: 22 plant structures; EXPRESSED DURING: 13 growth stages; Has 42 Blast hits to 42 proteins in 16	AT4G16060
A_46_P261553	pink	0.239172	0.324231	-0.126226	0.116283	-0.484213	-0.097853	unknown protein; FUNCTIONS IN: molecular_function unknown; INVOLVED IN: biological_process unknown; LOCATED IN: mitochondrion, chloroplast, nucleus; EXPRESSED IN: 23 plant structures; EXPRESSED DURING: 13 growth stages; Has 46 Blast hits to 46 proteins in	AT3G55250
A_46_P061846	pink	0.197683	0.465893	-0.245685	0.267794	-0.627194	-0.0304092	unknown protein; FUNCTIONS IN: molecular_function unknown; INVOLVED IN: biological_process unknown; LOCATED IN: mitochondrion, chloroplast, nucleus; EXPRESSED IN: 23 plant structures; EXPRESSED DURING: 13 growth stages; Has 46 Blast hits to 46 proteins in	AT3G55250
A_46_P056401	pink	0.173234	0.578684	-0.21853	-0.0533169	-0.268437	-0.0912271	unknown protein; FUNCTIONS IN: molecular_function unknown; INVOLVED IN: biological_process unknown; LOCATED IN: plasma membrane; EXPRESSED IN: 23 plant structures; EXPRESSED DURING: 13 growth stages; BEST Arabidopsis thaliana protein match is: unknown pro	AT1G31460
A_46_P262058	pink	0.366371	0.3934	-0.102002	0.191223	-0.20936	-0.134521	unknown protein; Has 26 Blast hits to 26 proteins in 10 species: Archae - 0; Bacteria - 0; Metazoa - 0; Fungi - 0; Plants - 26; Viruses - 0; Other Eukaryotes - 0 (source: NCBI BLink).	AT4G15140
A_46_P102289	pink	0.114389	0.313355	-0.0108414	0.132736	-0.983437	-0.474782	unknown protein; Has 30201 Blast hits to 17322 proteins in 780 species: Archae - 12; Bacteria - 1396; Metazoa - 17338; Fungi - 3422; Plants - 5037; Viruses - 0; Other Eukaryotes - 2996 (source: NCBI BLink).	AT3G05937
A_46_P219939	pink	0.0782262	0.373309	-0.226807	0.0842932	-0.174571	-0.140165	unknown protein; Has 40 Blast hits to 40 proteins in 15 species: Archae - 0; Bacteria - 0; Metazoa - 0; Fungi - 0; Plants - 40; Viruses - 0; Other Eukaryotes - 0 (source: NCBI BLink).	AT3G08610
A_46_P213209	pink	-0.0387397	0.549124	-0.494046	0.159997	-0.636583	0.0563569	unknown protein; Has 9 Blast hits to 9 proteins in 5 species: Archae - 0; Bacteria - 0; Metazoa - 0; Fungi - 0; Plants - 9; Viruses - 0; Other Eukaryotes - 0 (source: NCBI BLink).	AT3G07568
A_46_P152804	pink	0.245863	0.412816	-0.231288	0.0505896	-0.37042	-0.0413704	unknown protein; Has 9 Blast hits to 9 proteins in 5 species: Archae - 0; Bacteria - 0; Metazoa - 0; Fungi - 0; Plants - 9; Viruses - 0; Other Eukaryotes - 0 (source: NCBI BLink).	AT3G07568
A_46_P057031	pink	0.365952	0.528501	-0.179956	0.108936	-0.230295	-0.0628301	Upstream open reading frames (uORFs) are small open reading frames found in the 5' UTR of a mature mRNA, and can potentially mediate translational regulation of the largest, or major, ORF (mORF). CPuORF1 represents a conserved upstream opening reading fra	AT2G18162
A_46_P332885	pink	0.384561	0.668483	-0.164912	0.190186	-0.276553	-0.351439	Upstream open reading frames (uORFs) are small open reading frames found in the 5' UTR of a mature mRNA, and can potentially mediate translational regulation of the largest, or major, ORF (mORF). CPuORF31 represents a conserved upstream opening reading fr	AT1G48598
A_46_P351630	pink	0.302067	0.834631	-0.690741	0.1702	-0.682142	-0.0870194	Upstream open reading frames (uORFs) are small open reading frames found in the 5' UTR of a mature mRNA, and can potentially mediate translational regulation of the largest, or major, ORF (mORF). CPuORF5 represents a conserved upstream opening reading fra	AT1G75388
A_46_P340790	pink	1.45062	1.27589	-0.478426	0.0673912	-0.595661	-0.282817	Wound-responsive family protein; CONTAINS InterPro DOMAIN/s: Protein of unknown function wound-induced (InterPro:IPR022251); BEST Arabidopsis thaliana protein match is: wound-responsive protein-related (TAIR:AT2G14070.1); Has 146 Blast hits to 145 protein	AT4G33560
A_46_P073571	purple	-0.456976	-0.572016	0.654129	0.115755	0.346611	-0.123283	A member of SHI gene family. Arabidopsis thaliana has ten members that encode proteins with a RING finger-like zinc finger motif. Despite being highly divergent in sequence, many of the SHI-related genes are partially redundant in function and synergistic	AT3G54430
A_46_P087696	purple	-0.241082	-0.55799	0.224497	-0.14437	0.504374	0.248246	Although this enzyme is predicted to encode a strictosidine synthase (SS), it lacks a conserved catalytic glutamate residue found in active SS enzymes and it is not expected to have SS activity.	AT2G41300
A_46_P127869	purple	-0.208144	-0.32821	0.374748	-0.141595	0.732369	0.521544	Annexins are a family of calcium dependent membrane binding proteins though to be involved in Golgi mediated secretion. This is one of four annexins identified in Arabidopsis.	AT2G38750
A_46_P095921	purple	-0.278994	-0.391847	0.122473	-0.105631	0.259496	-0.0440176	ARM repeat superfamily protein; FUNCTIONS IN: binding; INVOLVED IN: biological_process unknown; LOCATED IN: Golgi apparatus; CONTAINS InterPro DOMAIN/s: Down-regulated-in-metastasis protein (InterPro:IPR011430), Armadillo-type fold (InterPro:IPR016024); B	AT4G30990
A_46_P300390	purple	-0.312719	-0.663348	0.171913	0.027464	0.156896	0.0514192	ATP binding;protein kinases;protein serine/threonine kinases; FUNCTIONS IN: protein serine/threonine kinase activity, protein kinase activity, ATP binding; INVOLVED IN: protein amino acid phosphorylation; LOCATED IN: cellular_component unknown; CONTAINS I	AT2G20635
A_46_P277578	purple	-0.300162	-0.327862	0.54401	0.102177	0.292439	0.0695941	AtWRKY22 is a member of WRKY Transcription Factor; Group II-e. It is involved in regulation of dark induced leaf senescence.	AT4G01250
A_46_P357030	purple	-1.00734	-1.29877	0.197743	-0.229782	0.778609	0.592251	Barta et al (2010) have proposed a nomenclature for Serine/Arginine-Rich Protein Splicing Factors (SR proteins): Plant Cell. 2010, 22:2926.	AT2G24590
A_46_P338535	purple	-0.724329	-1.00614	0.145269	-0.23378	0.752619	0.527936	Barta et al (2010) have proposed a nomenclature for Serine/Arginine-Rich Protein Splicing Factors (SR proteins): Plant Cell. 2010, 22:2926.	AT2G24590
A_46_P263040	purple	-0.496005	-0.241422	0.191315	0.00978144	0.312467	-0.0180719	Belongs to 15-member small GTPase gene family, ARF-GAP domain proteins (AGD); corresponds to AGD3, and is one of four proteins belonging to class 1, together with AGD1, AGD2 and AGD4. The protein contains four domains: BAR domain, PH domain, an ARF-GAP do	AT5G13300
A_46_P011181	purple	-0.186472	-0.208663	0.178377	0.0186059	0.384798	0.0881557	Belongs to the plant glycoside hydrolase family 79. Encodes a protein with several posttranslational modification sites including O-&#946;-GlcNAc attachment sites and serine-, threonine- and tyrosine-phosphorylation sites, suggesting that this protein is	AT5G07830
A_46_P202729	purple	-0.273408	-0.386246	0.30057	0.15368	0.188476	-0.216312	beta glucosidase 19 (BGLU19); FUNCTIONS IN: cation binding, hydrolase activity, hydrolyzing O-glycosyl compounds, catalytic activity; INVOLVED IN: carbohydrate metabolic process; LOCATED IN: endomembrane system; EXPRESSED IN: seed; CONTAINS InterPro DOMAI	AT3G21370
A_46_P286123	purple	-0.139267	-0.0993619	0.282058	0.0167225	0.281977	0.0253383	beta-1,4-N-acetylglucosaminyltransferase family protein; FUNCTIONS IN: transferase activity, transferring glycosyl groups, acetylglucosaminyltransferase activity; INVOLVED IN: protein amino acid N-linked glycosylation; LOCATED IN: membrane; CONTAINS Inter	AT5G14480
A_46_P164364	purple	-1.36028	-1.65179	0.279836	0.0565445	1.70462	0.340344	Bifunctional inhibitor/lipid-transfer protein/seed storage 2S albumin superfamily protein; FUNCTIONS IN: lipid binding; INVOLVED IN: lipid transport; LOCATED IN: endomembrane system; EXPRESSED IN: 22 plant structures; EXPRESSED DURING: 13 growth stages; C	AT4G22490
A_46_P150219	purple	-0.900345	-1.46572	0.280228	-0.0551731	1.38148	0.664646	Calcium-dependent phosphotriesterase superfamily protein; FUNCTIONS IN: strictosidine synthase activity; INVOLVED IN: alkaloid biosynthetic process, biosynthetic process; LOCATED IN: endoplasmic reticulum, vacuole; EXPRESSED IN: 20 plant structures; EXPRE	AT3G57020
A_46_P063971	purple	-0.694084	-0.645659	0.267353	-0.185297	0.298567	0.138819	cAMP-regulated phosphoprotein 19-related protein; FUNCTIONS IN: molecular_function unknown; INVOLVED IN: biological_process unknown; LOCATED IN: cellular_component unknown; EXPRESSED IN: 24 plant structures; EXPRESSED DURING: 13 growth stages; CONTAINS In	AT4G16146
A_46_P145464	purple	-0.104883	-0.600705	0.27209	0.053737	0.142194	0.0903835	cobalt ion binding; FUNCTIONS IN: cobalt ion binding; LOCATED IN: mitochondrion; EXPRESSED IN: 23 plant structures; EXPRESSED DURING: 13 growth stages; BEST Arabidopsis thaliana protein match is: plastid developmental protein DAG, putative (TAIR:AT3G06790	AT3G15000
A_46_P051486	purple	-0.262599	-1.56725	0.0927164	-0.217106	3.09235	2.2072	Columbia endomembrane-localized small heat shock protein	AT4G10250
A_46_P240934	purple	-0.691496	-0.727806	0.288303	0.12107	0.288124	-0.126583	Concanavalin A-like lectin family protein; FUNCTIONS IN: carbohydrate binding, binding; INVOLVED IN: biological_process unknown; LOCATED IN: endomembrane system; CONTAINS InterPro DOMAIN/s: Legume lectin, beta chain (InterPro:IPR001220), Concanavalin A-li	AT3G09035
A_46_P186439	purple	-0.136705	-0.0998251	0.0983001	-0.00415786	0.404412	-0.0467833	CONTAINS InterPro DOMAIN/s: Pleckstrin-like, plant (InterPro:IPR013666), Protein of unknown function DUF828 (InterPro:IPR008546), Pleckstrin homology (InterPro:IPR001849); BEST Arabidopsis thaliana protein match is: Plant protein of unknown function (DUF8	AT4G17350
A_46_P058436	purple	-0.105768	-0.198823	0.385273	0.0208926	0.229137	0.0320986	core cell cycle genes	AT5G25380
A_46_P060286	purple	-0.152999	-0.389565	0.521544	0.079151	0.236694	-0.0866024	cyclin T 1;3 (CYCT1;3); CONTAINS InterPro DOMAIN/s: Cyclin-like (InterPro:IPR011028), Transcription regulator cyclin (InterPro:IPR015429), Cyclin-related (InterPro:IPR013763), Cyclin, N-terminal (InterPro:IPR006671), Cyclin (InterPro:IPR006670); BEST Arab	AT1G27630
A_46_P214644	purple	-0.278591	-0.541352	0.165606	-0.136178	0.519527	0.333128	Cyclin-like family protein; FUNCTIONS IN: RNA polymerase II transcription factor activity, transcription regulator activity, zinc ion binding, translation initiation factor activity; INVOLVED IN: translational initiation, regulation of transcription, DNA-	AT3G10330
A_46_P193794	purple	-0.867315	-1.67271	-0.0716887	-0.3557	0.646627	0.705879	Cystatin/monellin superfamily protein; CONTAINS InterPro DOMAIN/s: Cystatin-related, plant (InterPro:IPR006525); BEST Arabidopsis thaliana protein match is: Cystatin/monellin superfamily protein (TAIR:AT5G17120.1); Has 1807 Blast hits to 1807 proteins in	AT5G17090
A_46_P270848	purple	-0.4582	-0.828407	0.16282	-0.152295	0.311941	-0.150603	diacylglycerol kinase 3 (DGK3); FUNCTIONS IN: diacylglycerol kinase activity; INVOLVED IN: activation of protein kinase C activity by G-protein coupled receptor protein signaling pathway; LOCATED IN: plasma membrane, membrane; EXPRESSED IN: 24 plant struc	AT2G18730
A_46_P208649	purple	-0.0820958	-0.240597	0.36512	0.0647882	0.267465	-0.0541964	Dihydroxyacetone kinase; FUNCTIONS IN: glycerone kinase activity, ATP binding; INVOLVED IN: glycerol metabolic process; LOCATED IN: cellular_component unknown; EXPRESSED IN: 24 plant structures; EXPRESSED DURING: 15 growth stages; CONTAINS InterPro DOMAIN	AT3G17770
A_46_P370740	purple	-0.297699	-0.412273	0.26962	0.00840982	0.377956	0.0641301	Dof-type zinc finger DNA-binding family protein; CONTAINS InterPro DOMAIN/s: Zinc finger, Dof-type (InterPro:IPR003851); BEST Arabidopsis thaliana protein match is: OBF-binding protein 3 (TAIR:AT3G55370.3); Has 35333 Blast hits to 34131 proteins in 2444 s	AT1G28310
A_46_P215029	purple	-0.262348	-0.0750097	0.0554778	-0.24341	0.527785	0.233464	Encodes a cis-prenyltransferase, involved in dolichol biosynthesis. Wilted leaves in mutants due to cell membrane lesions. Mutants have increased drought tolerance, but hypersensitve to dark stress.	AT1G11755
A_46_P309890	purple	-0.768649	-0.974453	0.168564	-0.302393	0.51961	0.240348	Encodes a conserved eukaryotic protein with homology to the human RNA binding protein CIP29 that localizes to the nucleus. Mutants accumulate more poly(A) mRNAs in the nucleus, likely resulting from reduced mRNA export activity.	AT5G02770
A_46_P182574	purple	-0.874009	-1.0854	1.45101	0.438301	0.233017	-0.258607	Encodes a gibberellin 2-oxidase that acts on C-19 gibberellins. AtGA2OX2 expression is responsive to cytokinin and KNOX activities.	AT1G30040
A_46_P051891	purple	-0.682155	-1.35358	0.940019	0.0475148	0.549695	-0.468963	Encodes a LOB-domain protein involved in nitrogen metabolism and affecting leaf morphogenesis.	AT5G67420
A_46_P189204	purple	-0.0842484	-0.24523	-0.0048798	0.232057	0.252174	-0.0240725	Encodes a member of KPP-like gene family, homolog of KPP (kinase partner protein) gene in tomato. Also a member of the RopGEF (guanine nucleotide exchange factor) family, containing the novel PRONE domain (plant-specific Rop nucleotide exchanger), which	AT5G05940
A_46_P288553	purple	-0.997341	-0.996226	0.10495	0.170573	0.775918	0.366836	Encodes a member of the lipid transfer protein family. Proteins of this family are generally small (~9 kD), basic, expressed abundantly and contain eight Cys residues. The proteins can bind fatty acids and acylCoA esters and can transfer several different	AT5G59310
A_46_P380548	purple	-0.320555	-0.631574	0.271883	-0.0988139	0.718096	0.253367	Encodes a member of the TAU glutathione S-transferase gene family. Gene expression is induced by exposure to auxin, pathogen and herbicides. Naming convention according to Wagner et al. (2002)	AT2G29450
A_46_P075186	purple	-0.990074	-0.891674	0.710521	-0.1289	0.883477	0.309989	Encodes a membrane associated mitochondrial localized protein with glycerol-3-phosphate acyltransferase activity.Expressed in flower buds and siliques. Homozygous mutant plants are male sterile and have abnormal glycerolipid levels.	AT1G06520
A_46_P351070	purple	-0.474447	-0.607015	0.855814	0.0583046	0.380563	-0.126659	Encodes a MIXTA-like MYB gene NOECK (NOK). Loss of function mutations show an increased number of branchpoints in leaf trichomes suggesting a role in negative regulation of trichome branching.	AT3G01140
A_46_P144289	purple	-0.490129	-1.14963	0.108817	-0.20981	0.404368	0.331669	Encodes a nitrile-specifier protein NSP5. NSP5 is one out of five (At3g16400/NSP1, At2g33070/NSP2, At3g16390/NSP3, At3g16410/NSP4 and At5g48180/NSP5) A. thaliana epithiospecifier protein (ESP) homologues that promote simple nitrile, but not epithionitrile	AT5G48180
A_46_P291873	purple	-0.694569	-0.518942	0.251331	-0.04319	0.530806	0.0793374	encodes a phloem lectin, similar to phloem lectin in cucumber and celery. Gene is expressed in the phloem, predominantly in the companion cells.	AT4G19840
A_46_P197064	purple	-0.482694	-0.792351	0.231454	0.0738754	0.254857	-0.0170849	Encodes a plasma membrane_ocalized ABA receptor, which interacts with the G&#945;&#946;&#947; complex. It has been postulated that the binding of ABA to GCR2 results in the release of the G protein and dissociation of the heterotrimeric complex into G&#9	AT1G52920
A_46_P128109	purple	-0.360622	-0.722971	0.232732	0.0298236	0.341752	-0.0241671	Encodes a plasma membrane_ocalized ABA receptor, which interacts with the G&#945;&#946;&#947; complex. It has been postulated that the binding of ABA to GCR2 results in the release of the G protein and dissociation of the heterotrimeric complex into G&#9	AT1G52920
A_46_P324860	purple	-0.0505053	-0.34883	0.171303	0.0365267	0.361505	0.201322	Encodes a plastidic acetyl-coA synthetase. This enzyme plays a role in converting acetate to acetyl-coA in the plastids. It does not appear to be a major contributor to fatty acid biosynthesis based on mutant phenotypes. The enzyme seems to act as a mono	AT5G36880
A_46_P041701	purple	-0.937821	-1.08026	0.195735	-0.0624464	0.292594	-0.0835446	Encodes a plastidic alpha-glucan phosphorylase. In vitro, the enzyme has a preference for maltooligosaccharides, such as maltoheptaose.	AT3G29320
A_46_P353465	purple	-1.19443	-1.74144	0.430091	-0.392053	0.749984	0.463016	Encodes a potassium channel protein (KAT1). ABA triggers KAT1 endocytosis both in epidermal cells as well as guard cells. Upon removal of ABA, KAT1 is recycled back to the plasma membrane. KAT1 is localized within 0.5?.6 &#956;m diameter microdomains a	AT5G46240
A_46_P021901	purple	-0.32539	-0.642765	0.21043	0.0260995	0.535079	0.0209312	Encodes a protein with a predicted dual-specificity phosphatase domain, similar to the glucan phosphorylases SEX4 and LSF1, however, it lacks the carbohydrate binding domain present in those proteins.	AT3G10940
A_46_P273063	purple	-0.0110005	0.143477	0.0566772	-0.412235	1.64109	1.49925	Encodes a protein with putative sucrose-phosphate synthase activity.Involved in pollen exine formation.	AT5G11110
A_46_P336490	purple	-0.255857	-0.357746	0.0639375	-0.235048	0.344005	0.0841122	Encodes a protein with ten predicted transmembrane helices. The SLAH3 protein has similarity to the SLAC1 protein involved in ion homeostasis in guard cells. Although it is not expressed in guard cells, it can complement an slac1-2 mutant suggesting that	AT5G24030
A_46_P026731	purple	-0.551844	-0.708055	0.798432	0.339394	0.549121	-0.155652	Encodes a putative blue light receptor protein.	AT2G02710
A_46_P326485	purple	-1.89136	-2.47947	0.450343	-0.516769	1.8497	1.1724	Encodes a sesquiterpene synthase involved in generating all of the group B sesquiterpenes found in the Arabidopsis floral volatile blend. Strongly expressed in intrafloral nectaries.	AT5G44630
A_46_P140549	purple	0.027871	-0.540151	-0.19961	-0.427718	1.04783	0.527546	Encodes a trypsin inhibitor involved in modulating programmed cell death in plant-pathogen interactions.	AT1G73260
A_46_P020975	purple	-0.236924	-0.510734	0.06576	0.00130494	0.19504	0.131205	Encodes a WD-40 repeat protein similar to yeast MSI1.	AT2G16780
A_46_P235694	purple	-0.301618	-0.360306	0.682113	0.351004	0.21854	-0.177193	Encodes an &#945;-glucan, water dikinase required for starch degradation. Involved in cold-induced freezing tolerance. Mutations that eliminate the GWD protein or affect the dikinase domain of the enzyme dramatically reduce both the amount of phosphate i	AT1G10760
A_46_P072716	purple	-0.507203	-0.997423	0.0609479	-0.116657	0.345269	0.361666	Encodes an IAA-amido synthase that conjugates Asp and other amino acids to auxin in vitro. Lines carrying insertions in this gene are hypersensitive to auxin. May function as a negative component in auxin signaling by regulating auxin activity.	AT4G37390
A_46_P027241	purple	-0.273696	-0.897631	0.454479	0.0026962	0.273198	0.0303899	Encodes an L-tyrosine aminotransferase.	AT5G36160
A_46_P196559	purple	-0.403702	-0.610678	0.232041	-0.0881588	0.410322	0.364504	Encodes BOI (Botrytis Susceptible 1 Interactor). Has E3 ubiquitin ligase activity. Interacts with and ubiquitinates BOS1 (Botrytis Susceptible 1).	AT4G19700
A_46_P290881	purple	-0.0774511	-0.371551	0.118416	0.0744371	0.151378	0.130318	Encodes CDKC;2, part of a CDKC kinase complex that is targeted by Cauliflower mosaic virus (CaMV) for transcriptional activation of viral genes. Also regulates plant growth and development. Co-localizes with spliceosomal components in a manner dependent	AT5G64960
A_46_P081001	purple	-0.206931	-0.182411	0.167753	-0.108088	0.332261	0.0932072	Encodes HAP2 with the following predicted motifs: an N-terminal secretion signal, a single transmembrane domain and a C-terminal histidine-rich domain. HAP2 is expressed only in the haploid sperm and is required for pollen tube guidance and fertilization	AT4G11720
A_46_P201229	purple	-0.628902	-0.967562	0.241015	0.0175606	0.614048	0.216242	Encodes putative proliferating cell nuclear antigen involved in cell cycle regulation.	AT1G07370
A_46_P160689	purple	-0.219112	-0.391452	0.147583	-0.034671	0.474651	0.160111	Encodes subunit 8 of the mitochondrial F(O) ATP synthase complex.	ATMG00480
A_46_P278688	purple	-0.319733	-0.408113	0.294971	-0.0547261	0.259617	0.0622891	Enhancer of polycomb-like transcription factor protein; CONTAINS InterPro DOMAIN/s: Enhancer of polycomb-like (InterPro:IPR019542); BEST Arabidopsis thaliana protein match is: Enhancer of polycomb-like transcription factor protein (TAIR:AT4G32620.1); Has	AT5G04670
A_46_P227219	purple	-1.18647	-1.76714	0.139303	-0.102729	0.795307	0.810096	FAD-binding Berberine family protein; FUNCTIONS IN: electron carrier activity, oxidoreductase activity, FAD binding, catalytic activity; INVOLVED IN: response to jasmonic acid stimulus, response to wounding; LOCATED IN: endomembrane system; EXPRESSED IN:	AT2G34810
A_46_P062136	purple	-1.05785	-1.78946	0.090669	-0.158553	0.718868	0.743252	FAD-binding Berberine family protein; FUNCTIONS IN: electron carrier activity, oxidoreductase activity, FAD binding, catalytic activity; INVOLVED IN: response to jasmonic acid stimulus, response to wounding; LOCATED IN: endomembrane system; EXPRESSED IN:	AT2G34810
A_46_P202719	purple	-0.268375	-0.43356	0.156299	-0.100791	0.484204	0.195559	FUC95A; FUNCTIONS IN: 1,2-alpha-L-fucosidase activity; INVOLVED IN: biological_process unknown; LOCATED IN: endomembrane system; EXPRESSED IN: 22 plant structures; EXPRESSED DURING: 13 growth stages; CONTAINS InterPro DOMAIN/s: Six-hairpin glycosidase-lik	AT4G34260
A_46_P028786	purple	-0.294957	-0.620061	0.0974499	-0.162857	0.429204	0.168816	FUC95A; FUNCTIONS IN: 1,2-alpha-L-fucosidase activity; INVOLVED IN: biological_process unknown; LOCATED IN: endomembrane system; EXPRESSED IN: 22 plant structures; EXPRESSED DURING: 13 growth stages; CONTAINS InterPro DOMAIN/s: Six-hairpin glycosidase-lik	AT4G34260
A_46_P350595	purple	-0.0948879	-0.381519	0.0866965	-0.212535	0.278791	0.0533884	FUNCTIONS IN: DNA binding, nuclease activity; INVOLVED IN: response to singlet oxygen; LOCATED IN: thylakoid membrane; EXPRESSED IN: 22 plant structures; EXPRESSED DURING: 13 growth stages; CONTAINS InterPro DOMAIN/s: Protein of unknown function DUF3506 (	AT1G27510
A_46_P227429	purple	-0.0966338	-0.431067	-0.0138958	-0.0255535	-0.0258559	0.0455391	Glyceraldehyde-3-phosphate dehydrogenase-like family protein; FUNCTIONS IN: oxidoreductase activity, binding, catalytic activity; INVOLVED IN: oxidation reduction, metabolic process; LOCATED IN: cellular_component unknown; EXPRESSED IN: 22 plant structure	AT1G34200
A_46_P313690	purple	-0.480056	-0.413005	0.393825	0.125178	0.256935	-0.110472	glycine-rich protein; Has 8710 Blast hits to 3981 proteins in 499 species: Archae - 16; Bacteria - 1349; Metazoa - 4702; Fungi - 419; Plants - 500; Viruses - 11; Other Eukaryotes - 1713 (source: NCBI BLink).	AT1G67870
A_46_P183824	purple	-0.439152	-0.381207	0.414437	0.15709	0.256814	-0.091249	glycine-rich protein; Has 8710 Blast hits to 3981 proteins in 499 species: Archae - 16; Bacteria - 1349; Metazoa - 4702; Fungi - 419; Plants - 500; Viruses - 11; Other Eukaryotes - 1713 (source: NCBI BLink).	AT1G67870
A_46_P226889	purple	-0.331951	-0.327072	0.43552	0.294375	0.167602	-0.144201	glycosyl hydrolase 9B13 (GH9B13); FUNCTIONS IN: hydrolase activity, hydrolyzing O-glycosyl compounds, catalytic activity; INVOLVED IN: carbohydrate metabolic process; LOCATED IN: endomembrane system; EXPRESSED IN: 20 plant structures; EXPRESSED DURING: 9	AT4G02290
A_46_P173999	purple	-0.67743	-0.356417	0.762783	-0.0586256	0.624234	-0.0922773	Glycosyl hydrolase family 35 protein; FUNCTIONS IN: hydrolase activity, hydrolyzing O-glycosyl compounds; INVOLVED IN: carbohydrate metabolic process; LOCATED IN: endomembrane system; EXPRESSED IN: 19 plant structures; EXPRESSED DURING: 13 growth stages;	AT5G01075
A_46_P178094	purple	-0.290949	-0.743221	0.181869	-0.0733747	0.849495	0.549277	H(+)-ATPase 8 (HA8); FUNCTIONS IN: ATPase activity; INVOLVED IN: cation transport, metabolic process, ATP biosynthetic process; LOCATED IN: plasma membrane, membrane; EXPRESSED IN: 23 plant structures; EXPRESSED DURING: 12 growth stages; CONTAINS InterPro	AT3G42640
A_46_P207064	purple	-0.00112772	-0.313966	-0.0910389	-0.0983135	0.235246	0.189415	Heat shock protein 70 (Hsp 70) family protein; FUNCTIONS IN: protein binding; INVOLVED IN: protein folding, response to cadmium ion, response to heat, response to bacterium; LOCATED IN: cytosol, cell wall, plasma membrane; EXPRESSED IN: 19 plant structure	AT5G02490
A_46_P313895	purple	0.0172787	-0.465199	-0.0326831	-0.13369	0.455104	0.330093	HEAT SHOCK PROTEIN 89.1 (Hsp89.1); FUNCTIONS IN: ATP binding; INVOLVED IN: protein folding, response to stress; LOCATED IN: mitochondrion, cell wall; EXPRESSED IN: 24 plant structures; EXPRESSED DURING: 14 growth stages; CONTAINS InterPro DOMAIN/s: Chaper	AT3G07770
[truncated: 231 more rows]

## Sheet: TFs
ProbeName	WGCNA_module	HT15	HS15	HT22	HS22	HT27	HS27	Description	Ath_Locus	TF
[truncated: 52 more rows]

## Sheet: signaling
ProbeName	WGCNA_module	HT15	HS15	HT22	HS22	HT27	HS27	Description	Ath_Locus	signaling
[truncated: 28 more rows]

## Sheet: defense
Probe	WGCNA_module	HT15	HS15	HT22	HS22	HT27	HS27	Description	Ath_Locus	defense
[truncated: 39 more rows]

## Sheet: hormone
ProbeName	WGCNA_module	HT15	HS15	HT22	HS22	HT27	HS27	Description	Ath_Locus	Hormone
[truncated: 7 more rows]
