# Supplementary material for: Analysis of ambient temperature-responsive transcriptome in shoot apical meristem of heat-tolerant and heat-sensitive broccoli inbred lines during floral head formation
Source: BMC Plant Biol. 2019 Jan 3;19:3. doi: 10.1186/s12870-018-1613-x (PMC6318969; doi:10.1186/s12870-018-1613-x)
Supplement: Supplementary file 6 — Table S5. GO functional categories (biological process) of probes in the HT and HS enrichment gene sets. (XLSX 59 kb) [file 12870_2018_1613_MOESM6_ESM.xlsx]

## Sheet: 2227-HT-up
GO term	Ontology	Description	Number in input list	Number in BG/Ref	p-value	FDR	AdjP
GO:0009791	P	post-embryonic development	18	705	8.1e-07	0.00057	6.09151
GO:0009911	P	positive regulation of flower development	5	45	1.5e-05	0.0053	4.82391
GO:0048582	P	positive regulation of post-embryonic development	5	53	3.2e-05	0.0074	4.49485
GO:0051094	P	positive regulation of developmental process	5	70	0.00011	0.015	3.95861
GO:0048856	P	anatomical structure development	25	1726	0.00011	0.015	3.95861
GO:0032502	P	developmental process	30	2304	0.00014	0.015	3.85387
GO:0003006	P	reproductive developmental process	17	978	0.00019	0.015	3.72125
GO:0048608	P	reproductive structure development	17	978	0.00019	0.015	3.72125
GO:0016138	P	glycoside biosynthetic process	5	79	0.00019	0.015	3.72125
GO:0048580	P	regulation of post-embryonic development	7	200	0.00034	0.022	3.46852
GO:0009909	P	regulation of flower development	6	141	0.00034	0.022	3.46852
GO:0016137	P	glycoside metabolic process	5	104	0.00062	0.036	3.20761
GO:0022414	P	reproductive process	17	1161	0.0013	0.068	2.88606
GO:0000003	P	reproduction	17	1186	0.0016	0.078	2.79588
GO:0032501	P	multicellular organismal process	25	2094	0.0017	0.081	2.76955
GO:0051239	P	regulation of multicellular organismal process	7	277	0.0021	0.094	2.67778
GO:0007275	P	multicellular organismal development	24	2020	0.0023	0.094	2.63827
GO:0050793	P	regulation of developmental process	8	377	0.003	0.11	2.52288
GO:0009908	P	flower development	8	377	0.003	0.11	2.52288
GO:0006575	P	cellular amino acid derivative metabolic process	7	315	0.0043	0.15	2.36653
GO:0044262	P	cellular carbohydrate metabolic process	8	417	0.0055	0.18	2.25964
GO:0034637	P	cellular carbohydrate biosynthetic process	5	177	0.0058	0.19	2.23657
GO:0016051	P	carbohydrate biosynthetic process	6	277	0.009	0.27	2.04576
GO:0010035	P	response to inorganic substance	6	279	0.0093	0.27	2.03152
GO:0005975	P	carbohydrate metabolic process	12	866	0.0095	0.27	2.02228
GO:0044085	P	cellular component biogenesis	9	571	0.011	0.3	1.95861
GO:0006519	P	cellular amino acid and derivative metabolic process	10	682	0.012	0.32	1.92082
GO:0009309	P	amine biosynthetic process	5	229	0.016	0.39	1.79588
GO:0034641	P	cellular nitrogen compound metabolic process	8	506	0.016	0.39	1.79588
GO:0042398	P	cellular amino acid derivative biosynthetic process	5	233	0.017	0.4	1.76955
GO:0042254	P	ribosome biogenesis	5	241	0.019	0.44	1.72125
GO:0048316	P	seed development	8	530	0.02	0.45	1.69897
GO:0044106	P	cellular amine metabolic process	7	438	0.022	0.47	1.65758
GO:0022613	P	ribonucleoprotein complex biogenesis	5	253	0.023	0.48	1.63827
GO:0048518	P	positive regulation of biological process	5	259	0.025	0.51	1.60206
GO:0010154	P	fruit development	8	557	0.026	0.51	1.58503
GO:0016049	P	cell growth	5	265	0.028	0.52	1.55284
GO:0009793	P	embryonic development ending in seed dormancy	7	465	0.029	0.54	1.5376
GO:0008361	P	regulation of cell size	5	274	0.031	0.56	1.50864
GO:0032535	P	regulation of cellular component size	5	277	0.032	0.56	1.49485
GO:0090066	P	regulation of anatomical structure size	5	277	0.032	0.56	1.49485
GO:0009987	P	cellular process	87	11684	0.034	0.57	1.46852
GO:0006091	P	generation of precursor metabolites and energy	5	285	0.036	0.59	1.4437
GO:0019748	P	secondary metabolic process	7	489	0.037	0.59	1.4318
GO:0044271	P	cellular nitrogen compound biosynthetic process	6	394	0.04	0.63	1.39794
GO:0009308	P	amine metabolic process	7	521	0.049	0.74	1.3098
GO:0044249	P	cellular biosynthetic process	40	4925	0.053	0.79	1.27572
GO:0009790	P	embryonic development	7	535	0.055	0.8	1.25964
GO:0009058	P	biosynthetic process	41	5118	0.06	0.86	1.22185
GO:0040007	P	growth	5	340	0.066	0.92	1.18046
GO:0016043	P	cellular component organization	12	1179	0.071	0.98	1.14874
GO:0006950	P	response to stress	20	2320	0.096	1	1.01773
GO:0065007	P	biological regulation	33	4188	0.1	1	1
GO:0048869	P	cellular developmental process	6	520	0.11	1	0.958607
GO:0006952	P	defense response	8	766	0.11	1	0.958607
GO:0009653	P	anatomical structure morphogenesis	7	637	0.11	1	0.958607
GO:0006996	P	organelle organization	7	640	0.11	1	0.958607
GO:0007242	P	intracellular signaling cascade	7	659	0.12	1	0.920819
GO:0051649	P	establishment of localization in cell	6	525	0.12	1	0.920819
GO:0016053	P	organic acid biosynthetic process	5	417	0.13	1	0.886057
GO:0050789	P	regulation of biological process	29	3697	0.13	1	0.886057
GO:0065008	P	regulation of biological quality	7	665	0.13	1	0.886057
GO:0046394	P	carboxylic acid biosynthetic process	5	417	0.13	1	0.886057
GO:0009628	P	response to abiotic stimulus	13	1471	0.14	1	0.853872
GO:0048519	P	negative regulation of biological process	5	442	0.15	1	0.823909
GO:0050896	P	response to stimulus	31	4057	0.15	1	0.823909
GO:0051641	P	cellular localization	6	569	0.15	1	0.823909
GO:0044237	P	cellular metabolic process	62	8722	0.15	1	0.823909
GO:0048513	P	organ development	8	838	0.16	1	0.79588
GO:0008152	P	metabolic process	74	10614	0.16	1	0.79588
GO:0048731	P	system development	8	839	0.16	1	0.79588
GO:0046483	P	heterocycle metabolic process	5	460	0.17	1	0.769551
GO:0046907	P	intracellular transport	5	463	0.17	1	0.769551
GO:0033036	P	macromolecule localization	5	462	0.17	1	0.769551
GO:0043436	P	oxoacid metabolic process	8	859	0.18	1	0.744727
GO:0009416	P	response to light stimulus	6	596	0.18	1	0.744727
GO:0006082	P	organic acid metabolic process	8	860	0.18	1	0.744727
GO:0019752	P	carboxylic acid metabolic process	8	859	0.18	1	0.744727
GO:0044238	P	primary metabolic process	63	8995	0.18	1	0.744727
GO:0009314	P	response to radiation	6	613	0.19	1	0.721246
GO:0042180	P	cellular ketone metabolic process	8	882	0.19	1	0.721246
GO:0006508	P	proteolysis	7	810	0.25	1	0.60206
GO:0006810	P	transport	14	1846	0.27	1	0.568636
GO:0051234	P	establishment of localization	14	1851	0.28	1	0.552842
GO:0006807	P	nitrogen compound metabolic process	27	3826	0.29	1	0.537602
GO:0006350	P	transcription	14	1923	0.32	1	0.49485
GO:0051179	P	localization	14	1922	0.32	1	0.49485
GO:0051707	P	response to other organism	5	599	0.33	1	0.481486
GO:0051704	P	multi-organism process	6	776	0.36	1	0.443697
GO:0009719	P	response to endogenous stimulus	8	1068	0.36	1	0.443697
GO:0007165	P	signal transduction	9	1228	0.37	1	0.431798
GO:0009607	P	response to biotic stimulus	5	638	0.37	1	0.431798
GO:0050794	P	regulation of cellular process	23	3375	0.37	1	0.431798
GO:0010468	P	regulation of gene expression	14	2001	0.38	1	0.420216
GO:0051171	P	regulation of nitrogen compound metabolic process	13	1888	0.41	1	0.387216
GO:0019222	P	regulation of metabolic process	15	2210	0.42	1	0.376751
GO:0060255	P	regulation of macromolecule metabolic process	14	2060	0.42	1	0.376751
GO:0009725	P	response to hormone stimulus	7	982	0.42	1	0.376751
GO:0051716	P	cellular response to stimulus	6	840	0.43	1	0.366532
GO:0042221	P	response to chemical stimulus	14	2085	0.44	1	0.356547
GO:0080090	P	regulation of primary metabolic process	13	1952	0.45	1	0.346787
GO:0045449	P	regulation of transcription	12	1802	0.46	1	0.337242
GO:0010033	P	response to organic substance	9	1342	0.47	1	0.327902
GO:0006351	P	transcription, DNA-dependent	7	1039	0.48	1	0.318759
GO:0032774	P	RNA biosynthetic process	7	1040	0.48	1	0.318759
GO:0010556	P	regulation of macromolecule biosynthetic process	12	1843	0.49	1	0.309804
GO:0019219	P	regulation of nucleobase, nucleoside, nucleotide and nucleic acid metabolic process	12	1847	0.49	1	0.309804
GO:0044248	P	cellular catabolic process	5	746	0.5	1	0.30103
GO:0031323	P	regulation of cellular metabolic process	13	2036	0.51	1	0.29243
GO:0009889	P	regulation of biosynthetic process	12	1881	0.52	1	0.283997
GO:0031326	P	regulation of cellular biosynthetic process	12	1881	0.52	1	0.283997
GO:0034645	P	cellular macromolecule biosynthetic process	23	3661	0.53	1	0.275724
GO:0006139	P	nucleobase, nucleoside, nucleotide and nucleic acid metabolic process	20	3198	0.54	1	0.267606
GO:0009059	P	macromolecule biosynthetic process	23	3685	0.54	1	0.267606
GO:0010467	P	gene expression	23	3962	0.68	1	0.167491
GO:0006355	P	regulation of transcription, DNA-dependent	5	987	0.74	1	0.130768
GO:0051252	P	regulation of RNA metabolic process	5	996	0.75	1	0.124939
GO:0016310	P	phosphorylation	5	1079	0.81	1	0.091515
GO:0043170	P	macromolecule metabolic process	40	7127	0.81	1	0.091515
GO:0016070	P	RNA metabolic process	8	1657	0.82	1	0.0861861
GO:0006796	P	phosphate metabolic process	5	1178	0.86	1	0.0655015
GO:0006793	P	phosphorus metabolic process	5	1179	0.86	1	0.0655015
GO:0044260	P	cellular macromolecule metabolic process	34	6447	0.89	1	0.05061
GO:0006412	P	translation	6	1445	0.89	1	0.05061
GO:0006464	P	protein modification process	6	1474	0.9	1	0.0457575
GO:0009056	P	catabolic process	5	1307	0.91	1	0.0409586
GO:0019538	P	protein metabolic process	19	4009	0.92	1	0.0362122
GO:0043412	P	macromolecule modification	6	1636	0.95	1	0.0222764
GO:0044267	P	cellular protein metabolic process	15	3487	0.96	1	0.0177288

## Sheet: 2227-HS-up
GO term	Ontology	Description	Number in input list	Number in BG/Ref	p-value	FDR	AdjP
GO:0050896	P	response to stimulus	59	4057	9.6e-09	7.2e-06	8.01773
GO:0051707	P	response to other organism	19	599	4.3e-08	1.6e-05	7.36653
GO:0009607	P	response to biotic stimulus	19	638	1.1e-07	2.8e-05	6.95861
GO:0006950	P	response to stress	39	2320	1.5e-07	2.8e-05	6.82391
GO:0009617	P	response to bacterium	11	247	1.5e-06	0.00022	5.82391
GO:0051704	P	multi-organism process	19	776	1.9e-06	0.00024	5.72125
GO:0019748	P	secondary metabolic process	14	489	8.3e-06	0.00089	5.08092
GO:0009813	P	flavonoid biosynthetic process	6	69	1.1e-05	0.0011	4.95861
GO:0009409	P	response to cold	11	328	1.9e-05	0.0016	4.72125
GO:0009812	P	flavonoid metabolic process	6	78	2.2e-05	0.0016	4.65758
GO:0009628	P	response to abiotic stimulus	25	1471	2.6e-05	0.0018	4.58503
GO:0042221	P	response to chemical stimulus	31	2085	3.4e-05	0.0021	4.46852
GO:0009627	P	systemic acquired resistance	5	54	4.7e-05	0.0027	4.3279
GO:0009814	P	defense response, incompatible interaction	7	143	7e-05	0.0038	4.1549
GO:0009620	P	response to fungus	7	158	0.00013	0.0064	3.88606
GO:0009266	P	response to temperature stimulus	12	485	0.00014	0.0066	3.85387
GO:0033554	P	cellular response to stress	10	399	0.00046	0.02	3.33724
GO:0009699	P	phenylpropanoid biosynthetic process	6	141	0.00047	0.02	3.3279
GO:0044248	P	cellular catabolic process	14	746	0.00063	0.025	3.20066
GO:0051716	P	cellular response to stimulus	15	840	0.00067	0.025	3.17393
GO:0010035	P	response to inorganic substance	8	279	0.00073	0.026	3.13668
GO:0009414	P	response to water deprivation	7	229	0.0011	0.037	2.95861
GO:0042398	P	cellular amino acid derivative biosynthetic process	7	233	0.0012	0.039	2.92082
GO:0009737	P	response to abscisic acid stimulus	9	378	0.0012	0.039	2.92082
GO:0019438	P	aromatic compound biosynthetic process	7	237	0.0013	0.039	2.88606
GO:0009698	P	phenylpropanoid metabolic process	6	175	0.0014	0.039	2.85387
GO:0009415	P	response to water	7	240	0.0014	0.039	2.85387
GO:0006575	P	cellular amino acid derivative metabolic process	8	315	0.0015	0.041	2.82391
GO:0006725	P	cellular aromatic compound metabolic process	9	399	0.0018	0.046	2.74473
GO:0010033	P	response to organic substance	19	1342	0.0021	0.052	2.67778
GO:0006979	P	response to oxidative stress	8	332	0.0021	0.052	2.67778
GO:0009719	P	response to endogenous stimulus	16	1068	0.0027	0.063	2.56864
GO:0009791	P	post-embryonic development	12	705	0.0033	0.076	2.48149
GO:0009753	P	response to jasmonic acid stimulus	6	215	0.0038	0.084	2.42022
GO:0010200	P	response to chitin	5	151	0.004	0.086	2.39794
GO:0048522	P	positive regulation of cellular process	5	163	0.0055	0.11	2.25964
GO:0042742	P	defense response to bacterium	5	177	0.0076	0.16	2.11919
GO:0048518	P	positive regulation of biological process	6	259	0.0089	0.18	2.05061
GO:0045087	P	innate immune response	7	347	0.0099	0.19	2.00436
GO:0009751	P	response to salicylic acid stimulus	5	200	0.012	0.23	1.92082
GO:0002376	P	immune system process	7	368	0.013	0.23	1.88606
GO:0006955	P	immune response	7	367	0.013	0.23	1.88606
GO:0009651	P	response to salt stress	7	366	0.013	0.23	1.88606
GO:0006952	P	defense response	11	766	0.016	0.27	1.79588
GO:0009725	P	response to hormone stimulus	13	982	0.017	0.28	1.76955
GO:0051186	P	cofactor metabolic process	6	308	0.019	0.31	1.72125
GO:0006970	P	response to osmotic stress	7	408	0.022	0.35	1.65758
GO:0010038	P	response to metal ion	5	238	0.024	0.37	1.61979
GO:0009743	P	response to carbohydrate stimulus	5	240	0.025	0.38	1.60206
GO:0009056	P	catabolic process	15	1307	0.032	0.48	1.49485
GO:0033036	P	macromolecule localization	7	462	0.038	0.57	1.42022
GO:0051641	P	cellular localization	8	569	0.04	0.58	1.39794
GO:0006519	P	cellular amino acid and derivative metabolic process	9	682	0.043	0.61	1.36653
GO:0008152	P	metabolic process	84	10614	0.044	0.61	1.35655
GO:0048856	P	anatomical structure development	18	1726	0.044	0.61	1.35655
GO:0045184	P	establishment of protein localization	6	381	0.046	0.61	1.33724
GO:0015031	P	protein transport	6	381	0.046	0.61	1.33724
GO:0008104	P	protein localization	6	408	0.06	0.77	1.22185
GO:0051649	P	establishment of localization in cell	7	525	0.066	0.85	1.18046
GO:0070727	P	cellular macromolecule localization	5	341	0.082	1	1.08619
GO:0070887	P	cellular response to chemical stimulus	6	452	0.087	1	1.06048
GO:0007275	P	multicellular organismal development	19	2020	0.088	1	1.05552
GO:0046483	P	heterocycle metabolic process	6	460	0.092	1	1.03621
GO:0046907	P	intracellular transport	6	463	0.095	1	1.02228
GO:0044265	P	cellular macromolecule catabolic process	6	465	0.096	1	1.01773
GO:0032502	P	developmental process	21	2304	0.097	1	1.01323
GO:0009733	P	response to auxin stimulus	5	360	0.098	1	1.00877
GO:0009416	P	response to light stimulus	7	596	0.11	1	0.958607
GO:0032501	P	multicellular organismal process	19	2094	0.11	1	0.958607
GO:0006629	P	lipid metabolic process	9	841	0.12	1	0.920819
GO:0009314	P	response to radiation	7	613	0.12	1	0.920819
GO:0044237	P	cellular metabolic process	67	8722	0.12	1	0.920819
GO:0003006	P	reproductive developmental process	10	978	0.13	1	0.886057
GO:0034641	P	cellular nitrogen compound metabolic process	6	506	0.13	1	0.886057
GO:0048608	P	reproductive structure development	10	978	0.13	1	0.886057
GO:0009987	P	cellular process	87	11684	0.13	1	0.886057
GO:0006259	P	DNA metabolic process	5	405	0.14	1	0.853872
GO:0044262	P	cellular carbohydrate metabolic process	5	417	0.15	1	0.823909
GO:0051179	P	localization	17	1922	0.15	1	0.823909
GO:0007242	P	intracellular signaling cascade	7	659	0.16	1	0.79588
GO:0006810	P	transport	16	1846	0.18	1	0.744727
GO:0051234	P	establishment of localization	16	1851	0.18	1	0.744727
GO:0009793	P	embryonic development ending in seed dormancy	5	465	0.21	1	0.677781
GO:0022414	P	reproductive process	10	1161	0.26	1	0.585027
GO:0000003	P	reproduction	10	1186	0.28	1	0.552842
GO:0048316	P	seed development	5	530	0.29	1	0.537602
GO:0009790	P	embryonic development	5	535	0.29	1	0.537602
GO:0010154	P	fruit development	5	557	0.32	1	0.49485
GO:0048513	P	organ development	7	838	0.33	1	0.481486
GO:0043687	P	post-translational protein modification	10	1248	0.33	1	0.481486
GO:0048731	P	system development	7	839	0.33	1	0.481486
GO:0005975	P	carbohydrate metabolic process	7	866	0.36	1	0.443697
GO:0042180	P	cellular ketone metabolic process	7	882	0.38	1	0.420216
GO:0006468	P	protein amino acid phosphorylation	7	946	0.45	1	0.346787
GO:0006508	P	proteolysis	6	810	0.46	1	0.337242
GO:0006464	P	protein modification process	10	1474	0.53	1	0.275724
GO:0006796	P	phosphate metabolic process	8	1178	0.53	1	0.275724
GO:0043412	P	macromolecule modification	11	1636	0.54	1	0.267606
GO:0006793	P	phosphorus metabolic process	8	1179	0.54	1	0.267606
GO:0007165	P	signal transduction	8	1228	0.58	1	0.236572
GO:0006807	P	nitrogen compound metabolic process	25	3826	0.58	1	0.236572
GO:0016310	P	phosphorylation	7	1079	0.59	1	0.229148
GO:0009057	P	macromolecule catabolic process	6	982	0.65	1	0.187087
GO:0043436	P	oxoacid metabolic process	5	859	0.68	1	0.167491
GO:0006082	P	organic acid metabolic process	5	860	0.68	1	0.167491
GO:0019752	P	carboxylic acid metabolic process	5	859	0.68	1	0.167491
GO:0044238	P	primary metabolic process	57	8995	0.71	1	0.148742
GO:0031323	P	regulation of cellular metabolic process	12	2036	0.71	1	0.148742
GO:0019222	P	regulation of metabolic process	13	2210	0.72	1	0.142668
GO:0080090	P	regulation of primary metabolic process	11	1952	0.76	1	0.119186
GO:0006355	P	regulation of transcription, DNA-dependent	5	987	0.79	1	0.102373
GO:0044249	P	cellular biosynthetic process	29	4925	0.8	1	0.09691
GO:0051252	P	regulation of RNA metabolic process	5	996	0.8	1	0.09691
GO:0050789	P	regulation of biological process	21	3697	0.81	1	0.091515
GO:0009889	P	regulation of biosynthetic process	10	1881	0.81	1	0.091515
GO:0006139	P	nucleobase, nucleoside, nucleotide and nucleic acid metabolic process	18	3198	0.81	1	0.091515
GO:0031326	P	regulation of cellular biosynthetic process	10	1881	0.81	1	0.091515
GO:0050794	P	regulation of cellular process	19	3375	0.82	1	0.0861861
GO:0006351	P	transcription, DNA-dependent	5	1039	0.83	1	0.0809219
GO:0032774	P	RNA biosynthetic process	5	1040	0.83	1	0.0809219
GO:0045449	P	regulation of transcription	9	1802	0.86	1	0.0655015
GO:0009058	P	biosynthetic process	29	5118	0.86	1	0.0655015
GO:0065007	P	biological regulation	23	4188	0.87	1	0.0604807
GO:0016070	P	RNA metabolic process	8	1657	0.87	1	0.0604807
GO:0010556	P	regulation of macromolecule biosynthetic process	9	1843	0.87	1	0.0604807
GO:0019219	P	regulation of nucleobase, nucleoside, nucleotide and nucleic acid metabolic process	9	1847	0.87	1	0.0604807
GO:0051171	P	regulation of nitrogen compound metabolic process	9	1888	0.89	1	0.05061
GO:0006350	P	transcription	9	1923	0.9	1	0.0457575
GO:0043170	P	macromolecule metabolic process	40	7127	0.91	1	0.0409586
GO:0010468	P	regulation of gene expression	9	2001	0.92	1	0.0362122
GO:0044260	P	cellular macromolecule metabolic process	35	6447	0.93	1	0.0315171
GO:0060255	P	regulation of macromolecule metabolic process	9	2060	0.94	1	0.0268721
GO:0019538	P	protein metabolic process	19	4009	0.96	1	0.0177288
GO:0044267	P	cellular protein metabolic process	15	3487	0.98	1	0.00877392
GO:0034645	P	cellular macromolecule biosynthetic process	11	3661	1	1	0
GO:0010467	P	gene expression	13	3962	1	1	0
GO:0009059	P	macromolecule biosynthetic process	11	3685	1	1	0
