# Supplementary material for: Analysis of ambient temperature-responsive transcriptome in shoot apical meristem of heat-tolerant and heat-sensitive broccoli inbred lines during floral head formation
Source: BMC Plant Biol. 2019 Jan 3;19:3. doi: 10.1186/s12870-018-1613-x (PMC6318969; doi:10.1186/s12870-018-1613-x)
Supplement: Supplementary file 7 — Table S6. MapMan analysis results of the HT and HS enrichment gene sets. (XLSX 10 kb) [file 12870_2018_1613_MOESM7_ESM.xlsx]

## Sheet: Wilcoxon Rank Sum Test
bin	name	elements	p-value
23	nucleotide metabolism	2	0.03459375928991415
BinCode	BinName	id	type	description	Fold-change
23.2	nucleotide metabolism.degradation	at1g14250	Transcript	nucleoside phosphatase family protein / GDA1/CD39 family protein | chr1:4868452-4871488 FORWARD	2.754
23.4.99	nucleotide metabolism.phosphotransfer and pyrophosphatases.misc	at3g57560	Transcript	aspartate/glutamate/uridylate kinase family protein | chr3:21310825-21312312 REVERSE	2.364
bin	name	elements	p-value
16	secondary metabolism	9	0.04517475497349932
BinCode	BinName	id	type	description	Fold-change
16.4.1	secondary metabolism.N misc.alkaloid-like	at3g57010	Transcript	strictosidine synthase family protein | chr3:21095654-21097451 REVERSE	4.107
16.5.1.1.1.1	secondary metabolism.sulfur-containing.glucosinolates.synthesis.aliphatic.branched-chain amino acid aminotransferase (BCAT/MAAT)	at3g19710	Transcript	Symbols: BCAT4 | BCAT4 (BRANCHED-CHAIN AMINOTRANSFERASE4); catalytic/ methionine-oxo-acid transaminase | chr3:6846969-6849497 REVERSE	3.627
16.8.3.3	secondary metabolism.flavonoids.dihydroflavonols.flavonoid 3''-monooxygenase	at5g07990	Transcript	Symbols: TT7, CYP75B1, D501 | TT7 (TRANSPARENT TESTA 7); flavonoid 3'-monooxygenase/ oxygen binding | chr5:2560394-2563109 FORWARD	3.107
16.1.4	secondary metabolism.isoprenoids.carotenoids	at4g25700	Transcript	Symbols: BETA-OHASE 1, B1, chy1 | BETA-OHASE 1 (BETA-HYDROXYLASE 1); carotene beta-ring hydroxylase | chr4:13093934-13095935 REVERSE	2.081
16.2	secondary metabolism.phenylpropanoids	at1g20500	Transcript	4-coumarate-CoA ligase | chr1:7100502-7102915 REVERSE	2.067
16.5.1.3.2.1	secondary metabolism.sulfur-containing.glucosinolates.degradation.nitrilespecifier protein.epithiospecifier protein	at1g54040	Transcript	Symbols: ESP, TASTY | ESP (EPITHIOSPECIFIER PROTEIN); enzyme regulator | chr1:20170715-20173949 REVERSE	2.046
16.8.3	secondary metabolism.flavonoids.dihydroflavonols	at5g24530	Transcript	Symbols: DMR6 | DMR6 (DOWNY MILDEW RESISTANT 6); oxidoreductase/ oxidoreductase, acting on paired donors, with incorporation or reduction of molecular oxygen, 2-oxoglutarate as one donor, and incorporation of one atom each of oxygen into both donors | chr5:8378833-8383401 FORWARD	-1.719
16.8.2.1	secondary metabolism.flavonoids.chalcones.naringenin-chalcone synthase	at5g13930	Transcript	Symbols: CHS, TT4, ATCHS | TT4 (TRANSPARENT TESTA 4); naringenin-chalcone synthase | chr5:4488688-4490264 FORWARD	-2.085
16.1.5	secondary metabolism.isoprenoids.terpenoids	at1g78960	Transcript	Symbols: ATLUP2 | ATLUP2; beta-amyrin synthase/ lupeol synthase | chr1:29696470-29701263 FORWARD	-2.274
