# Supplementary material for: Analysis of ambient temperature-responsive transcriptome in shoot apical meristem of heat-tolerant and heat-sensitive broccoli inbred lines during floral head formation
Source: BMC Plant Biol. 2019 Jan 3;19:3. doi: 10.1186/s12870-018-1613-x (PMC6318969; doi:10.1186/s12870-018-1613-x)
Supplement: Supplementary file 9 — Table S7. Primers used in PCR and RT-PCR in this study. (XLSX 10 kb) [file 12870_2018_1613_MOESM9_ESM.xlsx]

## Sheet: Sheet1
PCR conditions				Gene/GenBank accession no.		Sequence (5' -> 3')
94 ℃	2 min			BoFLC1	Forward	GGAAACCGGACCTCAAGAT
94 ℃	30 sec	25-35 cycles		AM231517	Reverse	GGTTCTCCTCTTCCAGCAA
55 ℃	1 min				Product length	528 bp
72 ℃	2 min			BoFLC2	Forward	CCATGGCTACTAGAACTTG
72 ℃	10 min			DQ222849	Reverse	CTAATAAAGCAGTGGGAGAG
					Product length	210 bp
				BoFLC3	Forward	GTGGAATCAAATGTCGGTGG
				AY115673	Reverse	CTAATAAAGCAGTGGGAGAG
					Product length	260 bp
				BoFLC4	Forward	AAGGGTTCTCGGAGACAGAAGCC
				AY306122	Reverse	TCTCTCAGCCAAGAGAGTGTG
					Product length	721 bp
				BoFLC5	Forward	TGGAATCAATTGTCGATGTA
				AY115672	Reverse	CTAATAAAGCAGTGGGAGAG
					Product length	250 bp
				BoFT	Forward	ACATACGGCCAAAGAGAGGTGAC
				EU984306	Reverse	AGTAAACCGCAGCCGCGGGAAGG
					Product length	394 bp
				BoSOC1	Forward	AGAAAGCAGAGAGAGAGAGACG
				EH420563	Reverse	GAAACCGGATTGCTGCTGAC
					Product length	565 bp
				Bo18S	Forward	CGAGACCTCAGCCTGCTAACTAG
				AF513990	Reverse	TCAAACTTCCTTGGCCTAAACG
					Product length	93 bp
				Biomarker set 1	Forward	GGAGGTCCAAGACGAATGTT
					Reverse	TTCGGTTTTTCGGGTTGTC
					Product length	1872 bp
				Biomarker set 2	Forward	AGGGATCCAAAGCGAATG
					Reverse	TTTCGGTTTTTCGGGTTATC
					Product length	1859 bp
